# Supplementary material for: Robust tissue pattern formation by coupling morphogen signal and cell adhesion
Source: EMBO Rep. 2024 Sep 27;25(11):4803–26. doi: 10.1038/s44319-024-00261-z (PMC11549100; doi:10.1038/s44319-024-00261-z)
Supplement: Supplementary file 3 — Movie EV1 [file 44319_2024_261_MOESM3_ESM.zip › Movie EV1/README.txt]

Movie EV1. Synthetic gradient formation in imC spheroids.
Time-lapse movie demonstrating the generation of gradient patterns in imC spheroids. This movie was captured using an AX-R confocal microscope at 30 min/frame for 48 h. Yellow: GFP-secretor cells, non-color: imC cells, red: activated imC cells. The left panel shows a representative result of stable imC spheroids. The right panel shows representative results of imC spheroids that broken during culture.
