# Supplementary material for: Robust tissue pattern formation by coupling morphogen signal and cell adhesion
Source: EMBO Rep. 2024 Sep 27;25(11):4803–26. doi: 10.1038/s44319-024-00261-z (PMC11549100; doi:10.1038/s44319-024-00261-z)
Supplement: Supplementary file 4 — Movie EV2 [file 44319_2024_261_MOESM4_ESM.zip › Movie EV2/README.txt]

Movie EV2. Synthetic gradient and domain formation in imC^Ecad spheroid and iEcad-mC spheroid, respectively.
Time-lapse movie illustrating the generation of gradient patterns and distinct domains. This movie was captured using an AX-R confocal microscope at 30 min/frame for 48 h. Yellow: GFP-secretor cells, non-color: imC^Ecad or iEcad-mC cells, red: activated imC^Ecad or iEcad-mC cells. The left panel shows gradient formation in a compact, stable spheroid of imCEcad cells. The right panel shows domain formation in iEcad-mC spheroids.
