# Supplementary material for: Robust tissue pattern formation by coupling morphogen signal and cell adhesion
Source: EMBO Rep. 2024 Sep 27;25(11):4803–26. doi: 10.1038/s44319-024-00261-z (PMC11549100; doi:10.1038/s44319-024-00261-z)
Supplement: Supplementary file 5 — Movie EV3 [file 44319_2024_261_MOESM5_ESM.zip › Movie EV3/README.txt]

Movie EV3. Detailed dynamics of GFP and mCherry during synthetic domain formation in iEcad-mC spheroid.
Time-lapse movie capturing the dynamics of GFP (left panel) and mCherry (right panel) during synthetic domain formation. This movie was captured using the resonant mode of an AX-R confocal microscope at 10 min/frame for 48 h. Yellow cells represent GFP-secretor cells. At early time points, a GFP gradient quickly forms following the activation of iEcad-mC cells. Activated iEcad-mC cells express E-cadherin-mCherry, leading to their aggregation and formation of an activated domain. Later, some cells outside the domain become weakly activated; however, these cells are sorted and absorbed into the activated domain. To visualize the weakly activated cells, we enhanced the mCherry signal, causing saturation in activated domain.
