# Supplementary material for: Robust tissue pattern formation by coupling morphogen signal and cell adhesion
Source: EMBO Rep. 2024 Sep 27;25(11):4803–26. doi: 10.1038/s44319-024-00261-z (PMC11549100; doi:10.1038/s44319-024-00261-z)
Supplement: Supplementary file 6 — Movie EV4 [file 44319_2024_261_MOESM6_ESM.zip › Movie EV4/README.txt]

Movie EV4. iEcad-mC cells with E-cadherin-high cells sorting and mixing.
Time-lapse movie showing the behavior of activated imC or iEcad-mC cells with Ecad-high aggregates and parental L929 cells (no-Ecad cells) in the presence of 0.0625 nM GFP. This movie was captured using an AX-R confocal microscope at 20 min/frame for 48 h. Yellow: Ecad-high cells, cyan: imC or iEcad-mC cells, non-color: no-Ecad cells, respectively. imC spheroids do not induce E-cadherin expression, therefore, they are mixed with no E-cadherin cells in the outer layer (left panel). In contrast, iEcad-mC cells begin attaching to E-cadherin-high aggregates and gradually mix with E-cadherin-high cells (right panel). 
