# Supplementary material for: Robust tissue pattern formation by coupling morphogen signal and cell adhesion
Source: EMBO Rep. 2024 Sep 27;25(11):4803–26. doi: 10.1038/s44319-024-00261-z (PMC11549100; doi:10.1038/s44319-024-00261-z)
Supplement: Supplementary file 7 — Movie EV5 [file 44319_2024_261_MOESM7_ESM.zip]

Archive with 2 entries (2 files):
- Movie EV5/Movie_EV5.mp4
- Movie EV5/README.txt
