# Supplementary material for: Robust tissue pattern formation by coupling morphogen signal and cell adhesion
Source: EMBO Rep. 2024 Sep 27;25(11):4803–26. doi: 10.1038/s44319-024-00261-z (PMC11549100; doi:10.1038/s44319-024-00261-z)
Supplement: Supplementary file 7 — Movie EV5 [file 44319_2024_261_MOESM7_ESM.zip › Movie EV5/README.txt]

Movie EV5. Cell movement inside E-cadherin-expressing spheroid.
Time-lapse movie capturing the dynamics of cell movement inside E-cadherin-expressing spheroids. This movie was captured using the resonant mode of the AX-R confocal microscope at 5 min/frame for 24 h. Yellow: P-cadherin-expressing cells, pink: E-cadherin-expressing cells with nucleus-localized IFP2.0, non-color: E-cadherin-expressing cells. Yellow cells serve as a reference to determine the extent of spheroids movement. E-cadherin-expressing cells move and drift after cell division.
