# Supplementary material for: Robust tissue pattern formation by coupling morphogen signal and cell adhesion
Source: EMBO Rep. 2024 Sep 27;25(11):4803–26. doi: 10.1038/s44319-024-00261-z (PMC11549100; doi:10.1038/s44319-024-00261-z)
Supplement: Supplementary file 8 — Movie EV6 [file 44319_2024_261_MOESM8_ESM.zip › Movie EV6/README.txt]

Movie S6. Pattern correction and domain formation with morphogen-induced cell adhesion in the model simulations.
Time-lapse movie showing the dynamics of pattern formation in the simulation of the mathematical model. The left panel shows a gradient formation in the receiver cells that induce only red reporter signals in response to GFP level without E-cadherin induction (No sorting). The right panel shows the domain-like pattern formation in the receiver cells that induce the red reporter and E-cadherin expression (Sorting). The EACs in both panels are labeled with gray circles. The colors of the cell tracers represent the past time point from 0 (black) to 20 hrs (white).
