# Supplementary material for: Robust tissue pattern formation by coupling morphogen signal and cell adhesion
Source: EMBO Rep. 2024 Sep 27;25(11):4803–26. doi: 10.1038/s44319-024-00261-z (PMC11549100; doi:10.1038/s44319-024-00261-z)
Supplement: Supplementary file 9 — Source data Fig. 1 [file 44319_2024_261_MOESM9_ESM.zip › Figure 1/1D/Fig.1D.xlsx]

## Sheet: Fig.1D_imC_time-course
	imC
	Distance (μm)	0 h_GFP intensity	0 h_IFP intensity	0 h_mCherry intensity	12 h_GFP intensity	12 h_IFP intensity	12 h_mCherry intensity	24 h_GFP intensity	24 h_IFP intensity	24 h_mCherry intensity	36 h_GFP intensity	36 h_IFP intensity	36 h_mCherry intensity	48 h_GFP intensity	48 h_IFP intensity	48 h_mCherry intensity
	0	512.653	82.907	1.049	967.407	136.224	0	628.579	116.046	2.499	802.468	139.337	1.508	433.045	93.563	0.465
	0.57	515.771	82.776	1.241	963.387	139.515	0.114	668.292	104.975	3.056	830.823	147.117	1.477	444.127	94.169	0.407
	1.14	522.317	84.408	1.117	955.851	144.721	0.195	715.413	104.584	2.159	882.373	154.56	1.263	461.702	93.096	0.66
	1.709	536.067	86.068	1.198	941.419	148.267	0.211	748.615	105.136	3.345	872.074	165.813	1.03	476.128	88.128	1.053
	2.279	547.639	84.961	1.093	917.115	155.129	0.08	756.097	110.363	3.981	794.269	172.694	0.79	501.228	82.197	1.347
	2.849	545.255	83.688	1.249	886.933	164.593	0.429	752.652	111.437	3.919	707.913	189.035	1.382	524.857	77.969	2.168
	3.419	546.649	83.31	1.556	869.178	170.799	1.355	743.559	110.446	3.837	641.809	190.163	1.135	535.11	71.54	2.291
	3.989	560.764	82.362	1.561	865.419	174.271	2.353	748.889	109.813	3.29	628.054	193.578	1.793	548.508	65.244	2.788
	4.558	576.964	84.104	1.571	863.056	177.323	3.308	761.182	108.783	3.317	641.736	193.625	1.089	562.859	60.543	3.61
	5.128	582.661	88.371	1.314	865.131	178.181	4.173	746.694	114.896	2.562	658.127	191.074	1.312	580.199	59.841	3.463
	5.698	574.825	95.782	1.107	867.603	175.002	5.226	723.667	120.91	2.69	662.4	188.427	1.655	592.211	62.776	2.744
	6.268	558.793	102.43	1.058	855.167	170.306	6.845	700.926	119.764	2.746	668.108	189.356	2.186	605.332	64.771	1.849
	6.838	545.455	109.494	0.694	827.97	161.459	8.13	691.485	122.677	2.781	683.991	183.662	2.417	613.997	72.302	2.027
	7.407	531.814	115.917	0.759	791.375	147.406	9.884	692.411	123.778	2.523	693.378	171.462	2.302	606.256	82.669	1.666
	7.977	509.07	119.425	1.035	758.98	133.53	12.216	708.468	121.217	2.581	698.057	169.736	2.071	565.912	93.427	0.578
	8.547	492.014	124.413	1.146	728.743	123.016	13.183	710.07	117.66	3.287	707.812	157.625	1.914	520.849	102.429	0.85
	9.117	483.106	126.97	1.1	699.709	115.127	14.486	712.866	118.417	2.509	715.422	151.833	1.901	478.49	111.413	1.153
	9.687	474.668	124.416	0.963	680.145	107.332	18.174	725.424	116.418	3.025	729.615	140.061	2.113	436.796	116.699	0.477
	10.257	479.071	119.752	1.176	670.801	104.025	22.978	716.784	113.585	3.464	748.204	130.233	2.07	416.101	121.935	0.667
	10.826	491.917	114.056	1.383	671.223	106.111	27.951	705.557	114.808	2.783	773.325	120.124	1.721	396.426	128.054	0.768
	11.396	499.303	108.663	1.429	672.98	106.349	32.751	708.429	109.507	2.426	814.053	112.975	2.631	385.908	124.902	1.298
	11.966	498.511	103.015	0.93	668.837	105.142	37.156	716.782	110.025	2.25	849.332	106.649	3.003	379.154	127.207	1.259
	12.536	493.152	98.404	1.086	660.098	104.939	40.459	718.329	108.211	2.823	864.537	96.234	3.342	380.321	124.972	1.454
	13.106	485.861	94.081	0.99	648.989	103.193	42.906	725.735	111.583	3.091	861.336	88.173	2.621	380.492	122.855	0.936
	13.675	479.78	87.947	0.684	633.715	99.088	44.129	736.358	104.76	2.776	842.601	81.73	3.081	393.25	122.618	0.938
	14.245	478.893	80.72	0.968	618.895	91.064	44.031	727.893	104.341	2.737	812.097	77.619	3.456	409.244	121.088	1.319
	14.815	479.329	74.221	0.994	611.258	83.355	44.382	712.449	103.413	2.813	766.607	75.614	3.88	405.659	120.553	1.22
	15.385	487.515	68.304	0.833	612.586	78.835	45.329	718.344	98.27	3.638	726.03	75.324	4.189	383.565	117.08	1.433
	15.955	501.903	63.226	1.335	624.051	75.056	45.315	709.313	93.355	3.658	691.483	76.688	5.148	347.496	116.986	1.521
	16.524	509.588	58.559	1.707	640.449	71.552	46.862	694.065	96.993	3.738	658.3	77.448	4.878	311.41	123.571	1.88
	17.094	506.768	55.556	1.71	653.996	71.292	49.468	685.731	109.102	3.903	617.691	82.866	5.154	291.663	132.435	2.137
	17.664	500.862	57.074	2.034	664.621	81.806	49.017	660.717	117.914	3.101	583.404	86.546	4.745	278.756	139.911	2.415
	18.234	495.415	61.961	2.086	671.107	102.547	48.669	647.284	124.726	4.128	550.872	85.865	3.956	275.041	148.755	2.209
	18.804	481.715	66.702	1.995	670.52	125.902	49.173	632.797	133.221	4.549	540.516	89.336	3.962	271.132	155.171	2.548
	19.373	461.574	71.409	1.968	676.311	145.868	49.386	626.303	139.594	5.016	528.629	92.953	4.164	269.438	157.273	2.56
	19.943	444.264	75.383	2.063	690.881	159.432	49.324	617.144	146.79	5.079	516.17	104.031	4.234	268.984	159.31	2.764
	20.513	435.498	77.563	1.74	700.994	167.172	49.778	624.138	151.888	4.502	507.848	116.85	4.782	263.772	157.357	2.914
	21.083	427.909	78.108	1.727	708.183	173.127	51.449	623.575	161.787	3.881	490.131	123.003	5.965	259.752	159.906	4.145
	21.653	411.348	79.295	2.136	714.103	172.001	52.879	597.434	173.243	3.699	469.14	127.683	5.019	259.352	158.597	4.808
	22.222	388.218	84.914	2.515	721.137	168.618	56.45	580.966	171.509	4.674	440.912	137.491	5.529	259.434	154.764	5.61
	22.792	365.118	93.741	2.016	722.004	168.903	62.4	564.816	169.019	4.932	423.004	142.263	6.078	264.152	154.111	6.816
	23.362	338.903	101.023	1.264	716.905	169.048	67.072	542.877	159.35	5.619	406.361	147.995	5.825	267.183	148.558	9.471
	23.932	317.811	105.875	1.282	707.393	170.611	73.199	523.42	151.045	6.463	393.268	150.544	6.196	269.543	140.832	11.329
	24.502	303.101	108.766	1.571	689.11	169.277	78.918	513.243	146.454	5.991	382.903	152.964	5.628	267.952	134.823	16.112
	25.071	290.195	110.142	1.656	666.542	166.212	84.762	502.822	143.041	6.842	375.821	149.457	5.527	274.53	126.258	23.245
	25.641	278.004	107.911	1.328	650.725	166.695	92.961	499.175	134.484	7.801	373.615	141.694	6.448	299.206	124.06	33.689
	26.211	269.761	103.973	0.773	644.32	164.767	103.537	501.422	126.184	7.52	388.448	136.446	7.18	319.58	119.808	47.039
	26.781	267.395	100.007	0.925	636.112	157.113	114.953	497.612	119.331	8.678	396.384	132.392	7.516	323.212	110.641	61.596
	27.351	263.277	96.043	1.441	623.55	147.114	127.581	487.431	115.123	9.356	403.244	131.66	7.479	339.594	102.585	77.751
	27.92	254.936	90.121	1.319	607.564	135.436	141.647	472.13	107.834	10.47	408.577	126.249	8.641	359.158	89.754	98.23
	28.49	244.007	87.389	0.995	580.246	120.944	158.137	466.875	100.056	12.87	426.918	125.443	8.986	385.609	77.274	122.052
	29.06	230.999	85.701	0.763	547.574	108.507	175.679	458.063	100.127	14.543	434.836	122.98	10.722	431.075	69.168	147.676
	29.63	218.422	83.568	0.577	516.794	102.996	191.113	447.077	94.312	16.867	427.601	122.779	10.66	478.83	59.062	171.967
	30.2	205.938	79.255	0.684	492.65	97.121	200.331	438.112	90.656	17.108	417.521	121.772	10.927	522.655	49.189	198.677
	30.77	198.627	70.812	0.936	488.513	88.202	209.07	427.37	93.798	19.802	397.077	119.98	12.643	570.872	43.111	231.173
	31.339	198.095	62.254	0.45	498.742	78.475	221.093	419.405	91.09	23.12	365	116.411	14.199	638.359	37.09	263.743
	31.909	194.064	52.037	0.288	500.315	70.64	236.63	407.356	90.543	28.165	341.58	120.761	16.867	723.984	31.2	287.457
	32.479	183.795	41.523	0.453	498.517	63.435	253.593	392.816	87.017	35.146	321.529	119.276	21.269	754.318	27.029	310.657
	33.049	174.006	30.883	0.82	503.354	58.255	269.425	388.291	89.252	45.263	287.959	116.009	27.894	766.343	22.862	337.705
	33.619	159.573	22.283	1.637	510.573	56.598	279.635	379.828	85.55	57.39	261.565	110.852	34.002	792.547	18.278	359.268
	34.188	133.702	17.89	2.316	514.453	51.767	286.238	368.334	85.041	77.795	249.815	99.771	45.125	841.809	15.563	383.974
	34.758	102.524	13.515	2.082	503.556	47.476	288.511	366.519	81.945	102.725	238.345	93.331	60.13	850.577	13.781	408.465
	35.328	76.934	9.71	1.82	490.619	44.369	291.066	388.292	78.502	137.438	222.92	82.441	79.094	793.357	12.21	432.824
	35.898	58.39	7.445	1.904	491.581	40.228	296.349	464.38	70.781	192.867	210.152	68.715	112.822	746.005	12.554	453.417
	36.468	45.841	4.976	2.146	490.746	35.829	301.041	596.364	64.993	252.958	207.048	55.338	157.397	717.896	11.261	474.453
	37.037	37.659	3.312	2.304	478.301	29.426	307.034	699.404	55.605	305.932	231.355	41.947	212.853	694.026	11.27	496.475
	37.607	32.134	2.431	2.784	461.698	22.08	315.341	713.943	41	356.491	290.281	29.733	272.671	677.651	11.199	514.17
	38.177	28.672	2.121	3.312	450.883	15.685	326.817	694.085	26.64	404.03	370.463	19.973	330.394	678.684	11.329	527.002
	38.747	25.126	1.924	3.271	438.877	11.657	337.779	638.867	19.198	430.915	460.751	15.165	391.104	670.491	11.19	534.653
	39.317	22.021	1.483	2.977	419.342	8.832	349.666	607.094	15.485	458.598	571.739	12.95	424.373	630.822	10.405	535.649
	39.886	19.538	1.561	2.996	398.524	6.905	359.827	641.218	13.527	486.761	592.484	11.363	446.333	607.089	10.899	526.983
	40.456	19.522	1.655	2.922	392.052	6.051	366.689	663.68	11.312	505.914	587.059	9.971	464.08	615.587	10.935	509.24
	41.026	21.008	1.072	2.914	400.521	5.745	371.725	669.696	9.973	521.74	604.53	9.039	473.575	649.794	10.131	487.759
	41.596	19.95	0.705	2.674	416.957	6.479	370.159	656.05	9.66	528.146	635.963	9.201	480.706	650.432	9.649	462.555
	42.166	19.863	1.019	2.76	431.174	6.85	366.635	634.702	9.372	536.964	645.839	9.433	496.988	637.397	9.11	441.776
	42.735	21.227	1.139	3.052	434.12	6.733	366.16	638.672	9.119	546.662	673.823	9.404	515.944	649.52	7.887	422.005
	43.305	20.268	0.952	2.474	426.927	6.71	363.271	603.347	9.059	539.753	690.111	9.001	531.013	657.623	7.529	402.211
	43.875	19.812	0.661	1.652	419.232	6.538	357.259	562.592	9.074	533.685	682.947	8.161	540.983	666.566	7.152	388.963
	44.445	19.707	0.979	1.834	404.734	6.048	348.303	546.286	9.125	525.323	687.941	9.702	536.746	654.662	8.003	375.337
	45.015	20.362	1.267	2.415	389.99	5.744	338.869	520.836	8.841	513.356	684.35	9.633	537.327	628.339	7.852	370.479
	45.584	22.181	0.991	2.759	376.008	5.876	331.106	487.719	8.063	506.586	671.541	9.147	530.771	595.329	8.205	368.844
	46.154	24.36	0.685	2.613	373.169	5.531	322.407	462.456	7.29	482.737	648.343	9.076	527.928	554.613	7.082	365.05
	46.724	26.944	1.285	3.096	374.424	4.734	310.42	457.257	6.814	471.552	596.781	8.314	530.807	532.327	6.851	360.44
	47.294	30.136	1.588	3.246	365.012	4.688	297.415	434.69	6.652	469.46	545.801	8.12	528.189	520.515	6.707	359.586
	47.864	31.794	1.877	3.744	358.131	4.893	286.83	411.887	6.529	467.86	491.522	8.288	522.262	494.176	6.405	365.738
	48.433	32.495	2.094	4.565	355.905	5.235	276.563	391.974	7.333	465.926	437.353	6.689	520.914	463.316	6.666	376.284
	49.003	35.999	1.952	4.608	353.172	5.456	268.499	391.841	6.455	459.595	382.779	6.71	517.027	455.755	7.293	388.681
	49.573	37.94	1.838	4.195	349.461	5.487	262.632	412.278	6.775	452.849	358.591	8.076	511.094	456.337	7.552	396.972
	50.143	38.397	1.591	4.03	342.401	5.444	254.365	443.534	6.632	450.725	362.869	7.366	508.305	474.239	7.501	408.483
	50.713	36.376	1.64	4.554	333.706	5.091	250.384	492.784	6.913	445.468	372.207	6.659	492.963	502.387	7.963	424.458
	51.283	34.282	1.692	5.381	327.615	4.525	251.138	506.52	6.477	449.596	390.782	6.73	479.661	544.336	8.817	435.852
	51.852	33.367	1.496	5.801	325.584	3.921	253.227	505.563	7.095	453.507	423.8	6.403	456.995	581.646	8.442	447.246
	52.422	32.22	1.649	5.565	310.997	3.923	254.923	520.685	6.983	459.404	468.833	6.66	437.43	587.443	7.209	457.227
	52.992	28.915	1.262	5.178	285.359	4.194	255.57	559.408	6.83	463.367	491.395	6.011	421.726	571.8	7.385	461.763
	53.562	25.815	0.976	5.093	266.556	4.163	256.15	606.839	8.242	470.125	491.924	6.139	401.128	550.062	7.34	460.776
	54.132	24.998	0.967	4.967	256.957	4.354	254.412	617.124	7.999	475.536	495.798	5.95	382.047	538.689	7.677	466.997
	54.701	25.653	0.696	5.011	249.309	4.302	251.219	610.126	7.588	484.238	492.79	6.131	370.227	523.508	7.474	468.731
	55.271	24.758	1.092	4.829	238.183	4.028	249.772	614.392	7.426	486.224	490.407	6.528	363.049	495.157	7.977	476.541
	55.841	22.946	1.961	5.93	229.095	4.099	249.861	607.035	7.215	480.306	484.282	6.015	355.763	465.325	7.463	480.109
	56.411	24.009	2.615	6.171	221.839	4.227	245.817	593.729	8.413	481.974	470.847	6.127	354.144	431.37	6.99	486.829
	56.981	24.668	2.476	5.881	211.662	3.557	243.302	572.685	7.395	481.545	476.98	5.238	350.105	410.623	7.591	490.744
	57.55	23.142	1.983	5.525	197.251	3.279	238.475	538.523	7.516	470.957	472.219	5.924	349.136	408.397	6.813	489.375
	58.12	21.826	1.461	5.39	189.112	3.633	231.91	492.411	7.893	473.984	467.933	5.262	345.204	405.042	7.155	480.512
	58.69	21.511	1.547	5.007	195.195	3.609	223.623	448.909	7.335	477.822	464.717	5.214	338.356	398.067	7.11	464.281
	59.26	22.553	1.772	4.914	209.58	3.299	212.643	394.061	7.121	478.135	442.556	5.007	329.689	387.079	6.9	448.142
	59.83	24.881	1.612	5.322	208.933	3.153	202.382	351.461	7.123	465.069	414.749	5.138	323.011	377.899	6.988	433.989
	60.399	25.851	1.665	5.923	197.342	2.652	189.263	338.546	6.21	455.361	388.151	5.234	315.08	366.843	7.004	416.889
	60.969	25.267	2.009	5.78	192.797	2.68	173.415	336.822	6.858	444.924	348.657	4.429	308.65	362.644	6.56	396.252
	61.539	22.388	1.614	5.601	188.532	2.665	158.251	351.602	6.526	444.128	312.112	5.035	297.447	365.877	6.37	373.206
	62.109	19.905	1.452	5.704	183.978	2.207	142.505	361.639	6.344	442.472	293.475	4.223	285.398	354.329	5.763	356.202
	62.679	18.017	1.595	5.268	182.906	2.334	130.991	360.974	6.03	445.131	269.201	3.785	267.587	339.494	5.186	349.81
	63.248	16.04	1.186	4.976	179.809	2.735	124.874	379.258	6.324	441.565	236.783	3.532	251.059	339.721	5.925	347.385
	63.818	13.62	1.065	5.524	172.648	2.318	119.064	406.525	7.023	439.561	227.094	3.707	236.323	334.427	5.39	347.744
	64.388	12.717	1.435	5.619	162.387	2.474	112.298	424.045	6.849	432.552	216.236	3.668	219.666	329.658	4.556	344.637
	64.958	13.2	1.295	5.752	148.595	2.409	109.05	450.368	6.588	425.066	214.044	2.47	209.867	320.823	5.136	343.153
	65.528	12.978	0.907	5.908	143.594	2.427	108.637	482.579	7.468	419.708	219.179	3.521	205.911	320.161	5	341.343
	66.097	11.746	0.916	5.462	144.622	2.282	110.3	480.851	6.573	411.584	235.067	3.506	208.239	325.566	4.818	338.125
	66.667	11.945	1.219	5.457	144.796	2.425	109.66	458.085	6.406	395.182	239.115	3.914	209.773	335.903	4.7	331.342
	67.237	12.157	1.431	5.566	146.711	2.365	107.765	450.362	6.27	385.946	244.113	3.153	208.843	345.599	5.022	328.671
	67.807	12.676	1.052	5.339	147.928	2.415	107.128	457.28	6.503	383.119	247.723	3.234	211.808	350.611	5.25	328.534
	68.377	12.893	1.098	5.305	150.12	2.669	104.393	457.888	6.204	381.788	249.723	3.484	214.851	352.236	5.328	326.343
	68.947	12.933	1.209	4.908	149.01	2.562	102.978	447.303	5.864	374.63	252.591	3.485	220.188	348.13	4.95	324.668
	69.516	13.032	0.898	4.94	140.348	2.217	101.803	420.401	5.443	368.826	256.959	3.562	232.16	349.57	5.277	327.995
	70.086	12.1	0.709	5.333	134.126	1.941	100.239	399.082	4.74	360.786	266.245	3.383	240.936	351.979	4.937	329.178
	70.656	11.286	0.658	4.896	129.055	1.654	98.009	387.643	5.534	348.796	273.942	3.784	246.167	352.208	4.429	326.078
	71.226	11.497	0.855	4.372	126.491	1.457	93.103	352.345	4.794	332.309	284.019	4.182	254.807	349.305	5.737	324.746
	71.796	10.621	0.448	3.943	119.434	1.261	89.052	310.475	4.888	320.021	288.629	4.977	260.281	344.191	6.032	322.986
	72.365	9.833	0.415	4.232	107.064	1.335	84.091	267.295	3.823	309.664	298.33	4.519	265.283	349.066	5.693	327.998
	72.935	9.605	0.588	4.398	102.398	1.678	81.369	233.24	4.085	290.585	300.276	4.276	268.726	350.697	5.344	332.227
	73.505	8.46	0.582	4.377	104.381	1.984	82.26	211.396	3.42	271.82	301.432	4.159	266.414	354.228	4.995	332.599
	74.075	7.566	0.394	4.225	106.624	1.578	81.752	210.008	4.038	258.755	296.836	4.41	266.84	354.856	5.298	332.282
	74.645	8.792	0.232	4.045	109.151	1.661	79.896	216.283	5.158	254.516	286.197	4.823	262.756	342.776	5.391	328.957
	75.214	8.831	0.453	3.956	110.643	1.58	78.925	229.286	4.605	251.082	276.4	4.364	255.747	356.562	5.491	328.453
	75.784	7.883	0.583	4.021	108.838	1.668	76.206	228.44	4.117	241.69	271.725	4.3	259.197	391.45	5.718	332.367
	76.354	7.451	0.466	3.91	105.862	1.043	71.108	229.559	4.163	236.543	262.886	3.557	257.631	435.198	5.181	333.788
	76.924	8.295	0.423	4.341	100.234	0.611	66.301	232.292	4.405	236.001	239.972	4.408	257.897	450.145	5.308	335.337
	77.494	8.813	0.519	5.041	95.822	0.853	63.503	229.981	4.266	231.472	217.578	4.573	250.988	444.427	5.232	341.331
	78.063	8.237	0.562	4.761	95.903	1.214	61.408	228.162	3.079	234.185	202.998	3.559	245.796	422.24	5.395	350.831
	78.633	7.808	0.759	4.46	102.394	1.376	61.247	220.172	4.125	238.276	192.711	3.112	237.825	388.665	5.701	355.392
	79.203	8.191	0.555	4.664	109.024	1.131	61.708	205.782	3.676	245.056	183.654	3.323	234.267	366.96	6.113	361.03
	79.773	8.137	0.502	5.308	112.572	1.206	60.277	201.412	3.927	246.364	183.806	3.878	238.365	355.113	5.686	367.425
	80.343	7.969	0.849	6.149	108.473	1.13	60.977	210.539	4.093	251.025	184.346	3.503	239.032	337.998	5.21	365.926
	80.912	8.081	1.198	6.175	105.219	1.499	61.336	212.984	3.305	257.108	193.479	3.405	231.763	322.856	4.22	364.279
	81.482	8.185	1.369	5.835	103.016	1.405	60.243	221.292	3.999	265.562	203.164	3.307	225.339	293.125	5.051	362.231
	82.052	8.524	1.445	6.304	98.161	1.151	59.74	224.753	4.711	273.685	223.107	3.696	225.446	266.378	5.388	364.29
	82.622	8.187	1.574	5.678	95.691	1.347	57.854	214.166	4.987	281.449	223.077	3.613	225.952	250.341	5.147	356.975
	83.192	7.353	1.14	5.335	93.028	1.317	54.726	203.104	4.316	293.568	217.889	3.629	227.655	238.365	5.06	348.262
	83.761	7.824	0.788	5.046	94.841	1.884	52.063	188.827	3.585	302.131	218.054	3.508	225.777	238.404	4.84	341.372
	84.331	7.912	0.53	4.782	95.872	2.745	51.839	186.646	4.16	309.577	214.885	3.97	229.118	250.137	4.496	340.13
	84.901	6.706	0.979	5.145	92.088	2.553	51.092	193.024	4.513	319.345	210.563	3.494	232.731	261.359	4.596	330.599
	85.471	6.402	1.001	5.05	84.605	2.063	48.455	208.702	4.708	325.664	214.7	3.629	238.836	274.082	4.827	316.914
	86.041	6.13	0.728	4.921	76.146	1.486	44.837	210.723	4.586	328.795	218.108	3.654	253.196	285.686	5.204	305.925
	86.61	5.359	0.908	4.128	68.054	1.19	42.419	215.826	4.282	335.666	226.5	3.798	276.145	306.801	4.603	296.228
	87.18	4.99	0.651	3.505	61.867	0.939	39.403	219.06	4.883	336.975	238.644	3.961	292.97	325.205	4.824	292.661
	87.75	4.795	0.807	3.46	57.531	0.786	36.067	211.413	5.252	336.059	245.118	4.85	311.06	353.553	4.802	294.195
	88.32	4.848	0.7	3.575	54.446	0.904	32.198	204.527	4.972	328.608	242.329	4.949	320.935	375.919	5.373	292.946
	88.89	5.062	0.449	3.917	51.996	1.065	29.143	203.253	4.358	324.216	245.817	4.996	338.582	364.989	5.503	282.611
	89.46	5.462	0.6	3.565	50.921	0.986	26.623	197.387	4.262	318.507	241.021	4.751	346.469	351.165	4.921	282.079
	90.029	5.683	0.788	3.349	48.117	1.028	23.655	193.145	4.542	310.312	238.115	4.928	354.776	332.173	5.111	275.125
	90.599	5.702	0.342	3.426	47.093	1.056	22.308	203.293	5.096	300.576	237.621	5.096	363.309	343.749	4.848	272.728
	91.169	5.425	0.298	3.331	50.774	0.923	22.283	211.657	4.624	297.291	242.162	5.382	362.197	356.386	4.794	266.678
	91.739	6.435	0.679	3.654	54.755	1.1	22.117	216.103	4.081	286.309	245.808	4.987	360.071	359.232	5.297	265.859
	92.309	7.215	1.151	4.51	58.32	1.209	21.906	223.926	4.738	276.614	234.013	5.371	349.033	362.944	4.832	259.305
	92.878	6.936	0.927	4.932	61.029	1.291	21.795	232.315	4.628	270.69	222.918	5.301	336.974	341.527	4.364	253.377
	93.448	6.213	0.551	5.217	62.128	1.194	22.746	230.235	3.782	254.68	210.895	5.222	325.489	330.264	4.931	253.565
	94.018	5.994	0.525	5.225	67.518	0.791	23.264	233.881	4.547	247.007	196.691	4.398	314.116	305.294	4.205	251.993
	94.588	6.211	0.882	5.372	74.868	1.32	23.474	233.475	4.33	237.23	189.26	3.893	306.487	275.076	3.759	248.462
	95.158	5.944	1.161	5.396	79.399	1.412	24.027	234.764	3.547	229.467	184.033	4.316	291.457	245.414	4.301	248.872
	95.727	5.67	1.438	5.801	84.107	1.339	23.986	226.929	3.897	221.725	174.989	3.582	282.657	217.569	3.242	247.944
	96.297	5.617	1.18	5.897	87.686	1.573	24.232	207.019	3.33	210.776	160.614	3.803	273.949	195.684	3.629	238.506
	96.867	5.699	1.128	5.863	84.543	1.288	24.265	196.647	3.638	199.304	145.247	2.921	260.429	170.034	4.126	236.915
	97.437	5.776	1.194	6.197	81.514	0.857	24.765	195.306	3.15	185.222	142.098	3.315	253.091	148.014	3.517	232.497
	98.007	5.667	1.425	6.048	83.87	0.8	24.965	188.59	3.388	177.781	140.251	4.669	247.628	137.552	3.57	224.271
	98.576	5.304	1.089	5.672	86.021	1.081	24.815	182.721	3.093	168.322	144.326	3.986	245.926	125.481	3.681	207.969
	99.146	5.037	0.963	4.638	88.519	1.095	24.628	174.332	2.31	150.591	152.551	3.068	235.307	117.389	3.532	188.767
	99.716	5.737	1.288	4.611	92.823	0.761	25.519	163.146	2.673	130.65	156.64	4.426	232.073	108.871	3.152	177.69
	100.286	6.684	1.145	5.01	95.292	0.776	25.951	166.498	2.632	110.205	152.24	4.646	232.274	106.873	3.087	173.296
	100.856	6.845	0.748	4.933	91.135	0.984	25.719	166.797	2.086	98.045	155.852	3.957	232.893	109.996	2.825	176.694
	101.425	6.481	0.876	4.818	80.423	1.21	24.744	167.171	2.487	94.475	162.355	3.763	247.912	111.152	2.569	173.87
	101.995	6.475	1.347	4.589	71.586	1.349	23.702	165.684	1.632	85.743	159.645	3.367	254.85	116.625	2.942	181.865
	102.565	6.306	1.028	4.294	71.515	1.118	23.261	166.776	1.52	83.242	145.176	3.729	253.145	123.066	3.325	198.142
	103.135	5.628	0.615	4.314	74.341	1.325	22.305	160.977	1.882	79.717	127.563	3.526	243.844	132.823	3.353	217.467
	103.705	5.15	0.697	4.425	75.012	1.461	21.835	158.915	2.109	77.305	114.502	3.389	234.377	148.688	3.178	234.325
	104.274	5.753	0.645	4.696	65.01	1.131	21.18	141.292	1.763	77.505	106.274	2.877	226.604	162.377	3.48	244.75
	104.844	5.396	0.502	4.268	54.288	1.186	21.374	124.218	1.667	77.263	101.636	3.271	219.528	165.877	4.326	253.962
	105.414	4.787	0.03	3.3	49.831	1.319	21.608	113.652	1.582	76.537	98.996	3.659	216.107	174.255	4.772	257.573
	105.984	4.448	0.398	3.278	45.1	1.006	21.017	101.623	2.046	78.917	93.643	3.462	208.765	190.058	4.834	261.271
	106.554	3.779	1.014	3.341	40.382	0.718	19.591	96.202	2.187	78.976	91.037	3.125	206.425	212.96	4.713	267.33
	107.123	3.472	0.996	3.614	36.247	0.459	19.428	95.94	2.49	75.693	93.455	3.048	204.671	238.211	4.957	269.47
	107.693	3.969	0.47	2.823	31.171	0.971	19.02	94.753	2.13	80.592	100.043	2.995	200.385	259.964	4.797	272.935
	108.263	3.987	0.287	2.518	26.988	0.876	18.822	87.988	2.058	78	101.339	3.204	198.628	277.824	4.758	279.836
	108.833	4.539	0.625	2.559	24.433	0.784	19.366	81.311	1.94	76.124	105.481	3.113	198.421	296.704	5.22	288.464
	109.403	4.424	0.373	2.397	22.25	0.722	18.938	82.039	1.42	71.883	114.081	2.554	196.875	306.309	5.259	300.592
	109.973	4.476	0.347	2.426	20.871	0.972	19.4	77.951	1.579	71.291	125.541	3.436	187.38	309.04	5.209	307.749
	110.542	5.216	0.875	2.669	19.8	0.974	19.285	71.191	1.561	71.103	127.894	2.885	178.236	305.749	5.371	311.641
	111.112	5.857	1.182	3.759	19.673	0.639	18.618	70.596	1.965	69.118	124.896	2.825	171.903	313.668	5.607	316.637
	111.682	6.421	1.744	4.547	20.386	0.547	19.377	68.29	1.486	71.149	122.979	2.892	163.303	319.417	5.326	317.636
	112.252	6.802	1.817	4.555	18.303	0.441	19.468	65.151	1.275	69.378	128.173	2.769	153.63	300.448	4.706	310.968
	112.822	7.267	2.271	4.387	16.944	0.842	18.303	61.702	2.483	68.305	133.41	3.143	139.734	278.666	4.808	301.063
	113.391	7.309	2.609	4.515	17.625	0.737	17.504	59.519	2.037	65.937	126.519	3.075	125.278	260.069	4.58	281.924
	113.961	7.643	2.181	5.055	15.848	1.231	17.01	56.24	1.685	62.637	120.159	2.677	115.122	242.356	4.188	262.698
	114.531	7.851	2.103	5.129	13.576	1.262	16.944	56.132	1.218	63.079	113.83	2.297	105.494	234.101	4.03	242.521
	115.101	7.625	1.79	4.793	12.631	1.127	16.818	56.952	1.238	59.457	100.096	1.927	100.531	209.089	4.466	222.411
	115.671	7.336	1.742	4.629	12.05	0.753	16.015	58.742	1.042	55.425	85.045	1.635	96.614	176.177	3.79	203.538
	116.24	6.466	1.359	4.492	12.644	1.093	14.772	58.889	1.217	51.935	77.657	1.521	94.621	167.795	3.504	197.391
	116.81	6.584	1.432	3.736	12.665	1.141	13.727	62.316	1.336	50.461	75.356	1.75	93.137	175.115	3.909	207.313
	117.38	5.866	1.287	3.234	11.551	0.848	13.451	60.71	1.171	48.059	69.851	1.813	91.781	188.812	3.483	220.438
	117.95	5.082	0.863	2.956	10.292	0.964	12.335	57.089	1.488	45.541	63.836	2.051	86.98	198.935	3.903	230.461
	118.52	4.719	1.108	2.362	8.597	0.809	10.833	55.394	1.393	43.957	64.555	1.817	83.008	217.233	4.227	241.597
	119.089	4.527	0.988	2.393	6.391	0.612	9.956	52.997	1.592	42.364	69.763	1.914	78.953	247.917	4.501	251.071
	119.659	3.71	0.761	2.385	6.063	0.554	8.662	50.973	1.268	40.834	78.954	2.164	78.101	263.41	5.147	259.36
	120.229	2.734	0.653	2.451	5.157	0.645	7.077	50.955	1.11	39.692	77.383	3.039	79.629	264.058	5.223	268.846
	120.799	2.487	0.578	2.464	3.225	0.769	5.707	51.74	1.409	35.368	79.496	2.294	79.972	277.945	5.074	272.408
	121.369	2.195	0.55	2.138	2.177	0.99	4.755	52.073	1.631	33.509	84.467	1.64	79.868	300.037	4.847	289.373
	121.938	2.167	0.439	1.955	1.988	0.87	3.548	49.019	1.886	30.686	85.308	1.425	78.676	310.897	5.709	302.486
	122.508	2.033	0.41	1.313	2.847	0.642	3.12	47.349	2.096	28.905	84.349	2.098	80.291	307.241	5.858	319.359
	123.078	1.763	0.484	1.357	3.417	0.994	3.254	45.506	1.852	25.312	81.344	2.401	83.425	317.16	5.971	332.614
	123.648	1.828	0.687	1.751	3.362	0.891	2.918	42.592	1.673	24.334	85.025	2.168	85.585	323.507	5.972	339.927
	124.218	2.212	0.293	1.613	3.941	0.637	2.626	39.209	2.007	20.438	83.978	2.3	87.659	308.943	6.647	346.431
	124.787	1.925	0.005	1.887	4.432	0.717	2.699	34.981	1.466	16.688	85.11	2.363	86.051	292.529	6.48	354.188
	125.357	1.733	0.544	2.404	5.058	1.108	2.956	30.271	1.089	14.63	84.026	2.501	89.681	265.819	5.761	352.857
	125.927	1.051	0.128	2.203	3.899	0.868	2.655	26.789	0.535	11.808	82.515	2.198	89.659	236.677	4.973	353.602
	126.497	1.356	0.374	2.102	3.362	0.308	2.234	24.472	0.968	10.663	84.183	2.64	88.837	218.497	5.348	352.134
	127.067	2.151	0.885	2.506	4.455	0.367	2.274	22.226	1.394	10.37	86.103	2.088	90.211	199.375	5.025	349.23
	127.637	3.108	1.066	3.686	5.679	0.537	3.04	21.43	0.674	8.578	83.929	2.225	88.457	165.766	5.249	340.485
	128.206	3.998	1.459	4.711	7.428	0.695	2.737	18.425	0.615	7.788	82.298	2.776	85.255	141.219	4.914	322.526
	128.776	4.55	2.378	5.553	10.4	0.503	2.535	17.545	0.141	7.325	84.145	1.549	85.129	128.763	4.374	305.682
	129.346	4.862	2.686	6.867	13.829	0.407	2.95	16.243	0.627	7.045	78.879	1.737	80.635	120.312	4.358	289.817
	129.916	6.613	2.779	7.063	16.016	0.914	2.637	16.421	0.56	5.941	68.16	2.018	74.994	93.397	3.809	277.035
	130.486	8.281	2.512	7.19	15.323	0.957	2.425	17.509	0.452	6.642	63.575	1.635	71.371	70.994	3.042	257.718
	131.055	8.289	2.576	8.024	16.568	0.902	2.209	19.657	0.623	6.71	59.409	1.141	71.653	59.998	3.259	240.622
	131.625	7.875	2.881	9.124	20.206	1.266	2.695	21.462	0.716	7.213	59.994	1.253	68.175	58.411	3.158	226.631
	132.195	7.785	3.014	8.755	23.247	1.316	3.151	25.786	0.889	6.66	59.889	1.765	69.239	59.814	2.955	206.153
	132.765	7.667	2.73	7.929	23.498	1.342	3.255	29.779	0.636	6.559	56.805	1.557	71.144	59.878	2.789	189.513
	133.335	6.257	2.225	8.032	23.256	1.077	3.125	32.619	0.988	6.906	51.602	1.194	70.185	62.56	2.638	166.968
	133.904	5.828	2.282	8.098	23.281	0.922	3.297	36.202	1.046	7.009	48.907	1.511	69.516	67.959	3.033	157.13
	134.474	6.619	2.172	8.269	22.976	0.667	2.852	36.936	1.309	6.219	46.915	1.117	67.501	74.994	3.016	151.055
	135.044	6.455	1.826	8.3	22.636	0.554	3.79	38.763	0.867	5.865	42.973	2.243	66.297	84.958	2.65	151.197
	135.614	5.272	1.26	8.869	19.871	1.416	4.041	34.172	0.733	5.899	38.054	1.659	64.201	99.724	2.819	149.635
	136.184	4.123	1.36	8.676	16.351	1.381	3.508	32.281	0.852	6.643	35.25	1.804	65.755	115.005	2.565	154.847
	136.753	4.128	1.346	7.943	13.455	0.781	2.387	30.98	0.484	6.635	34.122	1.322	64.216	132.258	3.024	160.115
	137.323	4.313	1.363	7.283	10.083	0.788	2.114	33.442	0.304	5.531	34.877	1.173	68.089	146.443	3.227	166.257
	137.893	4.352	1.476	7.721	6.765	0.895	2.358	35.398	1.084	5.439	39.584	1.251	67.17	162.579	3.712	176.414
	138.463	3.707	1.43	7.397	6.617	0.639	2.196	35.905	1.363	7.645	45.834	2.135	73.275	174.013	3.574	187.8
	139.033	3.037	1.233	7.403	5.142	0.346	2.188	36.566	1.976	9.273	47.696	1.755	83.128	184.402	3.941	205.005
	139.602	2.855	1.162	7.818	4.494	0.331	1.817	32.307	1.59	11.433	43.508	1.771	90.162	187.09	4.113	217.049
	140.172	2.959	1.716	7.416	2.855	0.377	2.174	26.622	1.008	13.616	40.451	1.965	95.763	180.468	4.255	227.695
	140.742	2.412	1.552	6.813	1.82	0.548	2.255	24.448	1.365	15.076	35.987	1.71	102.327	178.203	3.78	234.741
	141.312	2.362	1.442	5.579	1.707	0.378	2.426	22.917	0.894	16.061	37.337	1.575	108.384	171.326	3.815	239.378
	141.882	2.358	1.242	5.031	2.368	0.574	2.358	20.356	0.468	17.78	37.673	1.854	118.468	161.425	3.746	240.01
	142.451	1.917	1.122	4.314	2.945	0.647	2.135	20.018	0.906	21.843	42.124	2.269	124.597	152.048	4.014	241.014
	143.021	1.916	1.208	4.27	3.464	0.746	2.402	24.557	1.21	22.18	46.605	2.696	130.083	143.227	3.894	240.896
	143.591	1.634	1.226	3.075	3.069	0.396	2.692	29.899	1.118	22.822	52.112	1.727	134.308	129.571	3.843	242.47
	144.161	0.994	0.953	2.982	3.758	0.455	2.672	29.422	0.668	24.255	57.659	1.967	131.837	121.149	3.829	238.796
	144.731	1.237	0.961	2.911	4.913	0.979	2.907	30.068	0.957	26.225	60.446	2.623	137.197	121.065	3.898	227.436
	145.3	1.061	1.164	2.347	5.378	0.63	3.114	29.431	0.997	26.332	57.271	2.225	137.105	121.82	3.556	221.22
	145.87	0.499	0.692	1.767	5.156	0.394	3.024	30.188	1.254	26.521	59.962	2.282	138.91	120.53	3.284	215.733
	146.44	1.094	0.27	2.42	4.81	0.349	3.134	29.696	1.009	28.123	62.195	2.491	137.096	120.91	3.617	204.845
	147.01	1.491	0.641	2.061	4.723	0.3	3.549	31.651	0.696	27.852	66.56	2.713	136.037	126.814	3.832	197.776
	147.58	2.947	0.495	2.156	4.761	0.478	3.435	28.461	0.99	27.095	67.366	1.722	132.018	129.388	3.45	193.342
	148.15	3.51	0.517	2.946	5.746	0.703	3.288	25.869	0.902	28.953	66.611	2.469	124.284	123.868	3.341	187.132
	148.719	3.04	0.569	2.403	6.575	0.686	3.54	23.022	0.846	28.645	71.548	2.308	124.785	115.039	2.829	178.554
	149.289	3.298	1.149	2.46	7.339	0.836	3.537	20.393	1.043	27.9	83.574	2.169	118.512	108.961	2.899	176.011
	149.859	4.008	1.696	3.921	8.143	0.856	3.751	19.797	0.999	26.492	92.768	1.945	110.684	103.873	3.469	178.344
	150.429	3.85	1.597	3.964	9.42	0.325	3.667	17.854	0.918	26.578	98.094	2.785	102.699	99.141	3.22	181.713
	150.999	3.605	1.764	3.63	10.016	0.573	3.107	15.754	0.89	26.543	100.432	2.889	94.418	88.449	3.305	184.159
	151.568	4.067	1.74	3.842	10.121	0.864	3.328	15.649	1.125	26.744	99.739	2.734	85.448	83.166	3.676	181.455
	152.138	4.038	1.357	4.22	10.204	0.61	3.596	16.789	1.27	24.192	100.135	2.374	76.572	83.36	3.24	178.909
	152.708	3.421	0.707	4.297	10.084	0.592	3.771	15.907	0.761	21.959	91.278	2.085	70.696	77.249	3.041	173.728
	153.278	3.188	1.053	4.222	11.531	0.494	3.733	17.727	0.385	22.153	86.784	2.344	62.499	77.011	3.212	174.026
	153.848	3.335	1.3	4.3	13.871	0.82	3.76	19.693	0.612	21.988	82.921	2.604	57.356	78.064	3.021	169.311
	154.417	3.41	1.9	4.208	14.602	1.255	3.984	20.147	1.167	20.621	74.733	1.732	52.759	81.336	3.199	164.673
	154.987	4.203	2.381	4.696	15.679	1.136	4.033	20.422	1.149	21.348	61.104	1.448	45.044	88.085	2.908	162.108
	155.557	5.128	1.905	4.754	17.169	1.068	4.551	20.008	1.192	19.562	46.657	1.344	39.589	96.697	3.14	157.428
	156.127	4.709	1.346	5.383	17.521	1.134	4.34	19.522	1.261	19.043	35.134	1.114	31.764	105.247	2.95	155.923
	156.697	4.968	1.668	5.085	18.283	1.348	3.97	22.63	0.993	18.911	28.613	0.868	24.384	114.769	2.857	162.203
	157.266	4.632	1.905	5.443	21.387	1.493	4.34	23.964	1.286	17.298	25.279	1.135	21.716	136.061	3.127	159.43
	157.836	4.825	1.685	5.562	24.847	1.525	4.889	22.325	0.979	15.938	23.929	1.267	19.197	142.108	2.979	159.828
	158.406	5.442	1.511	5.485	23.404	1.591	4.53	21.646	0.897	13.979	23.149	1.074	18.886	135.086	3.185	158.483
	158.976	5.155	2.033	5.564	20.429	1.975	4.562	20.559	0.923	11.834	24.556	0.431	17.812	128.776	2.798	157.815
	159.546	4.623	2.374	5.089	18.556	1.5	4.096	18.821	0.767	10.62	23.623	0.609	17.844	126.281	2.838	157.183
	160.115	4.65	2.252	5.471	18.162	0.834	4.019	18.333	0.97	9.374	23.756	1.065	18.858	123.939	3.263	158.955
	160.685	4.862	2.013	5.113	20.061	0.747	4.831	18.449	0.771	7.807	25.18	0.879	19.824	121.076	3.48	158.771
	161.255	4.928	1.492	4.913	22.359	0.708	4.794	18.548	0.599	7.252	27.573	0.939	20.335	119.828	2.961	157.005
	161.825	3.785	1.204	4.824	25.181	0.676	4.8	18.613	1.154	6.131	28.21	1.267	20.469	111.668	2.909	156.966
	162.395	3.39	1.396	4.122	29.325	0.374	4.974	21.488	1.493	7.21	29.923	1.238	22.92	102.538	3.022	155.383
	162.964	3.205	1.222	4.517	29.382	0.777	5.041	22.324	1.017	5.602	30.989	1.123	25.03	92.742	2.824	150.173
	163.534	2.845	1.227	4.25	28.826	1.024	5.683	26.988	1.489	6.118	31.202	1.15	23.379	83.379	2.44	141.68
	164.104	3.193	1.229	4.496	30.04	1.152	5.128	29.783	1.199	5.071	32.445	0.65	24.24	78.096	2.556	137.958
	164.674	3.287	0.646	4.376	31.358	1.017	5.418	28.977	1.966	5.201	31.435	1.118	25.094	75.113	2.494	139.808
	165.244	2.275	0.353	3.503	29.236	0.981	6.279	27.1	0.839	5.155	31.072	1.398	23.44	70.556	2.407	133.657
	165.813	1.682	0.696	4.233	29.84	0.969	6.811	26.775	1.56	3.534	31.646	1.8	23.989	67.977	2.323	131.78
	166.383	1.983	0.84	4.753	32.583	1.036	7.389	26.455	1.175	3.89	33.666	1.418	23.665	63.661	2.36	129.167
	166.953	2.737	0.349	4.911	34.121	1.112	7.633	24.916	1.729	3.595	34.913	1.747	22.186	57.97	2.951	129.748
	167.523	2.589	0.591	5.653	35.017	1.138	8.519	22.98	1.235	3.771	35.337	1.63	22.256	54.762	2.956	122.828
	168.093	2.897	0.621	4.525	36.427	0.94	8.848	23.399	1.421	3.033	34.314	1.001	24.165	51.031	2.516	117.381
	168.663	2.493	0.511	4.749	39.401	1.127	10.063	22.919	0.882	2.532	35.552	0.809	23.794	49.692	2.426	115.975
	169.232	3.004	0.594	4.684	48.338	0.939	10.175	20.557	1.071	3.25	39.212	1.222	23.964	49.144	2.188	111.155
	169.802	2.905	0.854	5.429	54.181	1.334	11.118	18.787	1.238	2.897	41.063	1.604	23.862	46.498	1.932	108.92
	170.372	3.068	1.321	5.332	54.821	1.577	11.401	16.756	0.829	2.525	40.282	1.251	24.436	45.564	2.141	106.925
	170.942	2.667	1.69	5.684	55.907	1.489	10.796	15.258	0.529	1.948	40.054	0.672	24.299	54.036	2.746	103.998
	171.512	3.887	1.391	5.264	55.244	1.169	10.88	13.247	0.654	2.306	36.615	1.506	24.247	58.321	2.806	104.195
	172.081	4.902	1.499	5.228	51.321	1.516	10.507	13.827	0.555	2.372	32.697	1.571	21.87	65.246	3.094	104.726
	172.651	4.645	1.579	4.893	44.095	1.037	9.919	12.362	0.655	1.918	31.13	1.015	21.271	73.425	3.146	104.529
	173.221	5.26	1.316	4.291	36.326	0.753	9.698	11.164	0.728	2.677	29.53	1.621	18.985	85.857	3.782	104.077
	173.791	6.238	1.076	4.559	31.324	1.11	9.06	10.833	0.629	2.598	26.557	1.506	18.659	95.901	3.793	102.199
	174.361	5.426	0.891	5.29	28.297	0.907	9.297	10.943	1.251	2.456	25.369	1.288	18.084	101.133	3.854	99.912
	174.93	5.538	0.933	4.724	25.225	0.584	8.434	11.435	0.454	2.727	22.989	1.462	15.632	98.39	3.413	98.06
	175.5	5.425	0.989	4.053	19.497	0.442	8.336	11.236	0.694	3.305	21.899	1.236	15.073	88.881	2.356	93.415
	176.07	4.865	1.048	3.454	14.398	0.716	8.427	11.538	0.682	3.46	21.733	1.134	12.141	79.906	2.165	87.896
	176.64	4.407	0.936	3.012	10.073	0.538	8.618	10.295	0.608	3.399	20.221	1.115	11.196	67.888	1.661	82.003
	177.21	3.686	0.722	2.705	6.329	0.085	8.123	11.724	0.757	3.218	18.116	1.36	11.118	59.63	1.73	76.997
	177.779	2.989	0.444	1.904	4.077	0	7.147	11.08	0.834	3.634	17.188	1.171	9.361	52.093	1.899	72.4
	178.349	2.256	0.487	1.712	3.256	0.275	6.62	12.302	1.014	3.913	17.391	1.529	8.614	43.285	1.915	66.236
	178.919	1.975	0.626	1.334	2.764	0.199	5.794	15.134	0.981	4.463	18.155	1.538	8.462	36.808	1.606	64.8
	179.489	2.054	0.585	0.734	2.564	0.178	5.363	15.904	1.75	3.395	20.187	1.175	6.611	35.247	1.436	61.646
	180.059	1.779	0.733	0.941	1.958	0.086	4.945	16.617	1.704	3.458	24.545	1.978	6.514	33.873	1.247	57.577
	180.628	1.99	0.731	1.52	1.489	0.49	3.944	18.505	1.868	4.157	27.4	1.805	6.119	36.295	0.981	55.469
	181.198	2.292	1.214	2.197	0.476	0.299	3.296	17.868	1.603	3.86	28.418	2.404	5.679	41.388	1.243	51.048
	181.768	2.582	0.843	1.927	0	0.734	2.758	17.309	1.55	4.231	28.161	1.661	5.365	47.822	2.307	47.861
	182.338	2.856	0.492	2.479	1.39	0.589	2.475	16.896	1.566	3.858	25.744	1.714	5.837	54.086	2.604	46.468
	182.908	2.479	0.392	2.186	1.575	0.296	2.376	16.39	1.614	4.21	21.984	1.655	6.219	57.828	2.591	43.828
	183.477	2.759	0.454	2.63	2.733	0.383	1.869	14.901	1.474	4.029	19.711	1.263	6.137	58.845	1.93	43.619
	184.047	2.644	0.558	3.31	3.417	0.45	2.235	14.243	1.071	3.721	20.047	1.342	6.539	54.32	1.917	39.595
	184.617	3.546	0.877	2.934	4.482	0.087	2.061	13.989	1.775	3.689	22.491	1.652	6.091	52.412	2.506	38.975
	185.187	3.816	1.346	3.254	6.446	0.483	2.303	14.231	1.373	4.019	24.623	1.589	6.384	49.222	1.894	38.295
	185.757	3.661	1.384	3.685	7.468	0.456	2.903	13.633	1.126	3.59	24.739	1.484	6.206	43.443	2.527	37.705
	186.327	3.975	1.602	4.242	9.017	0.219	2.923	15.707	1.587	3.666	27.202	1.383	5.976	36.436	2.19	40.17
	186.896	3.532	1.332	3.942	10.273	0.503	2.331	14.956	1.834	2.841	26.98	1.085	5.973	34.027	2.222	43.826
	187.466	3.842	1.082	3.531	12.747	0.356	1.908	14.819	1.671	3.365	26.998	1.012	7.128	32.222	2.137	43.048
	188.036	3.972	1.039	4.16	15.098	0.469	2.029	17.576	1.277	3.759	28.708	1.415	6.86	29.939	1.952	45.714
	188.606	4.148	1.385	4.078	16.087	0.316	2.631	24.516	1.539	3.223	31.117	1.06	7.531	27.301	2.197	47.855
	189.176	3.91	1.432	4.182	--	--	--	23.9	1.408	4.328	32.871	1.214	8.038	21.315	1.707	50.137
	189.745	3.855	1.446	4.246	--	--	--	23.419	0.908	3.653	33.579	1.114	7.989	18.307	1.592	52.087
	190.315	4.442	1.329	3.561	--	--	--	28.776	1.414	4.584	37.341	1.177	7.776	16.146	1.681	55.622
	190.885	4.339	1.248	3.528	--	--	--	27.391	1.584	3.881	37.372	1.51	8.369	15.645	1.891	53.772
	191.455	4.664	0.604	3.827	--	--	--	32.018	1.191	4.653	36.38	0.899	7.848	16.392	1.616	55.467
	192.025	4.152	0.791	3.505	--	--	--	36.196	1.152	4.391	33.651	1.196	7.934	15.876	1.552	56.531
	192.594	3.735	1.302	3.318	--	--	--	37.813	0.892	4.571	31.347	1.5	7.955	14.581	2.051	56.1
	193.164	3.929	1.396	3.588	--	--	--	35.027	0.731	4.745	28.914	1.515	7.661	13.605	2.208	55.016
	193.734	4.33	1.196	3.696	--	--	--	35.582	0.876	4.732	25.675	1.361	7.085	13.506	2.13	52.659
	194.304	3.405	1.376	3.916	--	--	--	31.532	0.742	4.495	23.277	1.641	7.772	13.802	2.632	51.633
	194.874	3.863	1.436	4.339	--	--	--	28.24	0.717	4.3	23.45	1.295	7.458	13.573	2.307	50.295
	195.443	3.568	1.087	3.113	--	--	--	25.649	0.995	4.033	20.862	0.838	6.992	12.645	2.28	48.286
	196.013	2.746	0.459	2.714	--	--	--	22.859	1.176	3.913	20.553	1.228	6.763	11.906	1.863	45.237
	196.583	2.313	0.426	3.085	--	--	--	20.126	0.815	3.678	20.172	0.824	6.202	10.541	1.527	40.882
	197.153	2.35	0.597	2.412	--	--	--	14.726	0.397	3.402	19.526	1.131	7.05	9.829	1.803	37.341
	197.723	2.322	0.892	2.253	--	--	--	12.333	0.495	3.306	17.633	1.122	6.075	9.381	1.637	32.802
	198.292	1.366	0.611	2.159	--	--	--	12.507	0.66	3.281	16.254	1.17	5.799	9.16	1.252	28.894
	198.862	1.67	0.676	2.252	--	--	--	12.713	0.023	3.227	19.642	0.888	7.142	8.919	0.859	24.552
	199.432	2.492	0.418	2.039	--	--	--	11.345	0.686	3.535	20.505	1.175	6.971	8.961	0.769	21.816
	200.002	3.51	0.181	1.654	--	--	--	11.71	0.864	2.919	21.769	1.085	6.051	11.54	0.833	16.473
	200.572	3.492	0.606	2.022	--	--	--	12.173	0.506	3.291	24.259	1.673	6.4	15.483	0.837	13.858
	201.141	3.342	1.034	1.506	--	--	--	12.619	0.346	3.319	25.604	1.74	7.279	20.227	0.858	12.016
	201.711	3.59	1.351	2.346	--	--	--	11.702	0	3.906	28.732	1.813	7.492	24.698	0.734	11.124
	202.281	3.444	0.944	2.312	--	--	--	10.71	0.447	4.045	29.084	1.892	7.768	29.46	0.854	12.165
	202.851	4.091	0.908	2.993	--	--	--	10.531	0.798	3.362	30.057	1.668	7.256	33.605	1.273	12.22
	203.421	4.254	0.857	3.555	--	--	--	11.386	0.76	4.555	30.74	1.855	7	37.866	1.494	11.679
	203.99	4.212	0.953	3.18	--	--	--	12.757	1.231	4.31	28.614	1.234	7.332	35.52	1.176	11.679
	204.56	3.378	0.72	2.861	--	--	--	15.144	1.049	4.06	28.991	1.657	6.809	28.573	1.208	11.245
	205.13	3.237	0.815	2.813	--	--	--	18.813	0.7	4.1	30.784	1.832	7.402	19.868	0.849	11.165
	205.7	4.098	0.981	3.005	--	--	--	19.711	1.079	4.484	30.089	1.828	7.035	15.586	1.099	13.485
	206.27	4.247	0.758	3.108	--	--	--	21.285	1.39	5.128	28.981	1.488	6.113	14.057	0.719	14.632
	206.84	2.929	0.607	2.833	--	--	--	24.538	1.062	4.791	26.302	1.046	5.915	13.122	0.541	15.65
	207.409	2.646	0.728	2.626	--	--	--	23.799	1.473	3.921	25.343	1.014	6.591	13.238	0.625	17.484
	207.979	2.838	0.596	2.121	--	--	--	23.042	0.691	3.567	22.329	1.311	5.637	14.551	1.117	19.917
	208.549	3.043	0.662	1.601	--	--	--	20.057	1.071	3.468	20.092	0.747	5.351	16.862	1.08	22.417
	209.119	2.439	0.9	1.867	--	--	--	15.965	0.477	3.347	18.03	0.855	4.8	17.795	1.205	23.524
	209.689	2.547	0.97	2.289	--	--	--	14.801	0.087	2.772	17.256	0.801	4.721	20.926	1.317	26.285
	210.258	2.125	0.94	2.29	--	--	--	11.328	0.272	2.785	15.347	0.169	5.04	23.522	1.344	27.163
	210.828	2.389	0.621	1.682	--	--	--	10.028	0.774	2.763	15.576	0	5.226	27.608	1.21	28.017
	211.398	2.379	0.619	1.52	--	--	--	8.22	0.676	2.167	14.275	0.864	4.747	31.824	1.448	29.947
	211.968	2.204	0.676	1.109	--	--	--	5.381	0.379	1.738	14.43	0.59	4.951	37.369	1.831	29.169
	212.538	1.675	0.206	1.307	--	--	--	3.007	0.998	1.288	14.987	0.339	5.082	41.879	1.694	30.201
	213.107	1.898	0.352	1.541	--	--	--	2.909	0.243	0.91	14.461	0.876	4.242	46.791	1.561	30.912
	213.677	1.331	0	0.501	--	--	--	2.663	0.425	0.757	13.831	0.629	4.046	51.452	2.42	31.629
	214.247	1.082	0.295	0.436	--	--	--	0.8	0.709	0.156	13.09	0.678	3.323	54.023	2.304	31.978
	214.817	1.732	0.264	0.554	--	--	--	0.529	0.848	0.438	13.515	0.63	2.676	58.3	2.032	31.332
	215.387	1.346	0.865	0.844	--	--	--	0.209	0.286	0.84	13.559	0.901	2.976	61.517	1.88	31.011
	215.956	1.163	0.697	0.947	--	--	--	0	0.533	0.079	12.558	0.292	4.125	59.955	1.939	30.817
	216.526	1.638	0.295	0.412	--	--	--	0.085	0.277	0	13.28	0.727	3.355	63.186	2.329	30.244
	217.096	1.148	0.212	0	--	--	--	--	--	--	15.001	1.008	4.153	65.352	2.713	30.754
	217.666	0.761	0.452	0.273	--	--	--	--	--	--	18.019	0.944	4.22	57.841	2.21	30.555
	218.236	0	0.735	0.514	--	--	--	--	--	--	20.632	0.897	4.895	52.781	2.036	30.663
	218.805	0.678	0.706	0.392	--	--	--	--	--	--	24.615	1.073	5.9	50.28	2.31	29.617
	219.375	--	--	--	--	--	--	--	--	--	27.403	1.486	5.27	46.608	2.259	27.657
	219.945	--	--	--	--	--	--	--	--	--	28.409	1.166	4.86	43.687	1.798	25.879
	220.515	--	--	--	--	--	--	--	--	--	29.864	1.178	4.351	42.058	1.545	24.64
	221.085	--	--	--	--	--	--	--	--	--	29.291	1.786	5.373	40.133	1.179	25.547
	221.654	--	--	--	--	--	--	--	--	--	30.084	1.647	5.365	38.409	1.502	25.311
	222.224	--	--	--	--	--	--	--	--	--	32.528	1.975	4.906	33.971	1.365	24.376
	222.794	--	--	--	--	--	--	--	--	--	34.967	1.769	4.628	28.908	1.875	23.556
	223.364	--	--	--	--	--	--	--	--	--	31.328	0.925	5.039	25.572	1.099	20.905
	223.934	--	--	--	--	--	--	--	--	--	29.7	1.499	4.795	21.156	0.587	18.354
	224.503	--	--	--	--	--	--	--	--	--	31.918	1.205	5.005	16.442	0.563	16.852
	225.073	--	--	--	--	--	--	--	--	--	33.322	0.81	5.17	14.812	0.768	15.319
	225.643	--	--	--	--	--	--	--	--	--	34.451	1.311	5.052	14.709	0.866	13.627
	226.213	--	--	--	--	--	--	--	--	--	36.419	1.31	5.112	14.352	0.463	14.392
	226.783	--	--	--	--	--	--	--	--	--	33.008	1.4	3.89	15.921	0.546	15.377
	227.353	--	--	--	--	--	--	--	--	--	32.004	0.836	4.612	15.215	0.969	14.245
	227.922	--	--	--	--	--	--	--	--	--	33.698	0.999	4.024	13.311	0.798	14.085
	228.492	--	--	--	--	--	--	--	--	--	32.697	1.111	3.286	12.845	0.541	14.838
	229.062	--	--	--	--	--	--	--	--	--	28.4	0.842	3.62	15.318	1.204	17.79
	229.632	--	--	--	--	--	--	--	--	--	25.534	1.107	3.211	18.468	1.103	20.034
	230.202	--	--	--	--	--	--	--	--	--	19.211	1	2.293	19.098	1.271	21.878
	230.771	--	--	--	--	--	--	--	--	--	13.17	0.543	2.317	20.495	1.259	21.85
	231.341	--	--	--	--	--	--	--	--	--	12.488	0.56	2.164	25.455	1.044	23.43
	231.911	--	--	--	--	--	--	--	--	--	12.782	0.734	2.785	32.354	1.97	24.07
	232.481	--	--	--	--	--	--	--	--	--	12.918	0.282	2.062	43.688	2.174	24.658
	233.051	--	--	--	--	--	--	--	--	--	9.631	0.572	2.47	44.872	2.004	27.43
	233.62	--	--	--	--	--	--	--	--	--	6.964	0.796	1.895	45.59	1.803	28.705
	234.19	--	--	--	--	--	--	--	--	--	5.519	0.429	2.334	46.31	1.342	29.598
	234.76	--	--	--	--	--	--	--	--	--	4.379	0.468	1.654	46.255	1.779	29.597
	235.33	--	--	--	--	--	--	--	--	--	2.876	0.378	0.738	45.353	1.734	27.569
	235.9	--	--	--	--	--	--	--	--	--	2.496	1.067	0.736	41.673	1.348	26.765
	236.469	--	--	--	--	--	--	--	--	--	1.651	0.621	1.099	37.684	0.993	22.995
	237.039	--	--	--	--	--	--	--	--	--	1.007	0.444	0.761	31.471	0.997	21.576
	237.609	--	--	--	--	--	--	--	--	--	1.432	0.407	0.83	29.718	1.493	19.419
	238.179	--	--	--	--	--	--	--	--	--	1.813	0.162	0.463	27.881	1.606	16.432
	238.749	--	--	--	--	--	--	--	--	--	1.585	0.285	0.392	25.167	1.201	15.337
	239.318	--	--	--	--	--	--	--	--	--	1.144	0.586	0.758	25.106	0.818	13.934
	239.888	--	--	--	--	--	--	--	--	--	0.939	0.213	0.847	25.166	0.51	11.409
	240.458	--	--	--	--	--	--	--	--	--	1.066	0.309	1.541	22.495	0.21	10.181
	241.028	--	--	--	--	--	--	--	--	--	0.541	0.917	1.389	21.401	1.025	8.924
	241.598	--	--	--	--	--	--	--	--	--	1.257	0.735	0.796	22.632	0.951	8.43
	242.167	--	--	--	--	--	--	--	--	--	0.929	0.673	0.743	22.299	1.163	7.519
	242.737	--	--	--	--	--	--	--	--	--	0.751	0.9	0.831	23.799	1.026	6.757
	243.307	--	--	--	--	--	--	--	--	--	0	0.421	0.01	23.835	1.03	5.868
	243.877	--	--	--	--	--	--	--	--	--	0.818	0.23	0	24.886	0.941	6.062
	244.447	--	--	--	--	--	--	--	--	--	0.677	0.342	0.397	25.711	0.472	5.571
	245.017	--	--	--	--	--	--	--	--	--	0.335	0.571	0.524	25.837	0.532	5.312
	245.586	--	--	--	--	--	--	--	--	--	0.46	0.363	0.491	26.064	0.599	5.998
	246.156	--	--	--	--	--	--	--	--	--	--	--	--	26.004	0.575	6.462
	246.726	--	--	--	--	--	--	--	--	--	--	--	--	25.902	0.588	6.361
	247.296	--	--	--	--	--	--	--	--	--	--	--	--	23.693	0.951	6.234
	247.866	--	--	--	--	--	--	--	--	--	--	--	--	21.406	0.895	6.783
	248.435	--	--	--	--	--	--	--	--	--	--	--	--	20.763	0.965	7.013
	249.005	--	--	--	--	--	--	--	--	--	--	--	--	20.599	0.801	6.88
	249.575	--	--	--	--	--	--	--	--	--	--	--	--	19.398	0.67	6.404
	250.145	--	--	--	--	--	--	--	--	--	--	--	--	18.432	0.037	7.479
	250.715	--	--	--	--	--	--	--	--	--	--	--	--	17.768	0.474	6.783
	251.284	--	--	--	--	--	--	--	--	--	--	--	--	19.164	0.879	7.018
	251.854	--	--	--	--	--	--	--	--	--	--	--	--	20.168	1.439	6.55
	252.424	--	--	--	--	--	--	--	--	--	--	--	--	27.56	0.834	5.981
	252.994	--	--	--	--	--	--	--	--	--	--	--	--	30.539	0.908	6.767
	253.564	--	--	--	--	--	--	--	--	--	--	--	--	30.539	1.063	7.758
	254.133	--	--	--	--	--	--	--	--	--	--	--	--	33.052	0.945	7.27
	254.703	--	--	--	--	--	--	--	--	--	--	--	--	36.618	1.236	7.668
	255.273	--	--	--	--	--	--	--	--	--	--	--	--	39	1.137	6.987
	255.843	--	--	--	--	--	--	--	--	--	--	--	--	40.471	1.065	7.201
	256.413	--	--	--	--	--	--	--	--	--	--	--	--	41.873	1.03	7.667
	256.982	--	--	--	--	--	--	--	--	--	--	--	--	39.08	0.757	7.406
	257.552	--	--	--	--	--	--	--	--	--	--	--	--	40.032	1.222	6.724
	258.122	--	--	--	--	--	--	--	--	--	--	--	--	39.581	1.492	6.03
	258.692	--	--	--	--	--	--	--	--	--	--	--	--	36.318	1.299	4.994
	259.262	--	--	--	--	--	--	--	--	--	--	--	--	33.87	0.795	4.524
	259.831	--	--	--	--	--	--	--	--	--	--	--	--	32.755	1.325	5.159
	260.401	--	--	--	--	--	--	--	--	--	--	--	--	32.193	1.362	4.452
	260.971	--	--	--	--	--	--	--	--	--	--	--	--	32.031	1.036	4.738
	261.541	--	--	--	--	--	--	--	--	--	--	--	--	32.373	1.234	4.594
	262.111	--	--	--	--	--	--	--	--	--	--	--	--	33.117	0.938	5.074
	262.681	--	--	--	--	--	--	--	--	--	--	--	--	30.893	1.029	5.264
	263.251	--	--	--	--	--	--	--	--	--	--	--	--	29.934	0.4	5.223
	263.821	--	--	--	--	--	--	--	--	--	--	--	--	31.945	0.986	5.405
	264.391	--	--	--	--	--	--	--	--	--	--	--	--	29.693	0.958	5.675
	264.961	--	--	--	--	--	--	--	--	--	--	--	--	28.55	1.435	6.237
	265.531	--	--	--	--	--	--	--	--	--	--	--	--	27.993	1.218	5.975
	266.101	--	--	--	--	--	--	--	--	--	--	--	--	28.298	0.97	5.484
	266.671	--	--	--	--	--	--	--	--	--	--	--	--	28.029	0.727	5.825
	267.241	--	--	--	--	--	--	--	--	--	--	--	--	25.549	0.383	5.4
	267.811	--	--	--	--	--	--	--	--	--	--	--	--	22.846	0.636	5.391
	268.381	--	--	--	--	--	--	--	--	--	--	--	--	24.604	0.794	5.42
	268.951	--	--	--	--	--	--	--	--	--	--	--	--	25.152	0.531	6.716
	269.521	--	--	--	--	--	--	--	--	--	--	--	--	22.966	0.402	6.59
	270.091	--	--	--	--	--	--	--	--	--	--	--	--	21.759	0.487	6.347
	270.661	--	--	--	--	--	--	--	--	--	--	--	--	20.802	0.388	6.718
	271.231	--	--	--	--	--	--	--	--	--	--	--	--	21.268	0.861	6.832
	271.801	--	--	--	--	--	--	--	--	--	--	--	--	20.664	0.506	5.695
	272.371	--	--	--	--	--	--	--	--	--	--	--	--	21.913	0.43	6.279
	272.941	--	--	--	--	--	--	--	--	--	--	--	--	20.917	0.708	5.952
	273.511	--	--	--	--	--	--	--	--	--	--	--	--	21.594	0.618	5.951
	274.081	--	--	--	--	--	--	--	--	--	--	--	--	22.096	0.748	5.428
	274.651	--	--	--	--	--	--	--	--	--	--	--	--	21.168	0.638	4.922
	275.221	--	--	--	--	--	--	--	--	--	--	--	--	21.504	0.366	4.306
	275.791	--	--	--	--	--	--	--	--	--	--	--	--	20.445	0.894	4.808
	276.361	--	--	--	--	--	--	--	--	--	--	--	--	20.636	1.091	4.339
	276.931	--	--	--	--	--	--	--	--	--	--	--	--	19.984	0.772	5.522
	277.501	--	--	--	--	--	--	--	--	--	--	--	--	19.283	0.494	5.142
	278.071	--	--	--	--	--	--	--	--	--	--	--	--	19.111	0.597	4.008
	278.641	--	--	--	--	--	--	--	--	--	--	--	--	18.268	0.538	3.428
	279.211	--	--	--	--	--	--	--	--	--	--	--	--	15.982	0.38	3.795
	279.781	--	--	--	--	--	--	--	--	--	--	--	--	14.326	0.481	3.218
	280.351	--	--	--	--	--	--	--	--	--	--	--	--	11.56	0.656	2.215
	280.921	--	--	--	--	--	--	--	--	--	--	--	--	10.477	0.774	2.452
	281.491	--	--	--	--	--	--	--	--	--	--	--	--	9.48	0.466	2.44
	282.061	--	--	--	--	--	--	--	--	--	--	--	--	8.187	0.488	1.714
	282.631	--	--	--	--	--	--	--	--	--	--	--	--	6.279	0.764	1.004
	283.201	--	--	--	--	--	--	--	--	--	--	--	--	5.915	0.393	0.512
	283.771	--	--	--	--	--	--	--	--	--	--	--	--	5.299	0.586	1.106
	284.341	--	--	--	--	--	--	--	--	--	--	--	--	4.212	0.451	1.14
	284.911	--	--	--	--	--	--	--	--	--	--	--	--	3.194	0.175	0.16
	285.481	--	--	--	--	--	--	--	--	--	--	--	--	3.461	0.37	0.427
	286.051	--	--	--	--	--	--	--	--	--	--	--	--	2.597	0.214	0.64
	286.621	--	--	--	--	--	--	--	--	--	--	--	--	2.762	0.066	0.339
	287.191	--	--	--	--	--	--	--	--	--	--	--	--	2.911	0.635	0.857
	287.761	--	--	--	--	--	--	--	--	--	--	--	--	3.445	0	0.317
	288.331	--	--	--	--	--	--	--	--	--	--	--	--	2.799	0.615	0.243
	288.901	--	--	--	--	--	--	--	--	--	--	--	--	3.251	0.784	0.58
	289.471	--	--	--	--	--	--	--	--	--	--	--	--	2.976	0.242	0.555
	290.041	--	--	--	--	--	--	--	--	--	--	--	--	3.185	0.223	0.354
	290.611	--	--	--	--	--	--	--	--	--	--	--	--	2.081	0.309	0.539
	291.181	--	--	--	--	--	--	--	--	--	--	--	--	2.692	0.617	0.71
	291.751	--	--	--	--	--	--	--	--	--	--	--	--	2.893	0.447	0.965
	292.321	--	--	--	--	--	--	--	--	--	--	--	--	2.407	0.322	0.146
	292.891	--	--	--	--	--	--	--	--	--	--	--	--	1.936	0.633	0.23
	293.461	--	--	--	--	--	--	--	--	--	--	--	--	1.637	0.266	0.886
	294.031	--	--	--	--	--	--	--	--	--	--	--	--	1.641	0.276	0.448
	294.601	--	--	--	--	--	--	--	--	--	--	--	--	1.024	0.371	0.404
	295.171	--	--	--	--	--	--	--	--	--	--	--	--	1.389	0.282	0.397
	295.741	--	--	--	--	--	--	--	--	--	--	--	--	0.938	0.257	0
	296.311	--	--	--	--	--	--	--	--	--	--	--	--	0.638	0.698	0.734
	296.881	--	--	--	--	--	--	--	--	--	--	--	--	0.817	1.055	0.527
	297.451	--	--	--	--	--	--	--	--	--	--	--	--	1.041	0.543	0.33
	298.021	--	--	--	--	--	--	--	--	--	--	--	--	0.245	0.134	0.414
	298.591	--	--	--	--	--	--	--	--	--	--	--	--	0.87	0.237	0.613
	299.161	--	--	--	--	--	--	--	--	--	--	--	--	0	0.519	0.192
	299.731	--	--	--	--	--	--	--	--	--	--	--	--	0.109	0.42	0.021
	300.301	--	--	--	--	--	--	--	--	--	--	--	--	0.274	0.84	0.574
	300.871	--	--	--	--	--	--	--	--	--	--	--	--	0.445	0.389	0.306
	301.441	--	--	--	--	--	--	--	--	--	--	--	--	0.805	0.253	0.83
	302.011	--	--	--	--	--	--	--	--	--	--	--	--	0.572	0.366	0.659
	302.581	--	--	--	--	--	--	--	--	--	--	--	--	0.449	0.863	0.394
	303.151	--	--	--	--	--	--	--	--	--	--	--	--	0.104	0.323	0.154

## Sheet: Fig.1D_imC_48h_snapshots
	imC										imC												imC										imC
	GFP										GFP												mCherry										mCherry
	Distance (μm)	n1	n2	n3	n4	n5	n6	n7	n8		Distance (μm)	n1_nor	n2_nor	n3_nor	n4_nor	n5_nor	n6_nor	n7_nor	n8_nor	mean	SD		Distance (μm)	n1	n2	n3	n4	n5	n6	n7	n8		Distance (μm)	n1_nor	n2_nor	n3_nor	n4_nor	n5_nor	n6_nor	n7_nor	n8_nor	mean	SD
	0	1129.83	696.744	1236.31	1138.18	1087.83	721.311	2058.35	681.238		0	0.953426	0.506901	0.95528	0.662543	0.776321	0.524833	0.871659	0.325078	0.697005	0.231317		0	56.876	54.876	57.536	57.568	57.398	55.157	57.413	60.479		0	0.000840395	0.000399585	0.00153044	0.00120695	0.00301635	0.000736273	0.00130286	0.00306825	0.00151264	0.001008
	0.475	1137.33	708.087	1254.31	1110.39	1120.04	736.195	2034.29	711.362		0.475	0.960189	0.515958	0.970003	0.645311	0.80079	0.536891	0.861057	0.340964	0.703896	0.22958		0.475	56.848	54.746	57.591	57.736	57.251	54.592	57.407	60.978		0.475	0.000824517	0.000291364	0.00156603	0.00133188	0.00287652	0.000293255	0.0012967	0.00353589	0.00150202	0.00116416
	0.951	1121.33	718.964	1269.47	1088.32	1145.78	752.429	2000.81	713.404		0.951	0.945772	0.524643	0.982408	0.631626	0.820349	0.550043	0.846302	0.342041	0.705398	0.227364		0.951	56.52	54.998	57.323	57.444	57.03	54.354	57.266	61.161		0.951	0.000638519	0.000501146	0.0013926	0.00111474	0.00266629	0.000106638	0.00115194	0.00370739	0.00140991	0.00120299
	1.426	1101.94	742.993	1285.04	1079.63	1180.35	783.579	1965.92	699.762		1.426	0.928314	0.543829	0.995147	0.626238	0.846605	0.575278	0.830928	0.334847	0.710148	0.225443		1.426	56.4	54.907	56.806	57.015	56.691	54.218	57.135	60.795		1.426	0.000570471	0.000425391	0.00105804	0.00079571	0.00234383	0	0.00101744	0.00336439	0.00119691	0.00111138
	1.902	1092.67	759.735	1290.97	1088.37	1230.76	837.121	1913.93	686.809		1.902	0.919958	0.557197	1	0.63166	0.884905	0.618654	0.808019	0.328016	0.718551	0.224098		1.902	56.396	54.659	56.503	56.609	56.655	54.524	56.564	60.926		1.902	0.000568202	0.000218939	0.000861964	0.000493786	0.00230958	0.000239936	0.000431206	0.00348716	0.00107635	0.00118487
	2.377	1094.58	776.489	1275.42	1110.84	1278.57	893.298	1839.9	670.944		2.377	0.921676	0.570575	0.987278	0.645591	0.921225	0.664165	0.775395	0.319649	0.725694	0.222542		2.377	56.172	54.78	56.351	56.845	56.91	54.914	56.328	60.754		2.377	0.000441179	0.000319668	0.000763602	0.000669289	0.00255215	0.000545736	0.000188909	0.00332597	0.00110081	0.00116757
	2.852	1098.59	784.053	1240.13	1122.96	1310.75	942.257	1772.05	652.451		2.852	0.925294	0.576614	0.958405	0.653108	0.945668	0.703828	0.745496	0.309897	0.727289	0.221558		2.852	56.113	55.067	56.361	57.087	57.272	55.408	56.649	60.64		2.852	0.000407722	0.000558586	0.000770073	0.000849253	0.00289649	0.000933083	0.000518474	0.00321913	0.0012691	0.00112119
	3.328	1087.36	803.596	1201.84	1115.02	1330.03	976.18	1723.76	633.874		3.328	0.915181	0.592218	0.927079	0.648181	0.960313	0.73131	0.724218	0.3001	0.724825	0.219248		3.328	55.993	55.142	56.462	57.189	57.648	55.615	56.774	60.268		3.328	0.000339674	0.000621021	0.000835432	0.000925106	0.00325415	0.00109539	0.000646809	0.00287051	0.00132351	0.00110123
	3.803	1072.02	837.322	1179.42	1091.95	1339.85	1015.88	1681.97	620.309		3.803	0.901361	0.619147	0.908742	0.63388	0.967776	0.763473	0.705806	0.292946	0.724141	0.217724		3.803	55.93	55.094	56.285	57.196	57.851	55.625	56.742	59.506		3.803	0.000303949	0.000581063	0.000720892	0.000930311	0.00344725	0.00110323	0.000613955	0.0021564	0.00123213	0.00105544
	4.279	1053.31	866.567	1153.41	1059.79	1352.38	1081.72	1628.26	605.204		4.279	0.884503	0.642498	0.887463	0.613937	0.977293	0.816809	0.682135	0.28498	0.723702	0.219902		4.279	55.722	54.973	56.19	56.898	58.011	56.042	56.621	59.521		4.279	0.000185998	0.000480334	0.000659415	0.000708702	0.00359945	0.0014302	0.000489727	0.00217046	0.00121554	0.00115477
	4.754	1032.76	881.732	1112.84	1041.04	1375.87	1135.23	1544.35	580.636		4.754	0.866002	0.654607	0.854271	0.602309	0.995139	0.860161	0.645159	0.272024	0.718709	0.226492		4.754	55.529	54.842	55.896	56.43	58.312	56.311	57.021	59.127		4.754	7.65542e-05	0.000371281	0.000469162	0.000360672	0.00388577	0.00164113	0.000900399	0.00180122	0.00118827	0.00125616
	5.229	1028.11	886.543	1064.85	1043.97	1382.27	1149.56	1466.63	564.37		5.229	0.861806	0.658448	0.815013	0.604122	1	0.871773	0.610911	0.263446	0.71069	0.229109		5.229	55.479	54.574	55.37	56.107	58.306	56.116	57.353	58.287		5.229	4.82008e-05	0.000148179	0.000128777	0.000120472	0.00388006	0.00148823	0.00124126	0.001014	0.00100865	0.00129587
	5.705	1018.27	890.796	1013.86	1046.72	1353.79	1163.76	1444.18	559.921		5.705	0.852952	0.661844	0.773295	0.60583	0.978361	0.883275	0.601019	0.261099	0.702209	0.224422		5.705	55.446	54.744	55.286	56.165	58.182	56.358	57.33	57.894		5.705	2.94876e-05	0.000289699	7.44188e-05	0.000163604	0.00376211	0.00167798	0.00121764	0.000645701	0.00098258	0.00126841
	6.18	1021	915.034	964.285	1041.68	1286.24	1155.47	1442.33	560.315		6.18	0.855407	0.681197	0.732742	0.602706	0.927052	0.876556	0.600203	0.261307	0.692146	0.213704		6.18	55.451	54.617	55.41	56.701	58.495	56.146	57.376	57.969		6.18	3.23229e-05	0.000183975	0.000154662	0.000562203	0.00405984	0.00151175	0.00126487	0.000715988	0.0010607	0.00132311
	6.656	1042.46	943.564	907.324	1038.96	1191.02	1132.53	1463.77	558.859		6.656	0.874738	0.703977	0.686144	0.601016	0.854715	0.857975	0.609654	0.260539	0.681095	0.202788		6.656	55.394	54.628	55.574	57.161	58.707	56.023	56.812	57.914		6.656	0	0.000193133	0.000260789	0.000904284	0.0042615	0.00141531	0.000685822	0.000664444	0.00104816	0.0013737
	7.131	1080.02	945.476	840.361	1037.4	1104.25	1127.44	1473.75	552.402		7.131	0.908562	0.705504	0.631362	0.60005	0.788798	0.853853	0.614052	0.257134	0.669914	0.202153		7.131	55.499	54.585	55.603	57.017	58.416	55.97	56.43	57.474		7.131	5.95422e-05	0.000157337	0.000279556	0.000797197	0.0039847	0.00137375	0.000293631	0.000252095	0.000899725	0.00131913
	7.606	1138.43	925.552	792.649	1022.59	1044.05	1170.47	1463.3	545.654		7.606	0.961173	0.689595	0.59233	0.590865	0.743066	0.888713	0.609447	0.253576	0.666095	0.216329		7.606	55.717	54.476	55.735	56.501	57.872	55.677	56.144	57.205		7.606	0.000183163	6.65975e-05	0.000364976	0.000413472	0.00346723	0.00114401	0	0	0.00070493	0.00117699
	8.082	1168.26	906.004	769.805	1027.14	1004.14	1208.57	1460.01	545.518		8.082	0.98804	0.673987	0.573642	0.59369	0.712746	0.919574	0.607997	0.253504	0.665398	0.226		8.082	56.37	54.396	56.005	55.945	57.361	55.727	56.227	57.315		8.082	0.000553459	0	0.000539698	0	0.00298115	0.00118321	8.52145e-05	0.000103087	0.000680728	0.00101388
	8.557	1179.78	879.822	757.939	1071.02	962.435	1224.35	1462.58	543.733		8.557	0.998417	0.653082	0.563934	0.620899	0.681068	0.932357	0.609126	0.252562	0.663931	0.229417		8.557	56.734	54.757	56.26	55.989	56.776	55.982	56.388	57.444		8.557	0.000759872	0.000300521	0.000704714	3.27208e-05	0.00242468	0.00138316	0.00025051	0.000223981	0.00076002	0.000797272
	9.033	1181.53	853.305	740.807	1124.98	917.63	1245.6	1491.33	540.135		9.033	1	0.631909	0.549919	0.654357	0.647031	0.949572	0.621795	0.250665	0.663156	0.233451		9.033	56.569	54.946	56.462	56.042	56.222	55.631	56.524	57.594		9.033	0.000666305	0.000457858	0.000835432	7.21345e-05	0.0018977	0.00110794	0.000390139	0.000364554	0.000724008	0.000570358
	9.508	1164.11	833.408	715.455	1177.57	883.022	1287.75	1542.19	540.307		9.508	0.984302	0.616022	0.529179	0.68697	0.620741	0.983725	0.644208	0.250756	0.664488	0.238703		9.508	56.757	55.003	56.785	56.346	55.759	55.479	56.375	57.561		9.508	0.000772914	0.000505308	0.00104445	0.000298205	0.00145728	0.000988754	0.000237163	0.000333628	0.000704713	0.000435633
	9.983	1105.25	822.35	698.553	1252.91	850.717	1307.84	1621.28	551.415		9.983	0.93129	0.607193	0.515352	0.733688	0.5962	1	0.679058	0.256614	0.664924	0.234612		9.983	57.026	54.892	56.559	57.097	55.187	55.6	57.139	57.543		9.983	0.000925455	0.000412904	0.000898203	0.00085669	0.000913179	0.00108363	0.00102155	0.000316759	0.000803546	0.000281374
	10.459	1028.96	816.717	693.712	1342.34	812.856	1301.69	1679.84	563.963		10.459	0.862572	0.602695	0.511391	0.789144	0.567438	0.995019	0.704864	0.263231	0.662044	0.227813		10.459	57.44	54.857	56.135	57.852	54.837	56.162	57.331	57.689		10.459	0.00116022	0.000383768	0.000623824	0.00141815	0.000580249	0.0015243	0.00121867	0.000453584	0.000920345	0.00045802
	10.934	960.077	819.488	689.752	1415.68	769.281	1268.82	1703.31	569.661		10.934	0.800532	0.604907	0.508152	0.834628	0.534336	0.96839	0.715208	0.266236	0.654049	0.222019		10.934	57.503	55.208	56.154	58.736	54.779	56.294	57.554	58.05		10.934	0.00119595	0.000675964	0.000636119	0.00207554	0.000525078	0.0016278	0.00144762	0.000791898	0.001122	0.000557658
	11.41	885.572	823.186	689.125	1483.98	717.686	1232.3	1728.08	556.323		11.41	0.733425	0.60786	0.507639	0.87698	0.495142	0.938802	0.726121	0.259202	0.643146	0.222342		11.41	57.494	55.507	56.13	59.577	54.61	56.19	58.043	57.778		11.41	0.00119084	0.000924872	0.000620588	0.00270095	0.000364321	0.00154625	0.00194967	0.000536991	0.00122931	0.00079976
	11.885	817.434	832.731	696.804	1552.05	657.357	1191.53	1768.24	526.723		11.885	0.672053	0.615481	0.513921	0.919187	0.449312	0.905773	0.743817	0.243592	0.632892	0.229901		11.885	57.496	55.42	55.928	60.275	54.658	56.155	58.26	57.619		11.885	0.00119198	0.000852447	0.00048987	0.00322002	0.00040998	0.00151881	0.00217246	0.000387983	0.00128044	0.000998905
	12.36	765.94	854.453	708.059	1591.89	600.362	1168.93	1803.59	504.688		12.36	0.625672	0.632826	0.523128	0.943896	0.406015	0.887462	0.759398	0.231971	0.626296	0.239492		12.36	57.286	55.875	56.256	60.686	54.694	55.66	58.066	57.599		12.36	0.00107289	0.00123122	0.000702125	0.00352566	0.000444224	0.00113068	0.00197328	0.00036924	0.00130617	0.00103148
	12.836	718.035	870.296	723.231	1613.3	553.531	1160.4	1851.83	501.154		12.836	0.582524	0.645476	0.53554	0.957171	0.37044	0.880553	0.780651	0.230108	0.622808	0.248079		12.836	57.434	56.613	56.635	60.746	54.496	55.386	58.003	57.465		12.836	0.00115682	0.00184558	0.000947384	0.00357028	0.00025588	0.000915833	0.0019086	0.000243661	0.00135551	0.00108865
	13.311	679.122	869.782	744.226	1617.69	523.757	1162.58	1934.1	509.452		13.311	0.547474	0.645065	0.552716	0.959894	0.347822	0.882317	0.816907	0.234484	0.623335	0.25527		13.311	57.523	57.548	56.737	60.29	54.235	55.684	58.178	57.647		13.311	0.00120729	0.00262394	0.00101339	0.00323118	7.60983e-06	0.0011495	0.00208827	0.000414223	0.00146692	0.00109863
	13.787	693.129	869.311	770.63	1604.12	515.937	1153.78	2063.37	517.996		13.787	0.560091	0.644689	0.574317	0.95148	0.341881	0.87519	0.87387	0.23899	0.632563	0.258289		13.787	57.544	58.265	56.845	60.394	54.227	55.451	58.413	57.724		13.787	0.0012192	0.00322082	0.00108328	0.00330852	0	0.000966799	0.00232954	0.000486385	0.00157682	0.00123561
	14.262	765.629	864.442	800.933	1571.13	525.083	1151.3	2192.9	517.429		14.262	0.625392	0.640801	0.599107	0.931021	0.348829	0.873178	0.930948	0.238691	0.648496	0.259355		14.262	57.931	58.696	56.862	60.634	54.547	55.74	59.002	57.722		14.262	0.00143865	0.00357961	0.00109428	0.00348699	0.000304393	0.00119341	0.00293425	0.00048451	0.00181451	0.00132351
	14.737	835.373	845.834	826.301	1520.46	537.953	1157.46	2297.6	510.595		14.737	0.688211	0.625944	0.61986	0.8996	0.358606	0.878174	0.977083	0.235087	0.660321	0.262		14.737	58.739	58.522	57.003	60.306	54.695	55.314	59.556	58.085		14.737	0.00189684	0.00343476	0.00118552	0.00324308	0.000445175	0.000859377	0.00350303	0.000824698	0.00192406	0.00128678
	15.213	880.863	821.284	841.72	1468.13	549.022	1151.48	2349.6	503.892		15.213	0.729184	0.606342	0.632474	0.867154	0.367014	0.873323	1	0.231552	0.66338	0.262341		15.213	59.228	57.551	57.044	60.037	54.57	55.423	59.703	58.719		15.213	0.00217414	0.00262644	0.00121206	0.00304303	0.000326271	0.000944845	0.00365396	0.00141886	0.00192495	0.00113858
	15.688	922.314	793.507	840.648	1432.63	566.201	1106.92	2324.24	496.337		15.688	0.766519	0.584163	0.631597	0.845139	0.380065	0.837227	0.988824	0.227567	0.657638	0.25552		15.688	59.533	57.034	56.811	59.966	54.58	55.957	59.478	59.317		15.688	0.0023471	0.00219605	0.00106128	0.00299023	0.000335784	0.00136356	0.00342295	0.00197928	0.00196203	0.00101482
	16.164	949.507	769.505	814.933	1415.02	599.188	1067.35	2233.5	487.974		16.164	0.791012	0.564998	0.61056	0.834218	0.405123	0.805167	0.948839	0.223157	0.647884	0.244396		16.164	59.352	56.821	56.286	60.33	54.815	56.236	59.792	59.411		16.164	0.00224446	0.00201874	0.000721539	0.00326092	0.000559322	0.00158232	0.00374533	0.00206737	0.002025	0.00110713
	16.639	946.23	752.435	783.605	1410.04	646.593	1050.77	2120.33	476.171		16.639	0.78806	0.551368	0.584931	0.831126	0.441135	0.791738	0.898968	0.216933	0.638033	0.232358		16.639	59.109	56.731	56.104	60.84	55.048	56.715	59.866	59.696		16.639	0.00210666	0.00194381	0.000603763	0.00364019	0.000780959	0.00195791	0.0038213	0.00233446	0.00214863	0.00115847
	17.114	934.842	745.508	770.223	1411.29	692.935	1051.82	2008.04	461.441		17.114	0.777803	0.545838	0.573984	0.831902	0.476339	0.792588	0.849487	0.209164	0.632138	0.223005		17.114	59.337	56.845	56.032	60.642	55.154	57.493	59.637	60.191		17.114	0.00223595	0.00203871	0.00055717	0.00349294	0.000881789	0.00256794	0.00358619	0.00279835	0.00226988	0.00110269
	17.59	924.237	743.988	769.394	1407.76	725.682	1064.17	1903.6	442.621		17.59	0.768251	0.544624	0.573305	0.829717	0.501216	0.802597	0.803466	0.199239	0.627802	0.217612		17.59	59.544	56.747	55.899	59.797	55.284	57.788	59.76	60.262		17.59	0.00235333	0.00195713	0.000471103	0.00286456	0.00100545	0.00279925	0.00371248	0.00286489	0.00225352	0.00106945
	18.065	922.293	725.072	759.363	1402.48	733.98	1098.19	1862.71	417.279		18.065	0.7665	0.52952	0.565099	0.826438	0.507519	0.830153	0.785449	0.185875	0.624569	0.222892		18.065	59.653	56.581	56.196	59.278	55.402	58.055	60.158	59.736		18.065	0.00241514	0.00181894	0.000663298	0.0024786	0.00111769	0.0030086	0.00412109	0.00237194	0.00224942	0.00107945
	18.541	930.645	715.622	726.428	1390.57	724.608	1125.59	1863.96	401.102		18.541	0.774023	0.521975	0.538156	0.819054	0.5004	0.852349	0.785997	0.177344	0.621162	0.230351		18.541	59.41	56.696	56.411	59.057	55.481	59.203	60.644	60.044		18.541	0.00227735	0.00191468	0.000802429	0.00231425	0.00119284	0.00390876	0.00462006	0.00266059	0.00246137	0.00128231
	19.016	947.184	739.912	683.208	1354.07	715.135	1139.76	1847.52	398.316		19.016	0.78892	0.541369	0.502798	0.796419	0.493204	0.863833	0.778754	0.175874	0.617646	0.23223		19.016	59.65	56.685	56.484	58.701	55.554	59.166	60.762	61.285		19.016	0.00241344	0.00190552	0.000849669	0.00204951	0.00126228	0.00387974	0.00474121	0.0038236	0.00261562	0.00138312
	19.491	967.098	800.489	650.003	1323.73	714.497	1163.15	1752.51	405.224		19.491	0.806856	0.589738	0.475634	0.777607	0.492719	0.882777	0.736888	0.179518	0.617717	0.231273		19.491	59.707	57.205	56.697	58.484	55.629	59.485	59.527	61.511		19.491	0.00244577	0.0023384	0.000987505	0.00188814	0.00133362	0.00412987	0.00347326	0.0040354	0.002579	0.001193
	19.967	996.207	870.02	629.875	1350.92	724.509	1179.19	1603.26	419.579		19.967	0.833075	0.645255	0.459167	0.794466	0.500325	0.895772	0.671119	0.187088	0.623283	0.233806		19.967	59.719	57.276	56.82	58.634	56.008	59.736	59.45	61.088		19.967	0.00245257	0.00239751	0.0010671	0.00199969	0.00169414	0.00432668	0.00339421	0.00363898	0.00262136	0.00108769
	20.442	1034.88	919.174	625.35	1407.09	749.848	1182.24	1468.54	433.732		20.442	0.867903	0.684503	0.455466	0.8293	0.519574	0.898249	0.611754	0.194552	0.632662	0.240177		20.442	60.514	57.487	56.867	58.801	56.322	59.977	58.784	60.775		20.442	0.00290339	0.00257316	0.00109752	0.00212388	0.00199282	0.00451565	0.00271044	0.00334565	0.00265781	0.00101113
	20.918	1068.29	962.434	633.588	1427.12	785.466	1196.35	1380.84	461.012		20.918	0.898	0.719044	0.462205	0.841721	0.546631	0.909672	0.57311	0.208938	0.644915	0.24397		20.918	61.447	57.479	56.779	58.736	56.294	60.363	58.882	60.026		20.918	0.00343246	0.0025665	0.00104057	0.00207554	0.00196619	0.00481832	0.00281105	0.00264372	0.00266929	0.00111686
	21.393	1087.67	997.277	647.203	1407.16	818.138	1194.15	1331.97	537.218		21.393	0.915459	0.746865	0.473343	0.829341	0.571451	0.907897	0.551572	0.249127	0.655632	0.234836		21.393	62.208	57.742	56.584	58.619	56.122	60.485	58.947	60.332		21.393	0.003864	0.00278544	0.000914381	0.00198853	0.00180258	0.00491398	0.00287778	0.00293049	0.00275965	0.00124328
	21.868	1097.58	1023.01	649.443	1366.94	832.774	1191.39	1324.43	668.88		21.868	0.924379	0.767415	0.475176	0.804404	0.582569	0.905661	0.548252	0.318561	0.665802	0.217647		21.868	61.664	58.199	56.55	58.944	56.242	60.581	59.167	61.232		21.868	0.00355552	0.00316588	0.000892379	0.00223022	0.00191673	0.00498925	0.00310365	0.00377393	0.00295344	0.0012589
	22.344	1094.27	1050.79	636.754	1326.57	830.749	1197.02	1359.25	804.481		22.344	0.921396	0.789592	0.464795	0.779368	0.581031	0.910221	0.563593	0.390072	0.675009	0.20237		22.344	60.662	58.391	56.159	58.918	56.469	59.929	59.464	61.988		22.344	0.00298732	0.00332571	0.000639355	0.00221088	0.00213265	0.00447801	0.00340858	0.00448242	0.00295812	0.00128668
	22.819	1067.57	1066.91	623.144	1303.99	821.903	1211.47	1418.45	908.726		22.819	0.89735	0.802466	0.453661	0.765367	0.574311	0.921922	0.589681	0.445047	0.681226	0.190413		22.819	60.09	58.328	55.729	58.81	56.486	59.957	60.256	61.263		22.819	0.00266295	0.00327327	0.000361093	0.00213057	0.00214883	0.00449997	0.00422171	0.00380298	0.00288767	0.00135851
	23.295	1045.41	1053.24	610.246	1306.32	811.287	1257.82	1482.91	994.675		23.295	0.877394	0.791552	0.443109	0.766812	0.566246	0.959472	0.618085	0.490374	0.689131	0.187171		23.295	60.315	58.306	55.742	59.655	56.29	59.967	61.25	61.122		23.295	0.00279054	0.00325495	0.000369506	0.00275896	0.00196238	0.00450781	0.00524223	0.00367084	0.00306965	0.00150596
	23.77	1028.13	1036.88	595.289	1316.54	796.189	1291.04	1530.95	1074.15		23.77	0.861829	0.778484	0.430873	0.773146	0.554777	0.986389	0.639256	0.532287	0.69463	0.187015		23.77	60.847	58.412	55.537	60.907	56.144	60.094	61.952	61.416		23.77	0.00309222	0.00334319	0.000236846	0.00369001	0.00182351	0.00460739	0.00596296	0.00394637	0.00333781	0.00173069
	24.245	1005.67	1012.67	588.147	1310.55	778.12	1285.33	1551.67	1118.88		24.245	0.841595	0.759155	0.425031	0.769433	0.541051	0.981762	0.648387	0.555874	0.690286	0.181782		24.245	60.972	58.613	55.171	61.504	56.373	59.595	61.997	61.267		24.245	0.00316311	0.00351052	0	0.00413397	0.00204134	0.00421612	0.00600916	0.00380673	0.00336012	0.00175823
	24.721	975.199	991.373	598.101	1294.21	773.236	1261.67	1588.02	1145.51		24.721	0.814153	0.742151	0.433174	0.759304	0.537341	0.962591	0.664405	0.56992	0.68538	0.169626		24.721	61.224	58.95	55.283	61.918	57.031	58.924	62.046	60.96		24.721	0.00330601	0.00379106	7.24775e-05	0.00444185	0.00266725	0.00368999	0.00605947	0.00351902	0.00344339	0.00169084
	25.196	975.574	975.104	612.041	1309.65	782.551	1244.87	1646.38	1159.07		25.196	0.814491	0.72916	0.444578	0.768878	0.544417	0.948981	0.69012	0.577071	0.689712	0.16235		25.196	61.262	59.232	55.742	62.909	57.802	58.242	62.416	61.129		25.196	0.00332756	0.00402582	0.000369506	0.00517881	0.00340064	0.00315523	0.00643934	0.0036774	0.00369679	0.00174907
	25.672	988.204	956.234	617.811	1354.43	796.032	1224.83	1765.52	1173.45		25.672	0.825866	0.714094	0.449298	0.796646	0.554658	0.932747	0.742618	0.584655	0.700073	0.159754		25.672	61.412	59.074	56.15	65.238	58.536	58.179	62.556	60.869		25.672	0.00341262	0.00389429	0.000633531	0.00691078	0.00409884	0.00310583	0.00658307	0.00343374	0.00400909	0.0019987
	26.147	962.217	931.954	623.419	1391.91	803.301	1216.61	1868.54	1206.89		26.147	0.80246	0.694707	0.453886	0.819889	0.56018	0.926092	0.788015	0.602288	0.70594	0.157276		26.147	61.754	58.881	56.238	66.684	59.323	57.916	62.599	60.237		26.147	0.00360655	0.00373362	0.000690477	0.0079861	0.00484746	0.00289961	0.00662722	0.00284146	0.00415406	0.00230066
	26.622	923.825	919.47	636.509	1391.77	801.206	1209.85	1844.87	1240.7		26.622	0.76788	0.684739	0.464595	0.8198	0.558588	0.920613	0.777587	0.620117	0.70174	0.149118		26.622	62.245	58.735	56.319	64.884	59.28	57.89	62.627	60.025		26.622	0.00388498	0.00361208	0.000742894	0.00664753	0.00480656	0.00287923	0.00665597	0.00264278	0.003984	0.0020207
	27.098	910.541	920.667	660.572	1373.06	797.626	1184.92	1736.01	1260.27		27.098	0.755915	0.685695	0.48428	0.808198	0.555869	0.900414	0.729615	0.630442	0.693803	0.135183		27.098	62.622	59.152	56.65	62.789	58.464	57.52	62.436	59.763		27.098	0.00409877	0.00395922	0.000957091	0.00508957	0.00403036	0.00258911	0.00645987	0.00239725	0.00369765	0.00170453
	27.573	910.002	934.261	699.635	1360.43	790.943	1144.6	1631.49	1297.16		27.573	0.755429	0.696549	0.516237	0.800362	0.550792	0.867754	0.683558	0.649894	0.690072	0.119117		27.573	63.141	59.598	57.182	62.319	58.419	57.305	62.89	59.95		27.573	0.00439308	0.0043305	0.00130136	0.00474005	0.00398755	0.00242053	0.00692599	0.0025725	0.00383394	0.00173071
	28.048	915.425	941.453	739.29	1341.59	768.076	1078.27	1555.88	1375.14		28.048	0.760314	0.702291	0.548678	0.788684	0.533421	0.814019	0.650243	0.691019	0.686084	0.104309		28.048	62.935	59.337	57.687	63.079	58.688	57.086	63.274	60.36		28.048	0.00427626	0.00411323	0.00162815	0.00530523	0.00424343	0.00224881	0.00732023	0.00295673	0.00401151	0.00179903
	28.524	917.315	943.277	767.942	1314.95	726.797	1013.91	1512.2	1481.1		28.524	0.762016	0.703748	0.572118	0.772163	0.502063	0.76188	0.630992	0.746896	0.681484	0.101874		28.524	62.406	59.026	57.921	63.719	58.37	57.471	63.572	60.943		28.524	0.00397628	0.00385433	0.00177958	0.00578117	0.00394094	0.00255069	0.00762618	0.00350309	0.00412653	0.00183212
	28.999	899.554	951.438	789.312	1286.18	684.385	1007.36	1485.49	1567.03		28.999	0.746019	0.710264	0.5896	0.754324	0.469844	0.756572	0.619223	0.792212	0.679757	0.110379		28.999	62.305	58.481	57.829	63.347	58.647	57.582	63.877	61.354		28.999	0.00391901	0.00340063	0.00172005	0.00550453	0.00420443	0.00263772	0.00793932	0.00388826	0.00415174	0.00189253
	29.475	866.671	952.187	789.001	1253.69	655.648	1039.68	1454.09	1628.92		29.475	0.716401	0.710862	0.589346	0.734175	0.448014	0.782756	0.605386	0.824854	0.676474	0.122041		29.475	62.717	58.504	57.512	62.46	59.244	57.785	64.467	61.514		29.475	0.00415264	0.00341978	0.00151491	0.00484491	0.00477231	0.0027969	0.00854506	0.00403821	0.00426059	0.00204971
	29.95	835.558	944.961	755.136	1214.32	635.298	1070.63	1445.37	1691.64		29.95	0.688377	0.705092	0.561641	0.709763	0.432555	0.80783	0.601543	0.85793	0.670591	0.136419		29.95	63.17	58.887	57.498	61.229	59.734	58.476	65.439	61.637		29.95	0.00440952	0.00373861	0.00150585	0.00392947	0.00523842	0.00333871	0.00954299	0.00415348	0.00448213	0.00230903
	30.425	806.841	926.077	705.38	1142.52	612.99	1106.47	1460.17	1769.08		30.425	0.662512	0.690014	0.520937	0.665236	0.415608	0.83686	0.608066	0.898766	0.66225	0.156272		30.425	63.521	59.071	57.445	60.8	60.275	58.469	66.834	62.421		30.425	0.00460856	0.00389179	0.00147155	0.00361044	0.00575303	0.00333322	0.0109752	0.00488821	0.0048165	0.00279166
	30.901	776.896	886.322	657.923	1026.9	589.71	1147.78	1481.56	1843.99		30.901	0.63554	0.658272	0.482113	0.593538	0.397923	0.870329	0.61749	0.938274	0.649185	0.180433		30.901	63.734	59.186	57.354	60.696	60.772	58.326	68.991	63.273		30.901	0.00472935	0.00398752	0.00141266	0.0035331	0.00622579	0.0032211	0.0131898	0.00568667	0.00524824	0.00354233
	31.376	750.922	853.362	608.174	933.21	573.381	1187.79	1522.77	1897.17		31.376	0.612145	0.631954	0.441414	0.535441	0.385519	0.902742	0.635652	0.966319	0.638898	0.204065		31.376	63.566	59.211	57.718	61.103	60.922	59.425	71.3	63.667		31.376	0.00463408	0.00400833	0.00164822	0.00383577	0.00636848	0.00408283	0.0155604	0.00605591	0.00577425	0.00421327
	31.852	735.46	819.388	547.281	875.786	573.972	1203.09	1569.37	1940.75		31.852	0.598218	0.604828	0.391599	0.499832	0.385968	0.915137	0.656186	0.989304	0.630134	0.222345		31.852	62.995	59.051	58.21	61.583	61.409	59.841	72.681	63.58		31.852	0.00431029	0.00387514	0.0019666	0.00419272	0.00683172	0.00440901	0.0169782	0.00597438	0.00606726	0.00463856
	32.327	728.979	771.143	492.778	832.051	588.37	1203.31	1607.87	1961.04		32.327	0.592381	0.566306	0.347011	0.472711	0.396905	0.915318	0.673151	1	0.620473	0.234237		32.327	62.734	58.72	58.437	61.838	62.018	60.539	75.463	62.768		32.327	0.00416228	0.00359959	0.00211349	0.00438235	0.00741102	0.00495632	0.0198344	0.0052134	0.00645911	0.0056095
	32.802	712.047	723.547	452.865	796.021	603.79	1188.88	1634.27	1917.91		32.802	0.57713	0.528303	0.314359	0.450369	0.408619	0.903621	0.684784	0.977257	0.605555	0.235348		32.802	62.211	59.039	58.178	61.647	62.261	60.678	77.755	62.549		32.802	0.0038657	0.00386515	0.00194589	0.00424032	0.00764217	0.00506531	0.0221876	0.00500817	0.00672754	0.00644762
	33.278	688.517	694.375	412.017	769.355	618.543	1190.55	1658.56	1799.87		33.278	0.555937	0.50501	0.280942	0.433833	0.419827	0.904978	0.695488	0.915008	0.588878	0.230901		33.278	62.338	58.954	57.816	61.124	62.723	60.942	77.126	62.021		33.278	0.00393772	0.00379439	0.00171163	0.00385139	0.00808164	0.00527231	0.0215418	0.00451335	0.00658803	0.00630169
	33.753	666.945	665.638	359.307	743.54	634.487	1162.98	1642.3	1673.12		33.753	0.536507	0.482065	0.237821	0.417824	0.431939	0.882646	0.688323	0.848162	0.565661	0.223731		33.753	62.224	58.836	57.556	60.869	63.325	61.232	75.92	61.062		33.753	0.00387308	0.00369616	0.00154338	0.00366175	0.00865428	0.0054997	0.0203036	0.00361461	0.00635582	0.00599675
	34.229	655.308	634.378	296.308	716.41	651.683	1131.91	1604.6	1553.18		34.229	0.526025	0.457105	0.186282	0.401001	0.445002	0.857474	0.67171	0.784909	0.541189	0.219946		34.229	61.912	59.097	57.751	60.674	64.069	61.025	74.847	60.668		34.229	0.00369615	0.00391343	0.00166957	0.00351674	0.00936199	0.00533739	0.019202	0.00324537	0.00624283	0.00570378
	34.704	649.05	598.406	247.119	693.503	665.855	1099.47	1583	1425.64		34.704	0.520388	0.428383	0.146042	0.386796	0.455768	0.831189	0.662193	0.71765	0.518551	0.215875		34.704	61.934	59.106	58.334	60.635	64.697	61.112	76.083	60.28		34.704	0.00370863	0.00392093	0.00204684	0.00348774	0.00995936	0.00540561	0.020471	0.00288176	0.00648523	0.00615039
	35.179	641.735	584.596	226.564	670.713	677.395	1069.02	1549.84	1290.72		35.179	0.5138	0.417356	0.129226	0.372664	0.464534	0.80652	0.647578	0.646498	0.499772	0.20673		35.179	62.402	59.513	58.887	60.944	64.74	60.931	78.071	60.15		35.179	0.00397401	0.00425974	0.0024047	0.00371753	0.0100003	0.00526369	0.022512	0.00275993	0.00686149	0.00675088
	35.655	632.083	568.215	220.436	662.171	692.099	1038.51	1448.56	1158.81		35.655	0.505106	0.404276	0.124213	0.367367	0.475704	0.781805	0.602949	0.576931	0.479794	0.193188		35.655	63.114	59.57	59.059	61.541	64.269	60.95	80.864	60.167		35.655	0.00437777	0.00430719	0.002516	0.00416149	0.00955224	0.00527858	0.0253795	0.00277586	0.00729358	0.00762261
	36.13	639.786	551.594	215.596	679.56	695.41	990.421	1243.4	1038.82		36.13	0.512044	0.391005	0.120253	0.37815	0.478219	0.742847	0.512546	0.513654	0.45609	0.175437		36.13	63.364	60.137	59.181	62.259	63.569	61.016	81.642	60.099		36.13	0.00451953	0.0047792	0.00259495	0.00469543	0.00888638	0.00533033	0.0261783	0.00271213	0.00746203	0.00780688
	36.606	657.136	531.475	211.954	699.186	682.239	927.664	982.21	933.021		36.606	0.527671	0.374941	0.117274	0.39032	0.468214	0.692006	0.39745	0.45786	0.428217	0.162067		36.606	63.619	59.59	59.45	62.749	63.488	60.34	81.272	59.87		36.606	0.00466414	0.00432384	0.00276903	0.00505982	0.00880933	0.00480028	0.0257984	0.00249752	0.0073403	0.00770086
	37.081	667.603	504.736	208.382	701.759	667.789	858.166	817.661	847.874		37.081	0.537099	0.353591	0.114352	0.391916	0.457237	0.635704	0.324941	0.412956	0.403474	0.154526		37.081	64.229	59.567	59.615	62.431	63.676	60.195	82.185	59.732		37.081	0.00501005	0.00430469	0.0028758	0.00482334	0.00898816	0.00468659	0.0267358	0.0023682	0.00747408	0.00803059
	37.556	669.097	489.154	202.544	690.603	650.873	788.365	741.468	784.672		37.556	0.538445	0.341149	0.109576	0.384998	0.444386	0.579156	0.291366	0.379626	0.383588	0.147033		37.556	64.387	60.141	59.858	62.745	65.004	60.158	83.611	59.822		37.556	0.00509965	0.00478253	0.00303305	0.00505685	0.0102514	0.00465757	0.0281998	0.00245254	0.00794168	0.00851148
	38.032	662.71	470.275	197.305	676.291	623.916	728.242	682.875	734.785		38.032	0.532692	0.326075	0.10529	0.376123	0.423908	0.530448	0.265547	0.353317	0.364175	0.140445		38.032	64.07	60.523	59.868	63.034	68.56	60.151	85.379	60.507		38.032	0.00491988	0.00510053	0.00303952	0.00527176	0.013634	0.00465209	0.030015	0.00309449	0.00871591	0.00923903
	38.507	644.421	450.296	191.912	651.214	591.815	670.26	622.072	682.914		38.507	0.516219	0.310123	0.100878	0.360572	0.399522	0.483475	0.238754	0.325962	0.341938	0.133146		38.507	63.553	60.57	59.76	62.76	78.225	60.293	86.71	60.874		38.507	0.00462671	0.00513966	0.00296963	0.005068	0.0228276	0.00476343	0.0313815	0.00343843	0.0100269	0.0108129
	38.983	616.881	441.986	186.333	620.739	565.773	632.172	564.663	636.891		38.983	0.491414	0.303488	0.0963136	0.341674	0.379739	0.452619	0.213456	0.301691	0.322549	0.127028		38.983	62.908	61.252	60.336	62.39	102.985	60.288	88.692	61.2		38.983	0.00426095	0.0057074	0.00334238	0.00479285	0.04638	0.00475951	0.0334164	0.00374394	0.0133004	0.0167932
	39.458	593.698	440.838	183.452	598.379	551.404	586.766	525.717	614.381		39.458	0.470532	0.302571	0.0939567	0.327809	0.368824	0.415834	0.196294	0.28982	0.308205	0.119994		39.458	62.797	63.266	60.591	62.426	154.585	60.725	92.1	61.697		39.458	0.00419801	0.00738399	0.00350739	0.00481962	0.0954634	0.00510216	0.0369153	0.00420971	0.0202	0.0324326
	39.933	570.84	449.55	182.272	587.119	541.091	529.465	506.595	599.33		39.933	0.449944	0.309527	0.0929914	0.320826	0.36099	0.369413	0.187868	0.281882	0.29668	0.111619		39.933	62.974	67.504	60.938	63.239	232.269	60.994	94.584	62.146		39.933	0.00429838	0.010912	0.00373194	0.00542421	0.169359	0.00531308	0.0394656	0.00463049	0.0303918	0.0574222
	40.409	550.974	464.262	180.838	580.793	524.51	483.424	499.372	576.932		40.409	0.432051	0.321274	0.0918183	0.316903	0.348394	0.332114	0.184685	0.27007	0.287164	0.1054		40.409	63.294	75.518	61.043	63.946	326.298	61.152	95.283	62.364		40.409	0.00447984	0.0175834	0.00379989	0.00594998	0.258802	0.00543697	0.0401832	0.00483479	0.0426337	0.0882237
	40.884	536.15	475.257	178.015	567.712	508.783	448.121	490.33	543.283		40.884	0.418699	0.330053	0.0895088	0.308792	0.336446	0.303514	0.180701	0.252325	0.277505	0.102242		40.884	63.63	86.146	61.288	64.483	414.543	61.359	96.837	62.887		40.884	0.00467037	0.0264309	0.00395843	0.00634932	0.342743	0.00559928	0.0417787	0.00532493	0.0546068	0.117229
	41.36	517.505	480.682	174.209	541.9	505.992	404.267	479.856	525.864		41.36	0.401905	0.334385	0.0863952	0.292785	0.334326	0.267987	0.176085	0.243139	0.267126	0.0995644		41.36	63.623	102.336	61.458	65.205	489.84	61.825	99.223	63.508		41.36	0.00466641	0.0399085	0.00406844	0.00688624	0.414368	0.00596467	0.0442284	0.0059069	0.0657496	0.141836
	41.835	488.672	473.041	169.749	518.28	516.974	358.076	469.322	519.773		41.835	0.375935	0.328284	0.0827466	0.278138	0.342669	0.230566	0.171444	0.239927	0.256214	0.0968669		41.835	63.783	121.942	61.348	65.776	561.791	61.818	100.981	64.479		41.835	0.00475714	0.0562299	0.00399726	0.00731086	0.482809	0.00595919	0.0460333	0.00681688	0.0767392	0.165378
	42.31	453.125	468.147	164.649	506.27	528.177	317.737	466.089	510.089		42.31	0.343918	0.324376	0.0785743	0.270691	0.351179	0.197886	0.170019	0.23482	0.246433	0.0953534		42.31	63.882	142.214	61.666	66.743	630.027	61.884	102.344	65.162		42.31	0.00481328	0.0731057	0.00420305	0.00802998	0.547717	0.00601094	0.0474326	0.00745696	0.0873462	0.18775
	42.786	410.483	473.628	159.274	484.792	538.831	282.74	467.94	508.409		42.786	0.30551	0.328753	0.0741772	0.257372	0.359273	0.169534	0.170835	0.233934	0.237423	0.0955634		42.786	64.047	158.343	61.926	68.073	683.582	62.269	102.608	66.389		42.786	0.00490684	0.0865326	0.0043713	0.00901904	0.59866	0.00631282	0.0477037	0.00860685	0.0957642	0.205298
	43.261	366.279	471.767	153.251	454.165	553.316	252.65	466.594	500.939		43.261	0.265695	0.327267	0.0692498	0.23838	0.370276	0.145157	0.170241	0.229994	0.227033	0.0978498		43.261	63.863	170.55	62.01	69.773	712.17	62.785	105.271	67.733		43.261	0.0048025	0.0966945	0.00442565	0.0102833	0.625854	0.00671741	0.0504377	0.00986639	0.101135	0.214493
	43.737	322.145	467.242	149.466	433.347	564.742	233.867	470.742	464.6		43.737	0.225943	0.323654	0.0661534	0.22547	0.378956	0.129941	0.172069	0.21083	0.216627	0.100104		43.737	64.346	182.605	61.809	72.353	717.384	63.365	106.689	69.345		43.737	0.0050764	0.10673	0.00429558	0.0122019	0.630814	0.00717219	0.0518936	0.0113771	0.103695	0.215924
	44.212	285.863	500.761	146.774	421.187	563.662	215.906	480.58	407.127		44.212	0.193264	0.350417	0.0639511	0.21793	0.378136	0.11539	0.176404	0.180521	0.209502	0.107309		44.212	63.895	199.257	62.016	75.042	719.264	63.755	110.14	71.495		44.212	0.00482065	0.120592	0.00442954	0.0142016	0.632602	0.00747799	0.0554366	0.013392	0.106619	0.216247
	44.687	248.126	580.24	144.096	403.664	549.472	199.11	481.528	329.715		44.687	0.159274	0.413878	0.0617603	0.207064	0.367356	0.101783	0.176822	0.139697	0.203454	0.124382		44.687	64.396	222.303	62.434	78.017	719.665	64.27	113.117	74.579		44.687	0.00510475	0.139777	0.00470003	0.0164139	0.632984	0.00788181	0.0584931	0.0162822	0.110205	0.216172
	45.163	210.201	620.033	142.335	378.866	539.068	187.493	465.787	255.349		45.163	0.125114	0.445651	0.0603197	0.191686	0.359453	0.0923717	0.169886	0.100479	0.19312	0.137827		45.163	64.602	244.347	62.765	81.157	716.063	64.606	116.059	78.23		45.163	0.00522156	0.158128	0.00491423	0.018749	0.629557	0.00814527	0.0615136	0.0197037	0.113242	0.214942
	45.638	181.704	592.816	140.134	354.115	546.768	178.146	443.94	211.827		45.638	0.099447	0.423919	0.0585191	0.176338	0.365302	0.0847995	0.160259	0.0775265	0.180764	0.138895		45.638	65.126	268.358	63.423	85.706	721.041	65.534	119.973	81.624		45.638	0.00551871	0.178117	0.00534004	0.0221319	0.634293	0.00887291	0.065532	0.0228844	0.117836	0.216602
	46.114	164.74	580.912	138.304	333.348	588.255	167.107	426.573	190.639		46.114	0.0841674	0.414414	0.057022	0.16346	0.396818	0.0758564	0.152606	0.0663527	0.176337	0.146846		46.114	66.267	294.507	64.021	92.645	735.234	66.241	122.591	85.871		46.114	0.00616573	0.199885	0.00572701	0.0272921	0.647793	0.00942728	0.0682198	0.0268645	0.123922	0.221365
	46.589	152.61	609.815	135.467	321.994	681.173	154.878	411.481	179.923		46.589	0.0732418	0.437492	0.0547011	0.156419	0.467404	0.0659494	0.145956	0.0607014	0.182733	0.171087		46.589	67.635	314.087	64.398	100.671	744.755	66.579	123.454	91.518		46.589	0.00694148	0.216185	0.00597098	0.0332607	0.65685	0.0096923	0.0691059	0.0321567	0.12877	0.224444
	47.064	144.177	675.783	132.159	316.578	777.821	143.899	394.657	175.693		47.064	0.0656462	0.490165	0.0519949	0.153061	0.540824	0.057055	0.138542	0.0584707	0.19447	0.202313		47.064	69.381	327.962	65.226	108.187	743.303	66.858	125.654	96.834		47.064	0.00793158	0.227735	0.00650679	0.03885	0.655469	0.00991107	0.0713646	0.0371386	0.131863	0.223793
	47.54	137.089	723.497	129.522	307.489	850.958	134.212	381.115	173.847		47.54	0.059262	0.528263	0.0498376	0.147425	0.596383	0.0492072	0.132575	0.0574971	0.202556	0.226001		47.54	70.546	333.131	66.292	114.824	732.955	67.867	126.302	103.318		47.54	0.00859222	0.232038	0.00719662	0.0437856	0.645625	0.0107022	0.0720298	0.0432151	0.132898	0.219932
	48.015	130.148	733.299	127.097	295.21	910.241	125.19	373.297	174.912		48.015	0.0530102	0.536089	0.0478537	0.13981	0.641418	0.0418983	0.12913	0.0580588	0.205908	0.240853		48.015	72.568	335.207	67.395	122.158	722.108	68.446	128.679	112.066		48.015	0.00973883	0.233766	0.0079104	0.0492396	0.635308	0.0111562	0.0744703	0.0514134	0.134125	0.215553
	48.491	124.873	686.602	124.372	282.853	949.173	118.161	363.657	174.407		48.491	0.0482589	0.498804	0.0456244	0.132147	0.670993	0.0362039	0.124882	0.0577925	0.201838	0.243559		48.491	75.85	338.801	68.433	130.337	719.44	69.465	133.083	123.748		48.491	0.0115999	0.236758	0.00858211	0.0553219	0.63277	0.0119552	0.0789918	0.0623612	0.137292	0.213541
	48.966	121.385	628.188	121.935	271.415	957.099	111.391	354.685	171.196		48.966	0.0451173	0.452162	0.0436308	0.125055	0.677014	0.0307193	0.120928	0.0560991	0.193841	0.239194		48.966	80.246	342.021	69.94	138.452	719.673	70.531	137.938	135.972		48.966	0.0140928	0.239439	0.00955732	0.0613567	0.632991	0.0127911	0.0839763	0.0738171	0.141003	0.212359
	49.441	119.383	589.503	119.074	263.33	950.602	105.894	354.331	166.693		49.441	0.0433141	0.421274	0.0412902	0.120041	0.672078	0.026266	0.120772	0.0537244	0.187345	0.234377		49.441	85.316	339.751	71.488	148.838	716.83	71.583	142.642	148.729		49.441	0.0169678	0.237549	0.0105591	0.0690803	0.630287	0.013616	0.0888058	0.0857724	0.14408	0.209837
	49.917	120.526	564.314	116.442	266.994	941.506	101.437	380.46	160.461		49.917	0.0443436	0.401162	0.0391371	0.122313	0.665169	0.0226553	0.132286	0.0504378	0.184688	0.229757		49.917	95.539	335.239	73.685	162.017	709.995	72.375	150.638	161.77		49.917	0.022765	0.233793	0.0119808	0.0788809	0.623785	0.014237	0.0970151	0.0979938	0.147556	0.205526
	50.392	124.043	537.847	115.186	280.793	931.723	97.911	412.752	156.194		50.392	0.0475113	0.380029	0.0381095	0.13087	0.657737	0.0197987	0.146516	0.0481875	0.183595	0.224372		50.392	112.036	330.367	76.832	188.573	708.423	73.032	160.768	172.412		50.392	0.0321199	0.229737	0.0140173	0.0986294	0.62229	0.0147521	0.107415	0.107967	0.153366	0.20221
	50.868	132.086	496.36	115.15	307.307	917.784	95.679	476.12	154.099		50.868	0.0547557	0.346903	0.0380801	0.147312	0.647148	0.0179905	0.174439	0.0470827	0.184214	0.216063		50.868	141.904	325.069	80.41	246.325	709.987	74.957	177.618	177.031		50.868	0.0490571	0.225327	0.0163327	0.141577	0.623778	0.0162615	0.124715	0.112296	0.163668	0.198825
	51.343	149.913	461.221	116.189	356.494	870.386	94.393	561.417	154.315		51.343	0.0708126	0.318846	0.0389301	0.177813	0.611142	0.0169487	0.212026	0.0471966	0.186714	0.200669		51.343	196.158	318.985	84.522	329.652	707.427	76.825	196.54	184.157		51.343	0.0798228	0.220262	0.0189936	0.203543	0.621343	0.0177262	0.144142	0.118974	0.178101	0.194287
	51.818	181.644	429.51	118.276	421.323	796.309	93.899	631.785	152.206		51.818	0.0993929	0.293526	0.0406374	0.218014	0.554868	0.0165485	0.243034	0.0460844	0.189013	0.180773		51.818	280.119	314.239	90.442	401.885	695.458	77.833	216.878	189.735		51.818	0.127434	0.216311	0.0228246	0.25726	0.609957	0.0185166	0.165022	0.124201	0.192691	0.188128
	52.294	231.44	405.845	122.501	445.511	691.079	94.123	695.211	148.805		52.294	0.144244	0.274631	0.0440938	0.233013	0.474929	0.01673	0.270983	0.0442908	0.187864	0.156458		52.294	395.599	311.474	99.433	445.223	676.701	79.738	236.472	196.427		52.294	0.192919	0.214009	0.0286428	0.289488	0.592115	0.0200103	0.185139	0.130473	0.2066	0.180663
	52.769	302.843	382.35	130.559	411.677	570.989	94.635	739.894	144.082		52.769	0.208558	0.255871	0.0506859	0.212033	0.383702	0.0171448	0.290673	0.0418001	0.182558	0.132897		52.769	528.416	314.456	113.117	476.395	653.276	82.631	257.171	211.072		52.769	0.268236	0.216492	0.037498	0.312669	0.569833	0.0222787	0.20639	0.144198	0.222199	0.173865
	53.245	384.439	369.625	143.405	390.771	493.574	96.56	780.173	141.66		53.245	0.282052	0.24571	0.061195	0.199069	0.324893	0.0187043	0.308422	0.0405228	0.185071	0.126469		53.245	658.698	323.828	133.346	513.161	621.589	85.241	281.65	222.231		53.245	0.342115	0.224294	0.0505886	0.340011	0.539691	0.0243252	0.231523	0.154655	0.2384	0.169123
	53.72	422.138	383.132	164.501	405.084	442.554	100.188	800.985	144.004		53.72	0.316007	0.256495	0.0784533	0.207944	0.286135	0.0216434	0.317593	0.041759	0.190754	0.124729		53.72	782.611	337.087	165.543	555.464	571.997	87.769	304.078	227.248		53.72	0.412382	0.235331	0.0714239	0.371469	0.492518	0.0263075	0.254549	0.159357	0.252917	0.164859
	54.195	413.386	419.919	192.938	421.273	371.226	105.709	814.838	154.795		54.195	0.308124	0.285868	0.101717	0.217983	0.23195	0.0261161	0.323697	0.0474498	0.192863	0.118604		54.195	889.802	357.644	213.132	587.061	489.179	91.82	324.751	228.277		54.195	0.473166	0.252444	0.10222	0.394967	0.413739	0.0294839	0.275774	0.160321	0.262764	0.158342
	54.671	434.502	459.752	226.515	460.555	310.366	114.775	769.501	178.366		54.671	0.327144	0.317673	0.129186	0.242342	0.185717	0.0334608	0.303719	0.0598803	0.19989	0.116589		54.671	975.692	394.24	277.255	604.606	384.703	96.64	348.831	234.109		54.671	0.521872	0.282909	0.143715	0.408014	0.314358	0.0332632	0.300496	0.165787	0.271302	0.155099
	55.146	447.683	518.286	276.089	501.932	294.137	129.034	730.957	229.006		55.146	0.339016	0.36441	0.169741	0.268001	0.173389	0.0450124	0.286734	0.0865861	0.216611	0.116376		55.146	1042.41	444.743	363.498	616.125	307.911	102.811	370.693	246.957		55.146	0.559703	0.324951	0.199525	0.41658	0.241311	0.0381019	0.322941	0.177827	0.285118	0.159226
	55.622	452.944	608.818	353.943	524.096	313.969	152.169	725.088	364.191		55.622	0.343755	0.436696	0.233432	0.281745	0.188454	0.0637547	0.284148	0.157878	0.248733	0.11529		55.622	1096.93	508.588	466.572	624.274	280.842	110.909	383.18	264.931		55.622	0.590623	0.3781	0.266226	0.42264	0.215563	0.0444516	0.335761	0.194672	0.306005	0.165297
	56.097	444.341	694.899	436.113	536.149	327.616	192.538	756.933	557.261		56.097	0.336006	0.505428	0.300654	0.289219	0.198821	0.0964588	0.298181	0.259697	0.285558	0.116643		56.097	1142.25	586.625	566.796	639.839	286.905	122.536	385.07	284.755		56.097	0.616322	0.443064	0.331083	0.434215	0.22133	0.0535684	0.337702	0.21325	0.331317	0.172181
	56.572	427.838	773.688	499.511	526.909	341.359	243.966	763.096	689.547		56.572	0.321141	0.568338	0.352519	0.283489	0.209261	0.138122	0.300897	0.32946	0.312903	0.125047		56.572	1183.18	664.51	649.964	656.544	313.461	138.337	382.317	305.52		56.572	0.639533	0.507901	0.384903	0.446638	0.246591	0.065958	0.334875	0.23271	0.357389	0.178982
	57.048	429.199	847.484	572.808	511.218	371.103	281.771	724.624	723.941		57.048	0.322367	0.627261	0.412482	0.273759	0.231856	0.168749	0.283944	0.347598	0.333502	0.139568		57.048	1224.73	730.594	718.534	672.037	357.866	157.888	380.284	335.346		57.048	0.663096	0.562913	0.429276	0.458159	0.28883	0.081288	0.332788	0.260662	0.384627	0.183606
	57.523	440.985	919.732	655.509	515.842	414.84	355.198	680.341	747.641		57.523	0.332983	0.684948	0.480138	0.276626	0.265082	0.228234	0.26443	0.360097	0.361567	0.152686		57.523	1250.86	782.274	775.02	686.771	415.099	173.449	384.237	378.675		57.523	0.677912	0.605935	0.465829	0.469116	0.343272	0.0934894	0.336847	0.301268	0.411709	0.184608
	57.999	436.196	961.912	699.655	537.848	472.435	408.268	662.013	808.018		57.999	0.328669	0.718627	0.516253	0.290273	0.308834	0.271228	0.256354	0.391937	0.385272	0.158576		57.999	1271.12	824.852	823.173	695.382	476.814	193.435	388.505	435.507		57.999	0.6894	0.64138	0.49699	0.47552	0.401977	0.109161	0.341229	0.354528	0.438773	0.183308
	58.474	406.706	980.409	721.839	560.254	516.015	429.368	631.299	923.108		58.474	0.302108	0.733396	0.534402	0.304167	0.34194	0.288322	0.24282	0.452632	0.399973	0.165315		58.474	1287.25	861.122	870.661	704.234	536.611	215.862	396.933	502.785		58.474	0.698548	0.671574	0.52772	0.482103	0.458857	0.126746	0.349881	0.417578	0.466626	0.181807
	58.949	377.287	1022.26	733.272	588.981	551.826	451.568	605.525	1048.76		58.949	0.27561	0.766816	0.543755	0.321981	0.369144	0.306307	0.231462	0.518896	0.416746	0.180003		58.949	1294.08	898.115	915.192	717.585	594.318	229.569	399.985	571.204		58.949	0.70242	0.702369	0.556537	0.492031	0.51375	0.137493	0.353015	0.481698	0.492414	0.184494
	59.425	353.505	1105.73	737.169	624.498	615.243	442.485	607.678	1090.51		59.425	0.254189	0.833457	0.546943	0.344005	0.41732	0.298948	0.232411	0.540916	0.433524	0.201189		59.425	1294.75	940.09	963.633	743.324	660.655	240.738	404.498	639.433		59.425	0.7028	0.737312	0.587884	0.511172	0.576852	0.146251	0.357648	0.545639	0.520695	0.190959
	59.9	317.662	1142.86	756.554	679.714	684.289	419.48	551.357	1085.52		59.9	0.221905	0.863105	0.562801	0.378245	0.469771	0.280311	0.207593	0.53828	0.440252	0.218938		59.9	1294.49	981.009	1016.61	787.696	737.059	250.646	414.302	705.898		59.9	0.70265	0.771376	0.622167	0.54417	0.649529	0.15402	0.367714	0.607927	0.552444	0.200283
	60.376	288.476	1070.54	761.742	757.031	728.476	391.363	511.494	1123.01		60.376	0.195617	0.80536	0.567046	0.42619	0.503338	0.257533	0.190027	0.558054	0.437896	0.214887		60.376	1285.9	1010.61	1055.69	837.117	812.317	255.2	430.688	773.543		60.376	0.69778	0.796014	0.647455	0.580922	0.721117	0.157591	0.384537	0.671321	0.582092	0.210421
	60.851	272.364	1026.27	749.919	854.932	761.454	367.049	550.424	1175.43		60.851	0.181105	0.770018	0.557373	0.4869	0.52839	0.237835	0.207182	0.5857	0.444313	0.212429		60.851	1273.21	1024.67	1067.1	876.648	873.521	261.121	454.336	845.542		60.851	0.690585	0.807719	0.654838	0.610319	0.779336	0.162233	0.408816	0.738796	0.60658	0.21835
	61.326	263.55	1053.62	731.379	933.296	794.516	322.402	533.129	1173.26		61.326	0.173166	0.791851	0.542206	0.535494	0.553506	0.201665	0.19956	0.584552	0.44775	0.227558		61.326	1257.48	1044.12	1066.38	899.666	920.074	269.45	484.505	900.26		61.326	0.681663	0.82391	0.654376	0.627437	0.823618	0.168764	0.43979	0.790075	0.626204	0.224495
	61.802	252.635	1036.14	700.695	956.363	827.378	318.103	527.791	1159.91		61.802	0.163335	0.777897	0.517104	0.549798	0.57847	0.198183	0.197208	0.577513	0.444939	0.228045		61.802	1240.49	1070.37	1062.95	914.886	961.399	279.291	517.542	931.495		61.802	0.672033	0.845769	0.652152	0.638755	0.862928	0.176481	0.473708	0.819347	0.642646	0.22923
	62.277	245.522	1032.62	657.328	921.978	840.066	329.171	562.427	1198.92		62.277	0.156928	0.775082	0.481626	0.528476	0.588109	0.207149	0.212471	0.598089	0.443491	0.225132		62.277	1232.42	1104.12	1050.28	933.379	994.57	288.447	555.676	953.243		62.277	0.667455	0.873864	0.643954	0.652507	0.894481	0.18366	0.51286	0.839728	0.658564	0.233582
	62.753	246.341	1071.98	618.508	908.665	842.282	298.46	598.559	1282.87		62.753	0.157666	0.806512	0.449868	0.52022	0.589792	0.182269	0.228393	0.642358	0.447135	0.237474		62.753	1218.25	1148.82	1037.36	952.186	1015.42	299.956	586.276	977.233		62.753	0.659418	0.911071	0.635596	0.666493	0.914314	0.192684	0.544276	0.862211	0.673258	0.238929
	63.228	261.592	1090.53	594.903	956.028	854.213	254.669	636.864	1355.67		63.228	0.171403	0.821325	0.430557	0.549591	0.598856	0.146793	0.245272	0.680752	0.455568	0.249227		63.228	1194.44	1191.32	1032.21	966.33	1033.28	312.823	603.06	1003.85		63.228	0.645919	0.946449	0.63226	0.677012	0.931302	0.202773	0.561508	0.887155	0.685547	0.245546
	63.703	286.905	1097.67	581.861	1064.4	828.622	238.688	641.122	1354.06		63.703	0.194202	0.827024	0.419888	0.616796	0.579415	0.133846	0.247148	0.679903	0.462278	0.252362		63.703	1162.76	1212.76	1030.5	974.151	1051.99	320.083	621.361	1026.88		63.703	0.627953	0.964298	0.631154	0.682828	0.949098	0.208466	0.580297	0.908742	0.694104	0.2511
	64.179	307.498	1076.37	547.287	1117.86	785.963	234.136	618.367	1295.6		64.179	0.21275	0.810014	0.391604	0.649944	0.547009	0.130159	0.237121	0.649073	0.453459	0.246648		64.179	1137.81	1221.2	1030.79	968.062	1066.11	318.753	647.728	1033.3		64.179	0.613804	0.971325	0.631345	0.6783	0.96253	0.207423	0.607368	0.914754	0.698356	0.25424
	64.654	323.382	1058.75	503	1053.15	756.582	251.566	606.525	1271.77		64.654	0.227057	0.795949	0.355373	0.609816	0.524689	0.144279	0.231903	0.636507	0.440697	0.234393		64.654	1117.16	1220.48	1028.42	954.875	1077.01	313.23	681.846	1037.35		64.654	0.602096	0.970725	0.629808	0.668493	0.972903	0.203092	0.642396	0.918554	0.701009	0.256701
	65.13	338.918	1047.44	481.914	980.681	750.081	265.815	619.038	1262.21		65.13	0.241051	0.786915	0.338123	0.564878	0.519751	0.155823	0.237417	0.631464	0.434428	0.223757		65.13	1113.29	1220.66	1016.59	944.581	1084.92	306.545	712.852	1044.11		65.13	0.599899	0.970881	0.622152	0.660838	0.980427	0.19785	0.674229	0.924881	0.703895	0.259917
	65.605	376.214	1007.55	472.667	962.738	748.865	274.485	634.223	1260.9		65.605	0.274643	0.755067	0.330558	0.553752	0.518827	0.162847	0.244108	0.630773	0.433822	0.210108		65.605	1151.7	1220.42	982.744	943.569	1090.19	305.466	745.033	1053.86		65.605	0.621679	0.970679	0.600251	0.660085	0.985436	0.197004	0.707269	0.934022	0.709553	0.261728
	66.08	411.546	975.041	491.168	1025.87	725.109	294.6	643.498	1254.06		66.08	0.306467	0.72911	0.345694	0.592898	0.500781	0.179142	0.248195	0.627162	0.441181	0.19901		66.08	1221.84	1213.9	929.706	939.219	1101.68	315.404	774.833	1058.97		66.08	0.661453	0.965251	0.565929	0.65685	0.996372	0.204797	0.737864	0.938811	0.715916	0.262183
	66.556	432.865	938.477	512.59	1081.49	699.964	315.495	651.537	1230.56		66.556	0.325669	0.699915	0.363219	0.627393	0.481679	0.19607	0.251738	0.614774	0.445057	0.188476		66.556	1274.04	1201.38	874.999	905.455	1105.5	342.081	796.462	1072.39		66.556	0.691054	0.954829	0.530527	0.631742	1	0.225714	0.76007	0.951388	0.718166	0.261181
	67.031	447.915	869.895	492.4	1158.3	678	327.542	651.893	1219.26		67.031	0.339225	0.645155	0.346702	0.675022	0.464994	0.20583	0.251894	0.608812	0.442204	0.183415		67.031	1311.23	1183.85	832.636	861.65	1097.78	383.184	808.943	1100.95		67.031	0.712146	0.940235	0.503113	0.599166	0.99266	0.257943	0.772884	0.978156	0.719538	0.258425
	67.507	488.95	857.467	470.13	1264.62	662.261	342.829	656.941	1194.3		67.507	0.376185	0.635232	0.328483	0.740953	0.453037	0.218214	0.254119	0.595651	0.450234	0.189924		67.507	1370.08	1177.33	799.216	851.046	1088.15	453.615	820.234	1119.88		67.507	0.745518	0.934809	0.481487	0.59128	0.983501	0.313169	0.784476	0.995892	0.728766	0.249243
	67.982	523.946	909.061	474.569	1317.43	664.631	374.151	703.722	1146.61		67.982	0.407706	0.676428	0.332114	0.773699	0.454838	0.243589	0.274733	0.570497	0.466701	0.191748		67.982	1453.12	1184.25	775.568	870.11	1076.12	549.61	834.819	1124.26		67.982	0.792607	0.940571	0.466183	0.605457	0.972059	0.388439	0.79945	1	0.745596	0.234339
	68.457	551.538	971.899	482.038	1344.28	670.983	415.775	787.992	1115.21		68.457	0.432559	0.726601	0.338225	0.790348	0.459663	0.27731	0.311867	0.553938	0.486314	0.190635		68.457	1542.77	1202.49	764.676	902.981	1058.32	644.63	862.34	1121.6		68.457	0.843444	0.955756	0.459135	0.629902	0.955125	0.462944	0.827706	0.997505	0.76644	0.220294
	68.933	586.021	1018.41	498.788	1385.12	671.796	491.208	860.239	1160.1		68.933	0.463618	0.763742	0.351928	0.815676	0.460281	0.33842	0.343703	0.577614	0.514373	0.188583		68.933	1629.07	1222.22	767.004	939.651	1035.68	741.808	890.928	1100.46		68.933	0.89238	0.972178	0.460642	0.657172	0.933587	0.539142	0.857056	0.97769	0.786231	0.204572
	69.408	605.009	1072.16	535.03	1433.41	674.084	596.146	913.083	1214.54		69.408	0.48072	0.806657	0.381576	0.845623	0.462019	0.423433	0.366989	0.606323	0.546668	0.187757		69.408	1692.15	1240.33	780.175	976.664	1008.16	837.597	920.356	1072.61		69.408	0.928151	0.98725	0.469165	0.684697	0.907413	0.61425	0.887269	0.951598	0.803724	0.189269
	69.884	610.392	1139.92	564.395	1469.12	665.046	698.575	979.286	1264.65		69.884	0.485569	0.860762	0.405599	0.867764	0.455153	0.506414	0.396162	0.632749	0.576271	0.192145		69.884	1739.46	1254.2	804.022	1016.6	980.477	909.399	939.133	1028.19		69.884	0.954981	0.998799	0.484597	0.714392	0.881075	0.67055	0.906547	0.909967	0.815114	0.175376
	70.359	644.209	1169.52	594.407	1421.29	643.034	767.051	1034.76	1291.13		70.359	0.516028	0.884393	0.430152	0.838106	0.438431	0.561889	0.420607	0.646714	0.59204	0.183181		70.359	1772.83	1255.64	839.292	1045.95	956.9	961.653	953.445	979.972		70.359	0.973905	1	0.507421	0.73622	0.858648	0.711523	0.921241	0.864778	0.821717	0.163141
	70.834	690.448	1208.81	676.108	1350.96	604.675	795.054	1047.69	1255.47		70.834	0.557676	0.915762	0.49699	0.794491	0.409292	0.584575	0.426305	0.627911	0.601625	0.176259		70.834	1793.33	1248.77	873.964	1055.32	934.673	1012.11	975.277	925.635		70.834	0.985528	0.99428	0.529857	0.743186	0.837505	0.751088	0.943656	0.813855	0.82487	0.154943
	71.31	728.892	1258.9	820.287	1373.85	553.698	826.012	1012.12	1219.02		71.31	0.592303	0.955758	0.61494	0.808683	0.370567	0.609655	0.410631	0.608685	0.621403	0.191012		71.31	1807.54	1232.68	905.124	1051.54	921.371	1068.28	1001.04	860.423		71.31	0.993584	0.980887	0.550022	0.740378	0.824852	0.795133	0.970105	0.752741	0.825963	0.152436
	71.785	722.238	1309.01	980.528	1440.43	513.903	866.062	997.053	1113.66		71.785	0.586309	0.995773	0.74603	0.849972	0.340336	0.6421	0.403991	0.553122	0.639704	0.219688		71.785	1817.16	1213.7	933.43	1048.92	920.771	1116.66	1016.12	783.877		71.785	0.999044	0.965086	0.568339	0.738429	0.824281	0.833064	0.985594	0.681006	0.824355	0.15578
	72.261	710.844	1314.31	1085.28	1415.29	481.878	883.001	1029.12	1004.16		72.261	0.576047	1	0.831724	0.834386	0.316008	0.655823	0.41812	0.495374	0.640935	0.234093		72.261	1818.85	1190.58	957.856	1046.4	929.52	1155.24	1018.8	722.003		72.261	1	0.945837	0.584146	0.736557	0.832604	0.863314	0.988344	0.62302	0.821728	0.160346
	72.736	698.397	1304.84	1118.46	1244.89	461.976	879.427	1124.12	970.547		72.736	0.564836	0.992444	0.858874	0.72872	0.300889	0.652928	0.459982	0.47765	0.62954	0.226368		72.736	1809.41	1175.78	977.482	1030.81	939.523	1199.99	1016.07	686.902		72.736	0.994649	0.933517	0.596846	0.724965	0.842119	0.898402	0.98554	0.590125	0.820771	0.164358
	73.211	713.166	1279.65	1142.25	1055.54	463.534	858.113	1160.59	1014.42		73.211	0.578138	0.972325	0.87833	0.611301	0.302073	0.635661	0.476056	0.500788	0.619334	0.216777		73.211	1795.6	1171.92	998.287	1005.84	942.58	1240.53	1017.48	673.088		73.211	0.986818	0.930302	0.610309	0.706395	0.845027	0.930194	0.986985	0.577179	0.821651	0.16753
	73.687	764.11	1188.4	1183.44	969.291	443.808	810.232	1121.89	1086.65		73.687	0.624024	0.899467	0.912032	0.557815	0.287088	0.596871	0.458999	0.538879	0.609397	0.210522		73.687	1777.61	1177.38	1020.28	969.583	934.048	1264.57	1030.16	672.243		73.687	0.976615	0.934852	0.624543	0.679431	0.836911	0.949043	1	0.576387	0.822223	0.17085
	74.162	784.133	1036.88	1215.67	1021.76	395.945	767.031	1071.34	1123.27		74.162	0.642058	0.778487	0.938396	0.590354	0.250728	0.561872	0.436724	0.558191	0.594601	0.206968		74.162	1766.43	1179.89	1042.75	927.788	908.948	1281.39	1027.18	683.19		74.162	0.970277	0.936938	0.639082	0.64835	0.813035	0.962227	0.996945	0.586646	0.819187	0.170917
	74.638	755.517	904.372	1200.69	1107.26	361.373	751.702	1026.65	1107.83		74.638	0.616284	0.672684	0.926139	0.643372	0.224465	0.549454	0.417035	0.55005	0.574935	0.202951		74.638	1763.62	1178.41	1071.26	891.359	881.576	1290.16	996.213	703.58		74.638	0.96868	0.935704	0.657531	0.621259	0.786998	0.969109	0.96515	0.605755	0.813773	0.165344
	75.113	697.883	797.767	1161.81	1150.4	343.545	740.51	968.444	1096		75.113	0.564373	0.587564	0.894336	0.670121	0.210922	0.540387	0.391384	0.543809	0.550362	0.198162		75.113	1742.51	1167.3	1117.38	863.366	870.799	1290.9	943.984	738.703		75.113	0.956709	0.926457	0.687376	0.600442	0.776747	0.969688	0.911528	0.638671	0.808452	0.151321
	75.588	684.975	718.255	1155.92	1140.87	327.242	693.3	882.332	1086.67		75.588	0.552746	0.524077	0.889512	0.664214	0.198537	0.502141	0.353439	0.538889	0.527944	0.203427		75.588	1704.72	1146.44	1176.56	847.437	875.469	1293.59	876.89	772.978		75.588	0.935283	0.909091	0.725673	0.588596	0.781189	0.971797	0.842644	0.670792	0.803133	0.135605
	76.064	648.861	653.179	1156.95	1078.12	312.987	642.126	823.202	1068.13		76.064	0.520218	0.472117	0.890359	0.625304	0.187708	0.460683	0.327383	0.529113	0.501611	0.206662		76.064	1662.54	1114.6	1230.75	842.012	887.889	1301.5	814.442	818.015		76.064	0.911362	0.882585	0.760742	0.584562	0.793003	0.977995	0.77853	0.712998	0.800222	0.123599
	76.539	558.539	588.791	1104.91	964.977	302.501	621.542	840.451	1058.23		76.539	0.438865	0.420705	0.847787	0.55514	0.179742	0.444008	0.334984	0.52389	0.46814	0.192503		76.539	1627.51	1081.01	1284.06	843.8	899.102	1312.06	765.766	863.42		76.539	0.891498	0.854624	0.795236	0.585892	0.803669	0.986279	0.728555	0.75555	0.800163	0.118932
	77.015	544.11	529.318	1022.72	888.293	295.131	648.096	863.869	1128.25		77.015	0.425868	0.373219	0.780548	0.507587	0.174144	0.46552	0.345303	0.560815	0.454125	0.176675		77.015	1606.91	1049.51	1335.54	846.076	904.226	1329.56	732.873	907.17		77.015	0.879818	0.828404	0.828554	0.587584	0.808543	1	0.694784	0.796551	0.80303	0.122004
	77.49	611.804	487.812	969.024	867.837	294.137	702.324	829.192	1236.08		77.49	0.486841	0.340078	0.736619	0.494902	0.173389	0.509451	0.330022	0.617684	0.461123	0.17695		77.49	1589.3	1028.21	1381.8	841.481	900.32	1327.36	715.364	941.073		77.49	0.869827	0.810668	0.858485	0.584167	0.804828	0.998271	0.676808	0.828323	0.803922	0.125461
	77.965	655.739	463.053	961.319	857.664	297.715	838.384	796.489	1304.5		77.965	0.526413	0.320309	0.730316	0.488594	0.176107	0.619678	0.315611	0.653766	0.478849	0.192523		77.965	1565	1019.89	1420.82	829.123	886.741	1300	714.839	969.641		77.965	0.856049	0.803742	0.883741	0.574977	0.791911	0.97682	0.676269	0.855096	0.802326	0.125605
	78.441	692.209	467.946	950.315	844.428	297.989	960.33	818.04	1323.88		78.441	0.559262	0.324216	0.721314	0.480386	0.176315	0.71847	0.325108	0.663986	0.496132	0.204812		78.441	1539.18	1017.21	1454.82	813.581	870.604	1266.36	722.84	994.523		78.441	0.841411	0.80151	0.905739	0.563419	0.776561	0.950446	0.684484	0.878414	0.800248	0.126233
	78.916	764.451	502.987	889.139	918.866	302.854	1026.3	849.029	1297.67		78.916	0.624331	0.352195	0.671267	0.526546	0.18001	0.771917	0.338764	0.650162	0.514399	0.203737		78.916	1515.04	1003.31	1483.87	789.063	859.689	1212.21	731.075	1007.27		78.916	0.82772	0.78994	0.924538	0.545186	0.766178	0.907987	0.692938	0.890365	0.793107	0.127258
	79.392	816.474	554.826	820.705	1090.62	315.892	1059.51	876.718	1294.14		79.392	0.671188	0.393586	0.615282	0.633056	0.189915	0.798815	0.350965	0.648302	0.537639	0.203518		79.392	1483.28	982.709	1507.7	765.909	851.325	1141.69	734.762	1016.6		79.392	0.80971	0.772791	0.939963	0.527968	0.758222	0.852691	0.696724	0.899105	0.782147	0.12922
	79.867	896.177	595.267	804.25	1241.7	327.171	1071.9	908.414	1312.85		79.867	0.742977	0.425876	0.601821	0.726741	0.198483	0.808856	0.364932	0.658166	0.565981	0.214158		79.867	1436.4	957.679	1524.79	759.809	839.725	1091.09	749.604	1021.78		79.867	0.783126	0.751954	0.951021	0.523431	0.747188	0.813011	0.711962	0.903963	0.773207	0.129651
	80.342	923.54	632.729	851.994	1352.87	339.021	1022.45	932.461	1371.24		80.342	0.767623	0.455788	0.640879	0.795674	0.207485	0.768791	0.375528	0.688964	0.587592	0.216624		80.342	1392.94	931.019	1536.84	765.271	822.897	1042.31	772.259	1022.84		80.342	0.758483	0.729761	0.958819	0.527493	0.731181	0.774763	0.735221	0.904947	0.765084	0.129267
	80.818	911.777	628.511	897.246	1458.29	358.115	931.295	921.858	1436.37		80.818	0.757028	0.45242	0.677899	0.861047	0.22199	0.694947	0.370856	0.723307	0.594937	0.22041		80.818	1328.54	901.012	1538.33	780.44	806.908	1000.94	794.423	1019.63		80.818	0.721961	0.704781	0.959782	0.538774	0.715972	0.742325	0.757977	0.901942	0.755439	0.1285
	81.293	845.346	636.98	885.321	1498.21	382.436	876.103	928.397	1460.4		81.293	0.697193	0.459182	0.668143	0.885806	0.240466	0.650235	0.373737	0.735979	0.588843	0.212496		81.293	1223.92	865.204	1524.76	799.145	790.774	959.276	816.928	1008.67		81.293	0.662635	0.674972	0.950999	0.552684	0.700625	0.709659	0.781082	0.891669	0.740541	0.129274
	81.769	770.661	683.182	855.316	1537.83	405.253	842.9	908.889	1379.59		81.769	0.629924	0.496073	0.643597	0.910371	0.257799	0.623336	0.365141	0.693365	0.577451	0.202619		81.769	1126.12	832.663	1495.66	821.225	775.183	918.772	831.82	986.539		81.769	0.607174	0.647883	0.93217	0.569104	0.685794	0.6779	0.796371	0.870932	0.723416	0.129382
	82.244	763.883	717.46	838.003	1600.18	421.626	813.573	855.436	1212.16		82.244	0.623819	0.523442	0.629433	0.949038	0.270237	0.599577	0.341587	0.605067	0.567775	0.205761		82.244	1079.72	803.534	1456.67	857.4	758.895	892.328	840.59	951.456		82.244	0.580862	0.623634	0.906939	0.596005	0.6703	0.657165	0.805375	0.838054	0.709792	0.122927
	82.719	843.771	690.59	813.236	1610.16	424.24	754.036	840.126	1081.51		82.719	0.695775	0.501988	0.609172	0.955224	0.272223	0.551345	0.33484	0.536168	0.557092	0.211966		82.719	1081.65	794.727	1436.69	901.753	740.007	888.918	847.251	909.997		82.719	0.581958	0.616302	0.894009	0.628989	0.652334	0.654491	0.812214	0.7992	0.704937	0.113517
	83.195	933.184	611.023	779.184	1579.88	412.923	663.207	864.062	1013.33		83.195	0.77631	0.438457	0.581315	0.936445	0.263625	0.477762	0.345388	0.50021	0.539939	0.221921		83.195	1094.65	802.48	1454.22	936.541	716.194	907.265	847.081	868.609		83.195	0.589327	0.622756	0.90535	0.654859	0.629682	0.668877	0.812039	0.760413	0.705413	0.109742
	83.67	959.743	566.644	774.032	1552.82	397.335	581.091	897.725	967.566		83.67	0.800231	0.403022	0.5771	0.919666	0.251784	0.411237	0.360222	0.476078	0.524917	0.228736		83.67	1103.67	822.288	1494	954.316	691.245	938.492	846.356	824.192		83.67	0.594447	0.639246	0.931098	0.668077	0.60595	0.693362	0.811295	0.718787	0.707783	0.113642
	84.146	943.021	561.943	784.673	1525.42	389.685	524.816	903.812	907.515		84.146	0.78517	0.399268	0.585805	0.902679	0.245972	0.365647	0.362904	0.444409	0.511482	0.228158		84.146	1095.53	837.515	1530.2	955.572	662.939	975.206	851.273	780.027		84.146	0.589828	0.651922	0.954524	0.669011	0.579024	0.72215	0.816343	0.677398	0.707525	0.124735
	84.621	916.631	566.438	801.91	1475.84	386.231	512.901	908.999	871.087		84.621	0.7614	0.402858	0.599906	0.871932	0.243349	0.355994	0.36519	0.425198	0.503228	0.219211		84.621	1085.78	856.215	1558.2	951.525	634.654	1008.04	864.612	732.5		84.621	0.584296	0.667489	0.972638	0.666002	0.552119	0.747898	0.830038	0.632857	0.706667	0.138954
	85.096	869.338	560.872	832.237	1409.9	374.519	531.753	948.336	858.376		85.096	0.718803	0.398413	0.624716	0.831043	0.234451	0.371267	0.382524	0.418495	0.497464	0.203827		85.096	1083.58	873.642	1584.33	959.417	606.558	1036.6	882.914	682.973		85.096	0.583054	0.681996	0.989548	0.671871	0.525393	0.770287	0.848829	0.586443	0.707178	0.155238
	85.572	864.219	527.646	867.184	1290.1	359.485	548.24	948.21	850.963		85.572	0.714192	0.371884	0.653306	0.756752	0.223031	0.384623	0.382468	0.414585	0.487605	0.193325		85.572	1084.32	881.449	1600.48	979.518	579.767	1056.03	896.234	644.057		85.572	0.583472	0.688495	1	0.686819	0.499909	0.785525	0.862504	0.549972	0.707087	0.168925
	86.047	882.462	513.246	893.436	1215.94	343.938	606.539	943.251	823.356		86.047	0.730624	0.360386	0.674782	0.710767	0.21122	0.431853	0.380283	0.400026	0.487493	0.192266		86.047	1086.77	886.434	1592.86	977.533	553.757	1070.42	902.481	618.291		86.047	0.584858	0.692645	0.995069	0.685343	0.475167	0.796809	0.868918	0.525826	0.703079	0.177002
	86.522	870.026	496.584	889.59	1222.86	323.34	662.087	982.36	805.158		86.522	0.719423	0.347082	0.671636	0.715058	0.195573	0.476854	0.397517	0.390429	0.489196	0.193474		86.522	1083.76	897.148	1558.41	954.51	536.487	1084.3	901.223	599.515		86.522	0.583154	0.701564	0.972775	0.668222	0.45874	0.807693	0.867626	0.50823	0.696	0.178735
	86.998	827.914	470.632	877.305	1221.94	303.091	694.118	1031.27	829.796		86.998	0.681492	0.32636	0.661586	0.714483	0.180191	0.502803	0.419068	0.403422	0.486176	0.189675		86.998	1075.5	900.167	1508.69	932.533	531.701	1095.31	902.202	579.911		86.998	0.578469	0.704078	0.940599	0.651878	0.454187	0.816326	0.868631	0.489858	0.688003	0.177438
	87.473	749.681	422.819	854.129	1149.38	286.036	679.428	1091.57	902.374		87.473	0.611027	0.288184	0.642626	0.669488	0.167235	0.490903	0.445639	0.441698	0.4696	0.175677		87.473	1059.33	892.62	1449.54	923.016	529.364	1091.34	905.105	560.061		87.473	0.569297	0.697795	0.902326	0.644801	0.451964	0.813212	0.871612	0.471255	0.677783	0.174534
	87.949	687.159	373.928	796.689	1072.56	272.503	668.368	1125.79	984.389		87.949	0.554713	0.249146	0.595635	0.621853	0.156954	0.481943	0.460721	0.484949	0.450739	0.164872		87.949	1036.73	877.995	1370.59	922.284	532.928	1083.8	902.516	545.396		87.949	0.556483	0.68562	0.851235	0.644257	0.455354	0.8073	0.868953	0.457512	0.665839	0.167399
	88.424	634.264	372.781	720.897	1029.76	261.806	651.408	1141.01	1054.01		88.424	0.507071	0.24823	0.533631	0.595312	0.148828	0.468203	0.467425	0.521666	0.436296	0.154481		88.424	1005.46	872.601	1286.41	912.867	543.541	1063.73	900.327	527.375		88.424	0.538754	0.68113	0.796762	0.637254	0.465449	0.791566	0.866706	0.440623	0.65228	0.160314
	88.899	613.162	396.512	642.563	967.354	253.085	601.05	1138.54	1073.81		88.899	0.488064	0.267179	0.469547	0.556614	0.142203	0.427406	0.466337	0.532107	0.418682	0.141942		88.899	967.428	868.464	1216.44	905.279	555.949	1042.3	909.341	508.945		88.899	0.517186	0.677686	0.751478	0.631611	0.477252	0.774758	0.875961	0.423351	0.64116	0.158678
	89.375	584.325	409.643	593.784	896.091	246.108	530.811	1132.22	1086.31		89.375	0.46209	0.277663	0.429642	0.512423	0.136903	0.370504	0.463552	0.5387	0.398935	0.134003		89.375	927.937	864.083	1155.79	898.26	568.275	1007.87	914.398	485.877		89.375	0.494791	0.674039	0.712233	0.626391	0.488977	0.747761	0.881153	0.401733	0.628385	0.158526
	89.85	537.572	407.888	568.727	854.283	239.304	514.55	1154.14	1109.54		89.85	0.419979	0.276262	0.409143	0.486497	0.131734	0.35733	0.473211	0.550951	0.388139	0.13314		89.85	895.654	852.484	1102.62	895.723	580.124	978.353	909.952	462.912		89.85	0.476485	0.664383	0.677827	0.624504	0.500248	0.724617	0.876588	0.380211	0.615608	0.157842
	90.326	505.959	429.216	554.786	832.705	232.517	543.805	1194.7	1148.51		90.326	0.391505	0.293291	0.397738	0.473117	0.126578	0.381031	0.491085	0.571501	0.390731	0.135726		90.326	873.204	842.91	1048.96	893.225	591.708	958.788	901.914	452.451		90.326	0.463754	0.656413	0.6431	0.622647	0.511267	0.709276	0.868335	0.370408	0.60565	0.1551
	90.801	500.56	489.607	535.565	810.303	226.059	556.236	1189.91	1222.79		90.801	0.386643	0.341511	0.382014	0.459225	0.121672	0.391101	0.488973	0.610675	0.397727	0.140018		90.801	849.9	827.172	999.272	894.198	600.915	954.627	889.289	447.895		90.801	0.450539	0.643311	0.610947	0.62337	0.520025	0.706014	0.855374	0.366138	0.596965	0.152291
	91.276	533.803	525.015	535.917	790.698	223.456	557.023	1109.22	1261.38		91.276	0.416585	0.369783	0.382302	0.447068	0.119695	0.391739	0.453418	0.631026	0.401452	0.140695		91.276	816.085	808.787	963.381	899.679	609.568	944.864	869.199	445.646		91.276	0.431364	0.628007	0.587721	0.627446	0.528256	0.698359	0.834748	0.36403	0.587491	0.148557
	91.752	575.816	607.671	551.552	818.539	229.244	523.702	1059.43	1281.05		91.752	0.454426	0.43578	0.395093	0.464332	0.124092	0.364744	0.431476	0.641398	0.413918	0.143172		91.752	783.948	786.758	957.048	916.286	617.805	927.583	844.988	441.682		91.752	0.41314	0.609668	0.583623	0.639796	0.536092	0.684808	0.809891	0.360315	0.579667	0.144585
	92.227	601.542	742.448	550.439	889.535	244.758	473.303	1044.19	1271.57		92.227	0.477598	0.543394	0.394182	0.508358	0.135877	0.323915	0.424761	0.636401	0.430561	0.152566		92.227	754.351	768.577	965.823	964.916	629.971	890.326	813.223	439.1		92.227	0.396356	0.594533	0.589301	0.67596	0.547664	0.655595	0.777278	0.357896	0.574323	0.140399
	92.703	599.894	815.256	536.802	989.339	270.177	427.91	947.35	1248.68		92.703	0.476113	0.601528	0.383026	0.570247	0.155187	0.287141	0.382089	0.624328	0.434957	0.164411		92.703	735.938	750.737	987.044	1026.01	644.602	847.23	758.459	435.991		92.703	0.385915	0.579682	0.603034	0.721394	0.561582	0.621803	0.721053	0.354982	0.568681	0.136163
	93.178	572.967	806.372	511.466	1059.9	291.597	403.008	860.832	1228.84		93.178	0.45186	0.594435	0.362299	0.614003	0.171459	0.266967	0.343965	0.613865	0.427357	0.169256		93.178	716.069	735.771	1007.61	1062.09	656.23	823.568	696.74	433.886		93.178	0.374648	0.567223	0.61634	0.748222	0.572642	0.60325	0.657687	0.353009	0.561628	0.134911
	93.653	536.835	740.284	483.543	1050.93	288.438	400.229	804.722	1166.59		93.653	0.419316	0.541666	0.339456	0.60844	0.169059	0.264715	0.319239	0.581033	0.405366	0.159578		93.653	685.496	710.165	1012.36	1082.74	670.757	805.788	658.945	431.493		93.653	0.357311	0.545907	0.619416	0.763581	0.586461	0.589309	0.618884	0.350767	0.553954	0.138755
	94.129	508.741	663.454	471.408	1069.54	273.87	419.876	792.063	1089.42		94.129	0.394011	0.480321	0.329528	0.619981	0.157992	0.280632	0.313661	0.54034	0.389558	0.150684		94.129	656.469	687.969	1003.57	1115.03	683.665	798.279	642.804	426.079		94.129	0.340851	0.527429	0.613727	0.78759	0.598739	0.583421	0.602312	0.345693	0.54997	0.147713
	94.604	468.613	648.66	470.707	1136.54	264.233	452.856	814.212	969.85		94.604	0.357868	0.468508	0.328955	0.661525	0.150672	0.30735	0.323421	0.477282	0.384448	0.151451		94.604	637.885	669.995	995.708	1170.16	694.173	801.27	644.748	416.299		94.604	0.330312	0.512467	0.60864	0.828594	0.608735	0.585766	0.604308	0.336527	0.551919	0.162104
	95.08	430.208	655.704	458.157	1283.25	261.199	510.777	797.375	876.075		95.08	0.323276	0.474133	0.318688	0.752503	0.148367	0.354274	0.316002	0.427828	0.389384	0.175088		95.08	627.391	662.789	993.657	1234.38	704.832	811.092	665.852	407.807		95.08	0.324361	0.506468	0.607313	0.876349	0.618874	0.593467	0.625975	0.328569	0.560172	0.178568
	95.555	415.486	678.83	453.975	1471.12	265.375	566.824	809.547	804.729		95.555	0.310016	0.492598	0.315267	0.869007	0.151539	0.399679	0.321366	0.390203	0.406209	0.210958		95.555	622.513	668.001	989.575	1279.72	711.59	818.883	691.486	402.891		95.555	0.321595	0.510807	0.604672	0.910066	0.625302	0.599576	0.652293	0.323962	0.568534	0.190217
	96.03	381.443	682.481	469.561	1580.08	280.761	571.332	841.72	714.175		96.03	0.279353	0.495513	0.328017	0.936572	0.163227	0.403331	0.335543	0.342448	0.410501	0.232817		96.03	623.903	685.682	990.421	1309.73	713.149	826.081	711.542	398.703		96.03	0.322383	0.525526	0.605219	0.932382	0.626785	0.60522	0.672884	0.320037	0.576305	0.197508
	96.506	349.39	662.572	488.135	1639.45	308.208	550.073	835.536	619.432		96.506	0.250483	0.479617	0.343212	0.97339	0.184078	0.386108	0.332818	0.292484	0.405274	0.245927		96.506	626.875	693.961	991.792	1335.27	713.763	824.976	711.852	398.244		96.506	0.324069	0.532418	0.606106	0.951376	0.62737	0.604354	0.673203	0.319607	0.579813	0.202024
	96.981	330.874	626.979	504.117	1670.31	347.362	542.575	797.871	561.698		96.981	0.233805	0.451197	0.356287	0.992521	0.213821	0.380034	0.31622	0.262037	0.40074	0.251948		96.981	630.714	691.271	992.585	1358.3	709.346	818.39	699.077	402.523		96.981	0.326246	0.530178	0.60662	0.968503	0.623168	0.59919	0.660087	0.323617	0.579701	0.204553
	97.457	319.157	591.094	516.645	1659.42	399.811	535.398	745.924	548.47		97.457	0.223252	0.422544	0.366536	0.985769	0.253665	0.37422	0.29333	0.255061	0.396797	0.247956		97.457	635.095	682.744	990.478	1381.36	705.35	812.779	685.619	408.048		97.457	0.32873	0.52308	0.605256	0.985651	0.619367	0.59479	0.64627	0.328795	0.578992	0.207304
	97.932	304.264	573.941	521.416	1682.37	445.896	512.507	688.702	556.984		97.932	0.209838	0.408848	0.370439	1	0.288674	0.355675	0.268115	0.259551	0.395142	0.253096		97.932	631.711	680.839	980.131	1399.72	706.232	800.957	693.156	417.273		97.932	0.326811	0.521494	0.59856	0.999307	0.620206	0.585521	0.654008	0.33744	0.580418	0.210322
	98.407	313.808	637.201	516.102	1643.16	474.113	483.031	667.815	552.587		98.407	0.218434	0.459359	0.366092	0.975687	0.310109	0.331796	0.258911	0.257232	0.397202	0.245536		98.407	627.735	696.979	962.79	1400.29	702.891	784.238	716.464	430.117		98.407	0.324556	0.53493	0.587339	0.999729	0.617028	0.572411	0.677938	0.349477	0.582926	0.209626
	98.883	376.62	751.855	507.998	1530.82	488.185	449.713	625.967	536.178		98.883	0.275009	0.550905	0.359462	0.906023	0.320799	0.304804	0.24047	0.248578	0.400756	0.226718		98.883	622.693	724.888	944.238	1397.57	697.566	772.363	741.585	444.855		98.883	0.321697	0.558163	0.575333	0.997704	0.611962	0.5631	0.703729	0.363289	0.586872	0.208703
	99.358	436.188	855.98	488.382	1410.06	511.286	423.98	588.73	529.625		99.358	0.328662	0.634045	0.343415	0.831142	0.338348	0.283957	0.224061	0.245122	0.403594	0.214162		99.358	626.472	748.878	924.055	1398.7	691.874	755.846	764.603	453.553		99.358	0.32384	0.578134	0.562272	0.998543	0.606548	0.550149	0.727361	0.37144	0.589786	0.209474
	99.834	424.313	927.671	464.465	1308.67	542.555	466.924	589.325	550.894		99.834	0.317966	0.691287	0.323848	0.768266	0.362102	0.318747	0.224324	0.256339	0.40786	0.204255		99.834	636.811	774.52	910.436	1400.66	682.11	743.599	784.439	462.592		99.834	0.329703	0.59948	0.553459	1	0.59726	0.540546	0.747726	0.379911	0.593511	0.209998
	100.309	400.591	938.26	453.717	1255.68	559.353	541.355	619.191	588.06		100.309	0.2966	0.699742	0.315056	0.735411	0.374862	0.379046	0.237484	0.275939	0.414268	0.193279		100.309	646.051	791.564	904.075	1379.11	670.562	738.705	800.8	472.264		100.309	0.334943	0.613669	0.549343	0.983974	0.586275	0.536709	0.764524	0.388975	0.594801	0.205642
	100.784	390.104	897.779	460.997	1226.21	555.382	568.109	649.345	600.878		100.784	0.287154	0.66742	0.321011	0.717131	0.371846	0.40072	0.250772	0.282699	0.412344	0.179945		100.784	660.845	807.364	904.745	1348.16	662.342	746.152	810.646	482.529		100.784	0.343332	0.626822	0.549776	0.960963	0.578456	0.542548	0.774632	0.398595	0.596891	0.197904
	101.26	347.348	860.665	482.325	1090.53	539.098	533.651	647.581	560.094		101.26	0.248644	0.637786	0.338459	0.632997	0.359476	0.372804	0.249994	0.261191	0.387669	0.160562		101.26	669.945	827.504	902.132	1307.88	655.595	759.204	819.504	493.374		101.26	0.348492	0.643588	0.548086	0.931004	0.572038	0.552782	0.783727	0.408759	0.598559	0.189261
	101.735	286.283	894.88	504.123	899.481	521.524	539.363	654.246	532.73		101.735	0.193642	0.665105	0.356292	0.514525	0.346125	0.377432	0.252931	0.24676	0.369102	0.155277		101.735	676.233	846.563	893.546	1258.48	656.182	776.909	827.058	500.535		101.735	0.352058	0.659454	0.542529	0.89427	0.572597	0.566664	0.791482	0.41547	0.599316	0.180271
	102.211	280.312	904.075	520.427	836.377	510.185	576.032	651.361	561.273		102.211	0.188264	0.672447	0.36963	0.475394	0.337511	0.407139	0.25166	0.261812	0.370482	0.152948		102.211	685.544	869.562	881.446	1192.98	654.133	792.123	837.958	509.512		102.211	0.357338	0.6786	0.534699	0.845562	0.570648	0.578594	0.802673	0.423883	0.599	0.170308
	102.686	297.432	855.806	529.652	789.075	507.964	608.07	750.31	618.955		102.686	0.203684	0.633906	0.377177	0.446061	0.335824	0.433093	0.295262	0.292232	0.377155	0.130667		102.686	694.752	898.997	869.12	1114.72	644.705	800.846	844.244	522.734		102.686	0.36256	0.703104	0.526723	0.78736	0.56168	0.585434	0.809127	0.436274	0.596532	0.160181
	103.161	300.9	801.489	526.715	683.417	504.391	628.672	927.406	732.878		103.161	0.206808	0.590536	0.374774	0.380542	0.33311	0.449784	0.373301	0.352311	0.382646	0.108346		103.161	710.202	923.735	855.325	1031.31	626.09	807.407	863.959	530.393		103.161	0.371321	0.723697	0.517796	0.725331	0.543972	0.590578	0.829368	0.443451	0.593189	0.155855
	103.637	297.245	754.51	492.116	574.454	496.802	640.779	1082.79	856.867		103.637	0.203515	0.553025	0.346469	0.312972	0.327345	0.459592	0.441772	0.417699	0.382799	0.107559		103.637	725.765	944.936	834.883	952.012	605.08	814.243	888.981	535.433		103.637	0.380146	0.741346	0.504567	0.666364	0.523987	0.595938	0.855057	0.448175	0.589448	0.158039
	104.112	304.555	732.327	462.154	485.752	480.114	618.462	1246.07	926.262		104.112	0.2101	0.535313	0.321958	0.257967	0.314668	0.441512	0.51372	0.454295	0.381192	0.12112		104.112	739.769	945.245	814.153	872.969	584.982	809.029	913.626	533.324		104.112	0.388087	0.741604	0.491153	0.607583	0.504869	0.59185	0.88036	0.446198	0.581463	0.162783
	104.588	313.614	685.639	454.412	433.6	447.142	589.884	1320.15	956.746		104.588	0.218259	0.498035	0.315624	0.225627	0.28962	0.41836	0.546367	0.470372	0.372783	0.127131		104.588	748.978	936.504	800.458	802.543	567.677	803.479	919.566	532.9		104.588	0.39331	0.734327	0.48229	0.555211	0.488408	0.587498	0.886458	0.445801	0.571663	0.164163
	105.063	332.84	642.917	457.213	407.794	396.338	555.439	1411.41	984.306		105.063	0.235576	0.463923	0.317916	0.209625	0.251026	0.390456	0.586582	0.484906	0.367501	0.136255		105.063	744.653	928.588	793.335	741.911	556.128	798.188	922.093	526.905		105.063	0.390857	0.727737	0.477681	0.510122	0.477423	0.583349	0.889053	0.440183	0.56205	0.16732
	105.538	365.732	632.48	438.691	406.195	345.602	519.891	1516.59	1039.32		105.538	0.265202	0.455589	0.302763	0.208633	0.212484	0.361657	0.632929	0.513917	0.369147	0.152871		105.538	729.66	916.47	790.483	699.075	552.227	777.847	914.241	517.716		105.538	0.382355	0.717649	0.475835	0.478266	0.473712	0.5674	0.880991	0.431571	0.550972	0.167568
	106.014	375.518	570.985	403.255	409.139	311.382	482.156	1589.07	1056.04		106.014	0.274016	0.406488	0.273774	0.210459	0.186489	0.331087	0.664866	0.522737	0.358739	0.164624		106.014	708.115	888.827	786.581	684.506	560.28	756.608	900.423	511.556		106.014	0.370137	0.694637	0.47331	0.467432	0.481372	0.550746	0.866805	0.425798	0.54128	0.162947
	106.489	355.27	487.479	378.837	388.224	295.01	458.804	1626.56	1004.79		106.489	0.255779	0.339812	0.253798	0.197489	0.174052	0.312169	0.681386	0.495707	0.338774	0.170681		106.489	696.313	857.15	778.01	693.665	576.506	734.339	879.566	502.63		106.489	0.363445	0.668267	0.467764	0.474243	0.496807	0.533285	0.845391	0.417433	0.533329	0.154461
	106.965	331.361	448.419	369.784	367.472	289.277	445.326	1617.96	940.706		106.965	0.234244	0.308624	0.246392	0.184621	0.169697	0.30125	0.677598	0.461913	0.323042	0.169921		106.965	693.628	812.487	768.122	710.422	597.923	709.089	842.495	493.696		106.965	0.361922	0.631087	0.461365	0.486705	0.517179	0.513487	0.807331	0.409061	0.523517	0.139741
	107.44	333.399	406.545	357.319	366.956	290.763	431.982	1528.1	885.357		107.44	0.23608	0.27519	0.236194	0.184301	0.170825	0.290439	0.638001	0.432723	0.307969	0.155971		107.44	687.53	770.393	760.667	735.847	627.828	689.888	788.305	485.189		107.44	0.358464	0.596045	0.456541	0.505612	0.545626	0.498431	0.751695	0.401088	0.514188	0.122349
	107.915	341.659	333.476	335.581	390.05	296.648	433.162	1454.67	832.709		107.915	0.243519	0.216847	0.218411	0.198621	0.175296	0.291395	0.605643	0.404959	0.294336	0.144836		107.915	685.397	736.062	757.951	765.652	659.042	677.609	732.893	470.801		107.915	0.357255	0.567465	0.454783	0.527777	0.575317	0.488803	0.694805	0.387604	0.506726	0.109389
	108.391	364.978	283.377	315.828	439.883	313.723	397.176	1462.37	758.973		108.391	0.264523	0.176845	0.202251	0.229523	0.188267	0.262242	0.609037	0.366073	0.287345	0.143151		108.391	685.096	707.095	755.648	799.022	689.564	668.3	692.737	463.432		108.391	0.357084	0.543351	0.453293	0.552592	0.604351	0.481504	0.653578	0.380699	0.503306	0.104345
	108.866	369.428	270.714	318.431	524.898	336.561	360.059	1422.64	740.905		108.866	0.268531	0.166734	0.204381	0.282242	0.205616	0.232172	0.591528	0.356544	0.288469	0.135667		108.866	679.888	673.066	754.5	839.424	723.372	657.169	663.749	468.696		108.866	0.354131	0.515023	0.45255	0.582637	0.63651	0.472776	0.623816	0.385632	0.502884	0.105765
	109.342	359.852	268.98	341.988	599.389	355.896	341.963	1225.15	741.305		109.342	0.259906	0.16535	0.223652	0.328435	0.220304	0.217512	0.504505	0.356755	0.284553	0.108671		109.342	670.142	637.839	750.365	881.67	758.559	644.909	633.932	476.937		109.342	0.348604	0.485698	0.449874	0.614054	0.669981	0.463163	0.593204	0.393355	0.502241	0.112705
	109.817	349.199	275.756	358.233	648.954	382.547	323.446	977.061	760.789		109.817	0.250311	0.17076	0.236942	0.359171	0.24055	0.202511	0.395182	0.36703	0.277807	0.0839219		109.817	649.31	607.019	747.962	919.911	793.289	638.898	599.528	485.413		109.817	0.336791	0.460041	0.448319	0.642492	0.703017	0.45845	0.557882	0.401298	0.501036	0.123771
	110.292	351.576	271.724	357.171	711.042	428.044	302.692	776.302	831.109		110.292	0.252452	0.167541	0.236073	0.397672	0.275112	0.185698	0.306716	0.404115	0.278172	0.0879859		110.292	632.205	592.608	745.234	968.971	825.105	638.074	566.613	499.054		110.292	0.327091	0.448044	0.446554	0.678976	0.733281	0.457803	0.524088	0.414082	0.50374	0.13708
	110.768	344.434	269.405	357.533	758.392	453.774	287.95	645.034	875.803		110.768	0.246019	0.165689	0.236369	0.427034	0.294658	0.173755	0.248872	0.427685	0.27751	0.101403		110.768	624.065	587.745	741.684	1032.38	848.406	642.833	542.398	511.394		110.768	0.322475	0.443996	0.444256	0.726134	0.755446	0.461535	0.499227	0.425646	0.50984	0.151366
	111.243	294.18	268.069	365.202	800.279	456.057	292.67	598.154	871.746		111.243	0.200755	0.164622	0.242643	0.453009	0.296393	0.177579	0.228214	0.425545	0.273595	0.110334		111.243	631.328	589.746	735.644	1079.52	860.181	662.606	529.405	519.17		111.243	0.326594	0.445662	0.440348	0.761186	0.766647	0.477039	0.485888	0.432934	0.517037	0.159822
	111.719	263.251	270.484	380.824	883.064	463.879	318.069	559.342	879.088		111.719	0.172897	0.16655	0.255423	0.504345	0.302335	0.198155	0.211111	0.429417	0.280029	0.125097		111.719	648.969	588.97	736.188	1089.96	869.534	679.323	528.182	519.063		111.719	0.336598	0.445016	0.4407	0.768947	0.775543	0.490147	0.484632	0.432833	0.521802	0.161484
	112.194	254.278	293.572	401.286	968.408	464.298	352.91	532.664	969.876		112.194	0.164815	0.184985	0.272163	0.557268	0.302653	0.226381	0.199356	0.477296	0.298114	0.144136		112.194	669.383	591.751	745.323	1084.24	872.926	688.217	544.497	517.726		112.194	0.348174	0.447331	0.446611	0.7647	0.77877	0.497121	0.501382	0.431581	0.526959	0.158264
	112.669	235.495	341.003	427.545	1005.57	455.144	377.183	511.082	1044.34		112.669	0.147897	0.222857	0.293645	0.58031	0.295699	0.246045	0.189845	0.516567	0.311608	0.15519		112.669	681.5	595.629	763.727	1076.97	867.471	697.229	569.813	520.627		112.669	0.355045	0.450559	0.458521	0.759287	0.773581	0.504187	0.527374	0.434299	0.532857	0.152924
	113.145	240.598	397.122	449.608	1008.47	427.232	382.54	499.339	1115.31		113.145	0.152493	0.267666	0.311694	0.582113	0.274495	0.250385	0.184671	0.553993	0.322189	0.16014		113.145	687.916	598.899	778.21	1067.14	857.642	700.98	603.005	528.924		113.145	0.358683	0.453281	0.467893	0.751979	0.764231	0.507128	0.561451	0.442075	0.53834	0.147318
	113.62	237.302	439.31	446.744	1064.37	388.048	395.148	535.543	1203.26		113.62	0.149524	0.301351	0.309351	0.616775	0.244729	0.260599	0.200624	0.600377	0.335416	0.176373		113.62	699.087	598.416	790.08	1055.63	846.656	697.396	634.031	537.99		113.62	0.365018	0.452879	0.475574	0.743418	0.753781	0.504318	0.593305	0.450571	0.542358	0.142181
	114.096	240.883	441.65	425.354	1200.21	358.023	409.075	572.586	1182.03		114.096	0.15275	0.303219	0.291852	0.701013	0.22192	0.271882	0.216947	0.58918	0.343596	0.194487		114.096	714.513	594.13	798.146	1045.97	836.878	691.276	665.584	542.187		114.096	0.373765	0.449311	0.480794	0.736234	0.74448	0.499519	0.6257	0.454504	0.545539	0.139248
	114.571	253.757	487.394	405.771	1231.87	344.72	445.432	612.027	1106.06		114.571	0.164346	0.339744	0.275832	0.720641	0.211814	0.301336	0.234327	0.549114	0.349644	0.189713		114.571	732.419	594.114	805.496	1043.34	834.191	679.668	687.325	541.656		114.571	0.383919	0.449298	0.48555	0.73428	0.741924	0.490417	0.648021	0.454007	0.548427	0.138886
	115.046	261.409	553.197	391.22	1157.01	329.099	477.163	660.044	1089		115.046	0.171238	0.392285	0.263928	0.674221	0.199948	0.327042	0.255486	0.54012	0.353033	0.174977		115.046	750.773	588.009	815.94	1045.83	839.291	670.426	700.369	541.916		115.046	0.394327	0.444216	0.492309	0.736133	0.746775	0.483171	0.661413	0.45425	0.551574	0.140482
	115.522	253.464	604.612	380.459	1085.57	308.989	492.919	704.444	1050.16		115.522	0.164082	0.433338	0.255125	0.629922	0.184671	0.339806	0.275051	0.519633	0.350203	0.165053		115.522	771.561	580.141	824.027	1037.89	840.507	661.873	716.128	539.415		115.522	0.406116	0.437666	0.497542	0.730226	0.747932	0.476464	0.677593	0.451907	0.553181	0.140895
	115.997	261.908	637.046	377.5	1059.18	293.15	499.519	747.968	969.258		115.997	0.171687	0.459235	0.252704	0.613554	0.172639	0.345153	0.29423	0.47697	0.348272	0.157364		115.997	796.084	577.86	827.137	1026.85	837.048	652.343	732.509	539.165		115.997	0.420022	0.435767	0.499555	0.722021	0.744642	0.468992	0.694411	0.451672	0.554635	0.139836
	116.473	305.441	644.338	394.475	1102.8	285.659	546.827	808.042	899.773		116.473	0.210898	0.465057	0.266591	0.640604	0.166948	0.383479	0.320702	0.440326	0.361826	0.154237		116.473	820.006	584.523	825.546	1015.17	836.663	648.883	755.602	536.887		116.473	0.433587	0.441314	0.498525	0.713335	0.744276	0.466279	0.71812	0.449537	0.558122	0.140038
	116.948	365.989	659.434	423.913	1147.8	279.31	585.927	844.828	839.67		116.948	0.265434	0.477111	0.290674	0.668509	0.162125	0.415155	0.336912	0.40863	0.378069	0.153588		116.948	838.086	591.615	824.334	994.214	837.186	642.033	775.396	532.838		116.948	0.44384	0.447218	0.497741	0.697748	0.744773	0.460908	0.738442	0.445743	0.559551	0.140366
	117.423	381.343	670.54	439.345	1152.72	272.627	602.865	875.411	799.799		117.423	0.279263	0.485979	0.303298	0.671564	0.157048	0.428877	0.350389	0.387603	0.383003	0.153637		117.423	853.599	599.616	820.93	966.057	841.476	635.568	788.431	525.436		117.423	0.452637	0.453878	0.495538	0.676809	0.748854	0.455839	0.751825	0.438806	0.559273	0.140704
	117.899	356.93	679.907	441.597	1083.94	274.344	603.137	922.921	829.229		117.899	0.257274	0.493458	0.305141	0.628909	0.158353	0.429097	0.371324	0.403123	0.380835	0.145227		117.899	869.889	610.114	806.615	925.674	850.361	626.993	790.645	518.998		117.899	0.461874	0.462618	0.486275	0.646778	0.757305	0.449115	0.754098	0.432773	0.556354	0.139927
	118.374	318.394	649.199	470.658	994.452	280.42	607.285	974.649	901.512		118.374	0.222564	0.468939	0.328915	0.573418	0.162968	0.432458	0.394119	0.441243	0.378078	0.134425		118.374	884.964	623.641	780.18	882.255	863.8	617.55	790.892	513.208		118.374	0.470423	0.473878	0.469168	0.614489	0.770089	0.441711	0.754351	0.427346	0.552682	0.141286
	118.85	317.482	578.491	512.168	955.219	288.703	631.346	1015.39	963.429		118.85	0.221743	0.412481	0.362873	0.549089	0.169261	0.45195	0.412073	0.473896	0.381671	0.127837		118.85	895.517	636.892	753.235	864.291	878.949	606.524	786.874	507.787		118.85	0.476407	0.484909	0.451731	0.60113	0.784499	0.433065	0.750226	0.422266	0.550529	0.14491
	119.325	341.38	535.877	549.685	971.551	298.616	636.377	1069.56	942.947		119.325	0.243268	0.378456	0.393565	0.559217	0.176791	0.456026	0.43594	0.463094	0.388295	0.123957		119.325	897.339	641.983	743.666	893.072	880.121	597.133	784.764	496.385		119.325	0.47744	0.489148	0.445539	0.622533	0.785614	0.425701	0.74806	0.411581	0.550702	0.148559
	119.8	350.986	504.828	584.783	968.821	310.488	650.701	1115.62	781.223		119.8	0.25192	0.353664	0.422279	0.557524	0.18581	0.46763	0.456237	0.377807	0.384109	0.120399		119.8	894.944	640.559	759.826	934.675	863.272	590.618	789.183	483.246		119.8	0.476082	0.487962	0.455996	0.653471	0.769587	0.420593	0.752597	0.399267	0.551944	0.150026
	120.276	352.471	462.547	628.073	983.272	338.544	651.645	1141.82	654.63		120.276	0.253258	0.319905	0.457693	0.566485	0.207123	0.468395	0.467783	0.311046	0.381461	0.125716		120.276	892.045	630.795	797.221	942.786	831.223	581.104	791.181	469.726		120.276	0.474438	0.479834	0.480196	0.659503	0.739101	0.413133	0.754648	0.386597	0.548431	0.146653
	120.751	344.047	400.01	701.74	1062.6	401.119	617.084	1160.05	546.904		120.751	0.24567	0.269972	0.517959	0.615675	0.254658	0.440396	0.475818	0.254235	0.384298	0.145864		120.751	890.295	613.504	843.39	924.371	796.828	563.127	784.183	459.767		120.751	0.473446	0.46544	0.510072	0.645809	0.706383	0.399037	0.747463	0.377264	0.540614	0.140994
	121.227	338.032	378.259	804.706	1093.21	489.05	595.839	1134.45	454.027		121.227	0.240253	0.252604	0.602194	0.634657	0.321456	0.423185	0.464536	0.205255	0.393017	0.165442		121.227	898.574	600.098	890.913	897.174	775.471	545.578	773.023	445.657		121.227	0.478141	0.45428	0.540826	0.625583	0.686068	0.385277	0.736006	0.364041	0.533778	0.13776
	121.702	320.526	403.19	895.089	1064.24	530.322	596.637	1080.62	392.972		121.702	0.224485	0.272511	0.676134	0.616694	0.352809	0.423831	0.440813	0.173056	0.397542	0.179754		121.702	908.237	588.279	925.613	870.274	767.326	530.156	759.67	429.11		121.702	0.48362	0.444441	0.563281	0.605579	0.67832	0.373185	0.722296	0.348533	0.527407	0.137703
	122.177	319.534	422.279	918.883	1004.57	518.49	619.85	1068.61	327.224		122.177	0.223591	0.287753	0.6956	0.579692	0.34382	0.442637	0.435524	0.138383	0.393375	0.184281		122.177	920.348	579.327	944.367	840.385	760.032	520.526	746.809	406.695		122.177	0.490488	0.436988	0.575417	0.583352	0.671382	0.365634	0.709092	0.327527	0.519985	0.138561
	122.653	329.103	383.071	913.931	985.924	510.261	646.698	1029.21	273.167		122.653	0.23221	0.256447	0.691549	0.568129	0.337569	0.464387	0.418159	0.109875	0.384791	0.190009		122.653	942.364	568.868	957.911	805.495	749.095	521.744	733.925	382.495		122.653	0.502973	0.428282	0.584181	0.557406	0.660978	0.366589	0.695864	0.304848	0.51264	0.138572
	123.128	337.73	340.996	906.282	944.29	497.214	646.93	968.985	230.876		123.128	0.239981	0.222851	0.685291	0.542312	0.327658	0.464575	0.391623	0.0875723	0.370233	0.192215		123.128	967.237	554.648	966.256	772.841	736.171	518.829	718.212	355.946		123.128	0.517077	0.416444	0.589581	0.533123	0.648685	0.364303	0.679732	0.279967	0.503614	0.140168
	123.604	345.339	317.83	863.053	880.334	475.03	670.486	876.794	220.38		123.604	0.246834	0.204354	0.649926	0.502652	0.310806	0.483658	0.350998	0.0820371	0.353908	0.183691		123.604	992.927	545.13	971.281	750.434	725.924	514.743	693.5	340.113		123.604	0.531645	0.40852	0.592833	0.51646	0.638937	0.361099	0.654361	0.265129	0.496123	0.139247
	124.079	349.411	300.432	842.469	833.728	446.247	663.049	807.077	230.81		124.079	0.250502	0.190463	0.633087	0.473751	0.28894	0.477634	0.320277	0.0875375	0.340274	0.177215		124.079	1013.45	533.195	980.422	750.806	714.59	505.406	661.817	333.045		124.079	0.543285	0.398585	0.598749	0.516736	0.628156	0.353778	0.621833	0.258505	0.489953	0.137503
	124.554	338.944	298.232	844.483	845.247	416.46	612.926	734.693	222.41		124.554	0.241074	0.188706	0.634734	0.480894	0.266312	0.437027	0.288381	0.0831076	0.32753	0.177946		124.554	1031.03	523.116	986.811	765.462	702.106	492.86	620.331	329.42		124.554	0.553253	0.390195	0.602883	0.527635	0.616281	0.343941	0.57924	0.255108	0.483567	0.135335
	125.03	327.869	282.777	818.663	881.006	402.942	575.066	655.907	229.555		125.03	0.231099	0.176366	0.613612	0.503069	0.256043	0.406356	0.253663	0.0868757	0.315885	0.176642		125.03	1038.16	510.469	990.679	788.681	697.606	478.079	572.864	328.188		125.03	0.557293	0.379666	0.605386	0.544902	0.612001	0.332351	0.530506	0.253954	0.477007	0.135634
	125.505	316.856	266.806	783.629	897.302	397.547	560.606	631.086	260.993		125.505	0.221179	0.163614	0.584951	0.513174	0.251945	0.394641	0.242726	0.103455	0.309461	0.170677		125.505	1040.33	488.892	986.432	802.174	700.831	455.462	541.866	329.065		125.505	0.558527	0.361704	0.602638	0.554936	0.615068	0.314617	0.498681	0.254776	0.470118	0.139747
	125.981	307.993	256.666	745.582	867.924	405.72	538.757	620.206	304.94		125.981	0.213196	0.155517	0.553825	0.494956	0.258154	0.376941	0.237931	0.126631	0.302144	0.15693		125.981	1037.67	466.788	964.688	802.035	710.083	432.453	542.599	330.805		125.981	0.55702	0.343303	0.588567	0.554833	0.623869	0.296575	0.499434	0.256406	0.465001	0.143885
	126.456	333.891	234.23	700.735	813.814	432.854	540.694	539.817	348.07		126.456	0.236523	0.137603	0.517137	0.461402	0.278766	0.37851	0.202508	0.149376	0.295228	0.142541		126.456	1030.54	443.774	931.5	792.455	718.41	419.826	578.788	347.217		126.456	0.552974	0.324145	0.56709	0.547709	0.63179	0.286674	0.536588	0.271787	0.464845	0.144873
	126.931	367.849	208.649	643.601	774.756	456.414	540.813	480.602	387.555		126.931	0.267109	0.117178	0.470396	0.437182	0.296664	0.378607	0.176414	0.170199	0.289219	0.13079		126.931	1018.36	419.118	897.484	785.212	717.208	404.58	620.826	372.159		126.931	0.546067	0.303619	0.545078	0.542322	0.630646	0.27472	0.579748	0.295161	0.46467	0.146708
	127.407	383.873	185.509	605.047	757.666	454.93	501.949	433.897	405.412		127.407	0.281542	0.0987015	0.438856	0.426584	0.295536	0.347122	0.155833	0.179617	0.277974	0.125244		127.407	1011.04	394.118	874.071	772.957	709.873	390.663	651.951	386.932		127.407	0.541914	0.282808	0.529927	0.533209	0.623669	0.263808	0.611703	0.309006	0.462006	0.15091
	127.882	368.983	163.085	596.488	740.901	423.597	450.498	404.366	407.043		127.882	0.26813	0.0807968	0.431854	0.416188	0.271734	0.30544	0.14282	0.180477	0.26218	0.1244		127.882	1001.69	365.317	865.815	768.611	698.566	378.962	677.294	394.828		127.882	0.536614	0.258832	0.524584	0.529977	0.612914	0.254633	0.637722	0.316406	0.45896	0.157281
	128.358	343.967	146.098	603.633	670.629	398.061	434.59	406.81	380.181		128.358	0.245598	0.0672334	0.437699	0.372612	0.252335	0.292552	0.143897	0.166311	0.24728	0.121718		128.358	986.631	323.982	866.44	774.5	687.047	369.659	695.774	395.347		128.358	0.528075	0.224422	0.524989	0.534356	0.601956	0.247338	0.656696	0.316892	0.454341	0.16655
	128.833	305.205	136.903	613.839	538.952	391.32	442.194	429.117	362.961		128.833	0.210685	0.0598916	0.446049	0.290957	0.247215	0.298712	0.153727	0.157229	0.233058	0.116961		128.833	966.951	283.199	870.884	767.201	677.658	371.384	714.606	391.806		128.833	0.516915	0.190471	0.527864	0.528929	0.593025	0.248691	0.67603	0.313574	0.449437	0.175176
	129.308	269.416	132.877	601.859	430.386	391.493	443.224	454.139	379.435		129.308	0.17845	0.056677	0.436248	0.223634	0.247346	0.299547	0.164753	0.165917	0.221572	0.112256		129.308	949.997	261.101	878.326	730.664	670.301	378.449	722.692	394.528		129.308	0.507301	0.172075	0.53268	0.501758	0.586027	0.254231	0.684332	0.316125	0.444316	0.177057
	129.784	250.669	133.948	548.197	368.818	391.399	432.206	467.431	418.123		129.784	0.161564	0.0575321	0.392348	0.185455	0.247275	0.290621	0.17061	0.18632	0.211466	0.099592		129.784	928.821	251.486	886.834	679.735	680.444	380.008	713.503	406.601		129.784	0.495293	0.164071	0.538186	0.463884	0.595676	0.255453	0.674898	0.327439	0.439362	0.175475
	130.259	233.676	135.284	483.81	325.268	417.307	405.346	470.705	391.561		130.259	0.146258	0.0585989	0.339674	0.158449	0.266956	0.268861	0.172053	0.172312	0.197895	0.0885235		130.259	889.32	244.109	897.863	635.115	701.564	385.996	702.613	420.009		130.259	0.472893	0.15793	0.545323	0.430702	0.615765	0.260148	0.663717	0.340004	0.43581	0.175244
	130.735	219.714	139.527	457.591	313.371	495.23	375.555	457.184	352.432		130.735	0.133683	0.0619867	0.318225	0.151072	0.326151	0.244726	0.166095	0.151677	0.194202	0.0933097		130.735	845.176	242.147	902.396	598.392	716.434	390.257	701.33	430.541		130.735	0.44786	0.156297	0.548256	0.403393	0.62991	0.263489	0.6624	0.349874	0.432685	0.176468
	131.21	224.745	145.281	454.757	325.251	581.006	362.153	431.283	340.916		131.21	0.138214	0.0665811	0.315907	0.158439	0.391311	0.233869	0.154682	0.145604	0.200576	0.106595		131.21	811.569	241.727	899.138	573.526	722.615	391.799	700.74	435.532		131.21	0.428803	0.155947	0.546148	0.384901	0.63579	0.264698	0.661794	0.354552	0.429079	0.177168
	131.685	234.15	146.938	467.444	359.24	633.505	348.597	393.722	324.309		131.685	0.146685	0.0679041	0.326286	0.179516	0.431193	0.222887	0.13813	0.136846	0.206181	0.118409		131.685	782.034	244.558	885.724	556.493	727.365	392.435	678.781	435.85		131.685	0.412055	0.158304	0.537468	0.372235	0.640308	0.265197	0.639249	0.35485	0.422458	0.172955
	132.161	240.862	153.594	450.797	406.034	657.32	325.747	362.997	306.588		132.161	0.152731	0.0732187	0.312667	0.208533	0.449284	0.204375	0.124591	0.1275	0.206613	0.12179		132.161	749.763	244.388	858.565	542.466	733.07	385.567	650.145	442.184		132.161	0.393755	0.158162	0.519892	0.361803	0.645735	0.259812	0.609849	0.360786	0.413724	0.16838
	132.636	239.638	164.325	391.552	449.769	649.36	300.722	362.035	311.475		132.636	0.151628	0.0817869	0.2642	0.235654	0.443237	0.184102	0.124167	0.130077	0.201857	0.114478		132.636	720.105	245.433	810.426	548.157	727.111	378.398	621.474	455.026		132.636	0.376937	0.159032	0.488741	0.366036	0.640067	0.254191	0.580413	0.372821	0.40478	0.160189
	133.112	211.402	173.488	300.59	481.764	582.629	276.712	371.621	318.376		133.112	0.126196	0.0891032	0.189785	0.255494	0.392544	0.164651	0.128391	0.133717	0.184985	0.0978115		133.112	692.437	246.587	739.507	571.58	711.777	366.283	594.288	469.228		133.112	0.361247	0.159993	0.442848	0.383454	0.62548	0.244691	0.552502	0.38613	0.394543	0.150896
	133.587	187.685	180.554	250.052	531.187	507.944	251.412	387.732	328.209		133.587	0.104834	0.0947451	0.148441	0.286142	0.335809	0.144154	0.135491	0.138902	0.173565	0.0878965		133.587	668.21	245.298	660.951	605.057	698.874	357.439	569.808	492.717		133.587	0.347509	0.15892	0.392012	0.408349	0.613207	0.237757	0.527369	0.408143	0.386658	0.145236
	134.062	187.759	181.326	232.598	553.329	441.613	243.061	423.577	333.586		134.062	0.104901	0.0953615	0.134162	0.299873	0.28542	0.137389	0.151286	0.141738	0.168766	0.0788145		134.062	646.007	245.214	585.201	641.613	674.507	349.216	547.015	527.26		134.062	0.334918	0.15885	0.342993	0.435534	0.590028	0.231309	0.503968	0.440515	0.379764	0.141746
	134.538	189.182	187.43	218.948	545.225	364.062	244.101	416.2	334.758		134.538	0.106182	0.100235	0.122995	0.294847	0.226508	0.138232	0.148035	0.142356	0.159924	0.0669465		134.538	620.996	242.157	513.89	673.743	637.937	343.092	517.048	562.173		134.538	0.320735	0.156305	0.296846	0.459428	0.555242	0.226507	0.473201	0.473234	0.370187	0.140231
	135.013	193.048	208.76	226.135	530.079	305.754	241.672	370.685	327.756		135.013	0.109665	0.117266	0.128875	0.285455	0.182213	0.136264	0.127979	0.138664	0.153298	0.0576264		135.013	590.876	238.858	455.031	696.009	595.329	341.769	491.436	595.974		135.013	0.303655	0.153559	0.258757	0.475986	0.514712	0.22547	0.446906	0.504911	0.360494	0.141462
	135.489	188.114	228.899	258.205	501.802	255.726	245.159	346.754	319.991		135.489	0.10522	0.133347	0.155111	0.26792	0.144209	0.139089	0.117433	0.134569	0.149612	0.0502336		135.489	559.03	234.191	417.333	706.964	547.301	343.826	472.448	628.764		135.489	0.285596	0.149674	0.234362	0.484133	0.469026	0.227083	0.427411	0.535641	0.351616	0.144099
	135.964	180.232	229.531	297.273	479.737	201.363	254.877	343.472	352.688		135.964	0.0981211	0.133851	0.187072	0.254237	0.102912	0.146961	0.115987	0.151812	0.148869	0.0515037		135.964	539.717	229.15	397.495	718.115	498.394	350.165	453.908	646.027		135.964	0.274644	0.145477	0.221525	0.492426	0.422504	0.232053	0.408376	0.551819	0.343603	0.145051
	136.439	169.069	221.103	351.059	437.681	153.73	274.1	338.498	403.141		136.439	0.0880665	0.127122	0.231073	0.228158	0.066727	0.162535	0.113795	0.178419	0.149487	0.0612355		136.439	524.723	223.857	393.837	726.764	456.185	357.295	435.399	653.687		136.439	0.266142	0.141071	0.219158	0.498857	0.382354	0.237644	0.389374	0.558997	0.3367	0.145134
	136.915	168.746	226.615	440.057	402.118	131.831	292.829	321.37	397.517		136.915	0.0877756	0.131523	0.303881	0.206105	0.0500912	0.177708	0.106248	0.175453	0.154848	0.07943		136.915	516.135	219.626	394.252	732.121	423.543	362.378	423.851	654.152		136.915	0.261272	0.137549	0.219426	0.502841	0.351304	0.241629	0.377518	0.559433	0.331371	0.144917
	137.39	165.908	234.685	566.777	392.76	132.229	316.704	317.487	343.17		137.39	0.0852194	0.137966	0.407548	0.200302	0.0503935	0.197049	0.104537	0.146792	0.166226	0.110395		137.39	516.331	213.924	394.65	729.769	386.894	370.546	418.461	649.623		137.39	0.261383	0.132802	0.219684	0.501092	0.316442	0.248034	0.371984	0.555189	0.325826	0.143563
	137.866	174.38	208.451	729.807	366.548	133.514	344.344	324.25	338.794		137.866	0.0928502	0.11702	0.54092	0.184048	0.0513697	0.219441	0.107517	0.144485	0.182206	0.154189		137.866	519.754	203.961	396.894	720.318	341.816	376.129	416.344	640.833		137.866	0.263324	0.124508	0.221136	0.494064	0.273563	0.252412	0.36981	0.546951	0.318221	0.142523
	138.341	173.598	177.409	860.436	321.35	113.185	380.204	342.975	381.584		138.341	0.0921458	0.092234	0.647785	0.15602	0.0359266	0.248493	0.115768	0.167051	0.194428	0.193795		138.341	519.898	190.521	395.857	706.492	290.437	382.749	417.229	626.779		138.341	0.263405	0.11332	0.220465	0.483782	0.22469	0.257602	0.370719	0.53378	0.30847	0.142849
	138.816	165.82	157.459	943.153	290.269	98.11	437.478	343.835	411.125		138.816	0.0851401	0.0763047	0.715455	0.136746	0.0244747	0.294892	0.116147	0.18263	0.203974	0.222071		138.816	518.34	177.829	392.841	694.152	244.412	387.373	414.086	620.144		138.816	0.262522	0.102754	0.218513	0.474605	0.180909	0.261228	0.367492	0.527562	0.299448	0.146122
	139.292	168.623	146.516	994.047	271.954	93.091	510.902	320.973	407.099		139.292	0.0876648	0.0675672	0.75709	0.125389	0.020662	0.354375	0.106073	0.180506	0.212416	0.242026		139.292	511.449	170.166	389.896	691.257	216.253	391.177	400.361	615.044		139.292	0.258614	0.0963749	0.216607	0.472452	0.154124	0.264211	0.353401	0.522783	0.292321	0.148537
	139.767	182.841	144.18	1021.73	265.568	89.038	574.992	311.069	379.263		139.767	0.100471	0.065702	0.77974	0.121429	0.0175831	0.406296	0.101709	0.165827	0.219845	0.254594		139.767	496.562	172.822	385.057	688.443	197.945	397.529	390.499	597.237		139.767	0.250172	0.0985859	0.213476	0.47036	0.136709	0.269191	0.343276	0.506095	0.285983	0.14636
	140.242	188.887	144.956	1026.18	277.655	86.435	605.21	304.511	340.598		140.242	0.105917	0.0663216	0.783378	0.128924	0.0156057	0.430776	0.0988187	0.145436	0.221897	0.258772		140.242	477.121	183.464	377.435	685.175	182.815	398.398	387.087	575.662		140.242	0.239148	0.107445	0.208544	0.46793	0.122317	0.269873	0.339773	0.485876	0.280113	0.142824
	140.718	189.133	143.264	984.084	268.339	87.17	630.372	291.038	323.733		140.718	0.106138	0.0649706	0.74894	0.123147	0.016164	0.451161	0.0928818	0.136542	0.217493	0.251911		140.718	457.82	195.575	366.489	686.563	168.636	395.311	388.7	550.299		140.718	0.228203	0.117527	0.20146	0.468962	0.108829	0.267452	0.341429	0.462107	0.274496	0.139952
	141.193	179.008	132.436	918.788	282.721	89.542	628.605	283.033	318.938		141.193	0.0970187	0.0563249	0.695522	0.132066	0.017966	0.449729	0.0893543	0.134013	0.208999	0.236901		141.193	439.674	205.57	354.495	683.466	157.157	390.217	388.204	524.907		141.193	0.217913	0.125848	0.193699	0.466659	0.09791	0.263458	0.340919	0.43831	0.268089	0.136788
	141.669	167.92	119.673	848.674	337.18	91.432	648.978	274.654	326.473		141.669	0.0870316	0.0461341	0.638163	0.165836	0.0194017	0.466234	0.0856621	0.137987	0.205806	0.223522		141.669	422.568	205.192	343.989	676.853	152.135	378.183	388.317	506.029		141.669	0.208213	0.125533	0.1869	0.461741	0.0931329	0.254022	0.341035	0.420619	0.261399	0.134715
	142.144	169.373	112.201	784.107	404.579	92.101	640.747	270.065	331.798		142.144	0.0883404	0.0401681	0.585342	0.207631	0.0199099	0.459566	0.0836399	0.140795	0.203174	0.208166		142.144	402.198	203.696	332.363	664.095	153.425	361.591	385.504	494.492		142.144	0.196662	0.124288	0.179377	0.452253	0.09436	0.241012	0.338147	0.409807	0.254488	0.132014
	142.619	176.534	107.782	717.501	483.216	93.664	570.437	266.777	300.392		142.619	0.0947903	0.0366397	0.530853	0.256395	0.0210973	0.402606	0.082191	0.124233	0.193601	0.186221		142.619	383.524	199.639	323.383	644.361	155.559	348.788	379.906	484.596		142.619	0.186072	0.12091	0.173565	0.437578	0.0963899	0.230973	0.3324	0.400532	0.247303	0.128246
	143.095	182.05	105.007	637.203	544.93	96.301	511.23	275.171	248.938		143.095	0.0997586	0.0344239	0.465162	0.294664	0.0231005	0.354641	0.0858899	0.0970976	0.181842	0.16601		143.095	360.494	197.932	314.604	621.685	156.478	338.605	373.669	473.221		143.095	0.173013	0.119489	0.167884	0.420715	0.0972641	0.222989	0.325997	0.389872	0.239653	0.123859
	143.57	181.72	102.857	548.868	541.431	99.167	470.368	311.668	216.963		143.57	0.0994614	0.0327073	0.392897	0.292494	0.0252777	0.321537	0.101973	0.0802351	0.168323	0.143966		143.57	340.073	198.437	304.453	596.135	157.651	329.281	366.297	463.34		143.57	0.161432	0.11991	0.161315	0.401715	0.0983799	0.215678	0.318428	0.380612	0.232184	0.118935
	144.046	166.999	99.711	431.516	524.686	104.099	443.102	378.466	191.357		144.046	0.0862021	0.0301953	0.296893	0.282111	0.0290243	0.299448	0.131407	0.0667313	0.152752	0.120501		144.046	324.422	199.752	284.543	572.305	161.939	325.097	356.304	448.092		144.046	0.152557	0.121004	0.148431	0.383993	0.102459	0.212397	0.308168	0.366323	0.224417	0.112926
	144.521	162.581	98.496	319.299	544.953	111.324	411.766	467.977	161.796		144.521	0.0822228	0.0292252	0.205091	0.294679	0.0345129	0.274062	0.170851	0.0511419	0.142723	0.108008		144.521	310.546	202.508	260.201	556.944	171.716	318.032	344.266	431.083		144.521	0.144689	0.123299	0.132679	0.37257	0.111759	0.206857	0.295809	0.350382	0.217256	0.107239
	144.996	157.868	100.816	222.426	586.062	120.525	370.079	553.23	139.129		144.996	0.0779777	0.0310776	0.125841	0.320171	0.0415025	0.24029	0.208418	0.039188	0.135558	0.108772		144.996	297.457	209.064	238.795	548.196	186.402	311.408	329.704	411.601		144.996	0.137266	0.128756	0.118827	0.366065	0.125729	0.201664	0.280859	0.332125	0.211411	0.101172
	145.472	151.222	103.481	184.462	612.638	133.72	340.511	576.162	129.671		145.472	0.0719916	0.0332055	0.094783	0.336651	0.0515262	0.216336	0.218523	0.0342002	0.132152	0.111655		145.472	286.72	214.853	228.189	545.783	204.642	311.81	316.473	391.555		145.472	0.131178	0.133575	0.111963	0.36427	0.143079	0.201979	0.267275	0.313338	0.208332	0.0955763
	145.947	147.124	106.991	174.21	585.629	149.208	329.895	581.118	130.121		145.947	0.0683005	0.0360081	0.086396	0.319902	0.0632918	0.207736	0.220707	0.0344375	0.129597	0.105868		145.947	277.22	220.949	226.498	533.2	228.31	315.403	305.173	366.983		145.947	0.12579	0.13865	0.110869	0.354913	0.165593	0.204796	0.255673	0.290311	0.205824	0.087345
	146.423	142.32	104.813	175.81	547.755	163.85	346.963	577.336	128.922		146.423	0.0639736	0.034269	0.087705	0.296416	0.0744147	0.221563	0.219041	0.0338052	0.128898	0.101174		146.423	270.232	225.944	226.783	512.82	257.472	322.655	293.82	342.518		146.423	0.121828	0.142808	0.111054	0.339757	0.193332	0.210482	0.244017	0.267383	0.203833	0.0786857
	146.898	136.3	103.951	180.432	532.153	178.406	405.073	597.518	136.965		146.898	0.0585513	0.0335808	0.0914861	0.286741	0.0854723	0.26864	0.227934	0.0380468	0.136306	0.106493		146.898	267.629	230.089	229.123	494.045	288.655	327.015	281.969	315.597		146.898	0.120352	0.146259	0.112568	0.325795	0.222995	0.213901	0.23185	0.242154	0.201984	0.0718953
	147.373	133.32	105.123	184.107	521.916	196.232	460.348	634.881	152.314		147.373	0.0558672	0.0345166	0.0944926	0.280393	0.099014	0.31342	0.244398	0.0461414	0.14603	0.114116		147.373	267.698	230.561	232.542	474.871	316.14	329.356	272.851	286.829		147.373	0.120391	0.146652	0.11478	0.311536	0.249139	0.215737	0.222489	0.215194	0.19949	0.0679108
	147.849	134.958	107.177	187.216	462.132	213.045	478.415	648.764	157.894		147.849	0.0573426	0.0361566	0.097036	0.24332	0.111786	0.328056	0.250516	0.0490841	0.146662	0.111113		147.849	270.699	228.231	233.845	445.882	337.382	335.451	263.831	252.029		147.849	0.122093	0.144712	0.115624	0.289978	0.269345	0.220516	0.213228	0.182581	0.19476	0.0652798
	148.324	134.899	113.358	194.892	375.31	221.148	488.691	660.196	158.641		148.324	0.0572894	0.0410919	0.103316	0.189481	0.117942	0.336381	0.255553	0.049478	0.143816	0.107504		148.324	278.264	228.5	233.007	403.7	350.768	343.236	256.664	211.059		148.324	0.126383	0.144936	0.115081	0.258609	0.282078	0.22662	0.20587	0.144185	0.18797	0.0638473
	148.8	134.008	118.468	204.674	257.908	222.212	531.44	681.072	153.517		148.8	0.0564869	0.045172	0.111318	0.116679	0.11875	0.371013	0.264752	0.0467758	0.141368	0.116736		148.8	287.464	231.366	232.759	345.127	363.342	350.123	247.892	184.15		148.8	0.1316	0.147322	0.114921	0.215051	0.294039	0.23202	0.196864	0.118967	0.181348	0.0638975
	149.275	135.354	117.128	209.366	178.042	221.563	571.219	655.435	164.284		149.275	0.0576992	0.0441021	0.115157	0.067153	0.118257	0.403239	0.253455	0.0524539	0.13894	0.126598		149.275	290.64	231.941	233.736	276.417	386.069	354.309	234.569	169.231		149.275	0.133401	0.147801	0.115553	0.163955	0.315658	0.235302	0.183185	0.104986	0.17498	0.0702202
	149.75	136.99	115.971	214.731	158.293	219.511	586.591	574.53	177.241		149.75	0.0591728	0.0431782	0.119546	0.0549065	0.116698	0.415693	0.217804	0.059287	0.135786	0.126797		149.75	285.37	225.691	232.97	221.206	411.522	358.263	219.379	162.123		149.75	0.130412	0.142598	0.115057	0.122897	0.339869	0.238403	0.16759	0.0983246	0.169394	0.0812669
	150.226	136.743	117.177	221.964	174.355	219.404	608.686	500.06	175.31		150.226	0.0589503	0.0441412	0.125463	0.0648667	0.116617	0.433592	0.184988	0.0582687	0.135861	0.129242		150.226	282.991	218.388	230.469	193.815	435.656	363.285	202.027	155.511		150.226	0.129063	0.136518	0.113439	0.102528	0.362826	0.24234	0.149775	0.0921282	0.166077	0.0920509
	150.701	136.636	117.51	228.468	223.612	210.336	636.939	434.564	156.41		150.701	0.0588539	0.0444071	0.130784	0.0954115	0.109728	0.456481	0.156127	0.0483015	0.137512	0.134956		150.701	282.315	209.72	229.11	191.778	453.227	367.015	181.336	151.975		150.701	0.12868	0.129302	0.112559	0.101013	0.37954	0.245265	0.128532	0.0888144	0.164213	0.0993098
	151.177	134.583	113.632	235.788	250.876	220.468	655.553	376.802	148.424		151.177	0.0570048	0.0413107	0.136772	0.112318	0.117425	0.471561	0.130674	0.0440899	0.138894	0.139961		151.177	282.769	201.079	228.231	193.581	463.699	371.738	165.456	149.214		151.177	0.128937	0.122109	0.111991	0.102354	0.389501	0.248969	0.112228	0.0862269	0.162789	0.104388
	151.652	132.456	108.238	245.367	213.805	224.297	652.907	363.926	180.162		151.652	0.055089	0.0370038	0.144608	0.0893301	0.120334	0.469417	0.125	0.0608275	0.137701	0.139263		151.652	283.332	190.725	226.309	190.556	478.258	383.31	159.093	146.813		151.652	0.129256	0.11349	0.110747	0.100104	0.40335	0.258042	0.105696	0.0839768	0.163083	0.111231
	152.127	130.446	105.532	252.884	191.355	220.56	632.85	386.648	231.869		152.127	0.0532786	0.0348431	0.150758	0.0754086	0.117495	0.453168	0.135013	0.088096	0.138508	0.133175		152.127	287.905	174.872	223.64	185.825	488.805	396.218	161.15	146.719		152.127	0.13185	0.100292	0.10902	0.0965858	0.413383	0.268163	0.107808	0.0838887	0.163874	0.116666
	152.603	133.345	103.721	248.827	229.136	232.567	586.95	408.046	238.457		152.603	0.0558897	0.0333971	0.147439	0.098837	0.126616	0.415984	0.144442	0.0915703	0.139272	0.118861		152.603	292.296	160.171	220.413	181.978	490.195	410.834	164.444	146.052		152.603	0.13434	0.0880543	0.106931	0.093725	0.414705	0.279624	0.111189	0.0832636	0.163979	0.119745
	153.078	136.158	97.54	249.096	269.254	254.751	493.619	424.431	258.327		153.078	0.0584234	0.0284619	0.147659	0.123715	0.143469	0.340373	0.151662	0.102049	0.136976	0.0934146		153.078	296.949	143.949	220.534	182.152	484.708	427.728	170.047	142.314		153.078	0.136978	0.07455	0.10701	0.0938544	0.409486	0.29287	0.116942	0.0797605	0.163931	0.12135
	153.554	132.837	87.813	245.579	285.461	258.362	423.423	409.388	297.955		153.554	0.0554322	0.0206952	0.144782	0.133765	0.146212	0.283506	0.145033	0.122947	0.131546	0.0772971		153.554	302.205	120.919	222.163	182.545	472.691	449.325	174.823	140.423		153.554	0.139959	0.0553783	0.108064	0.0941466	0.398055	0.309805	0.121845	0.0779883	0.163155	0.122821
	154.029	124.769	81.056	232.868	312.255	223.834	350.994	350.411	311.532		154.029	0.0481653	0.0153001	0.134383	0.15038	0.119982	0.224829	0.119045	0.130108	0.117774	0.0635886		154.029	306.745	102.585	225.144	183.842	457.29	459.802	175.896	137.764		154.029	0.142533	0.0401158	0.109993	0.0951111	0.383405	0.31802	0.122947	0.0754964	0.160953	0.122343
	154.504	121.409	76.554	217.049	346.725	185.77	286.459	305.987	328.531		154.504	0.0451389	0.0117054	0.121442	0.171755	0.0910665	0.172547	0.0994691	0.139072	0.106525	0.0572507		154.504	311.232	92.342	227.618	188.833	437.225	461.11	174.662	134.457		154.504	0.145078	0.0315888	0.111594	0.0988227	0.364319	0.319045	0.12168	0.0723973	0.158066	0.118895
	154.98	124.078	75.874	199.78	362.853	164.601	253.047	297.728	331.483		154.98	0.0475429	0.0111625	0.107314	0.181756	0.0749852	0.145479	0.0958298	0.140629	0.100587	0.0557301		154.98	321.07	86.514	227.848	194.941	406.064	459.76	174.601	131.3		154.98	0.150656	0.0267372	0.111743	0.103365	0.334677	0.317987	0.121617	0.0694387	0.154528	0.112307
	155.455	131.154	75.794	187.407	396.716	153.88	263.118	299.202	302.232		155.455	0.0539163	0.0110986	0.0971923	0.202755	0.0668409	0.153638	0.0964793	0.125203	0.10089	0.0600136		155.455	337.272	83.61	225.848	197.815	369.399	460.391	176.604	127.725		155.455	0.159844	0.0243197	0.110449	0.105502	0.299801	0.318482	0.123674	0.0660883	0.15102	0.105552
	155.931	134.512	75.929	180.502	436.987	143.713	297.397	293.462	274.359		155.931	0.0569408	0.0112064	0.0915434	0.227728	0.0591175	0.181408	0.0939499	0.110504	0.10405	0.0701414		155.931	352.454	81.136	223.208	194.637	332.621	465.45	177.056	122.734		155.931	0.168453	0.0222602	0.10874	0.103139	0.264816	0.322448	0.124138	0.061411	0.146926	0.101361
	156.406	130.199	76.154	180.514	483.772	133.002	329.307	274.56	255.12		156.406	0.0530561	0.011386	0.0915532	0.25674	0.0509808	0.207259	0.0856207	0.100358	0.107119	0.0831554		156.406	364.543	79.67	220.144	190.257	298.996	470.444	175.635	117.752		156.406	0.175309	0.0210398	0.106757	0.0998817	0.232831	0.326364	0.122679	0.056742	0.142701	0.0990206
	156.881	126.045	76.585	182.723	515.962	123.298	335.344	249.893	231.25		156.881	0.0493146	0.0117302	0.0933604	0.276701	0.043609	0.21215	0.074751	0.0877695	0.106173	0.090922		156.881	375.559	79.154	217.273	189.922	275.333	475.338	173.259	113.569		156.881	0.181555	0.0206102	0.104899	0.0996326	0.210322	0.330202	0.12024	0.0528219	0.140035	0.0985282
	157.357	124.691	77.197	188.535	523.748	113.691	322.763	238.244	200.192		157.357	0.048095	0.0122188	0.0981151	0.281529	0.036311	0.201958	0.0696178	0.0713906	0.102404	0.0921978		157.357	382.096	78.734	214.411	192.82	254.518	478.775	169.409	111.186		157.357	0.185262	0.0202606	0.103047	0.101788	0.190523	0.332897	0.116287	0.0505887	0.137582	0.098186
	157.832	126.235	76.878	194.425	487.603	104.803	296.269	230.787	172.105		157.832	0.0494857	0.0119641	0.102934	0.259115	0.0295591	0.180494	0.0663319	0.0565785	0.0945578	0.0843899		157.832	377.48	77.51	209.293	196.192	235.537	492.393	163.907	108.52		157.832	0.182645	0.0192417	0.0997355	0.104295	0.172467	0.343575	0.110638	0.0480902	0.135086	0.100648
	158.308	125.096	76.216	192.275	465.109	96.573	289.092	226.539	152.524		158.308	0.0484598	0.0114355	0.101175	0.245166	0.0233071	0.17468	0.06446	0.0462521	0.089367	0.0813116		158.308	367.183	76.982	205.684	199.4	216.969	502.509	158.603	105.814		158.308	0.176806	0.0188021	0.0974	0.106681	0.154805	0.351506	0.105193	0.0455543	0.132093	0.102507
	158.783	123.701	76.098	180.053	493.775	91.723	294.27	213.18	136.191		158.783	0.0472033	0.0113413	0.0911761	0.262942	0.0196228	0.178875	0.0585732	0.0376386	0.0884216	0.0882289		158.783	362.785	76.44	201.942	205.497	202.203	501.279	152.363	101.574		158.783	0.174312	0.0183509	0.0949785	0.111215	0.140759	0.350542	0.0987862	0.0415807	0.128816	0.1025
	159.258	121.164	76.108	171.626	507.909	89.564	294.604	204.636	121.018		159.258	0.0449182	0.0113493	0.0842821	0.271707	0.0179827	0.179145	0.0548083	0.0296369	0.0867288	0.0919615		159.258	360.69	76.059	197.22	212.471	195.295	488.849	145.329	97.963		159.258	0.173124	0.0180338	0.0919228	0.116401	0.134188	0.340796	0.0915645	0.0381966	0.125528	0.100163
	159.734	119.635	74.679	166.807	460.514	89.024	288.884	194.044	116.106		159.734	0.043541	0.0102083	0.0803398	0.242317	0.0175724	0.174512	0.0501409	0.0270465	0.0807097	0.0837243		159.734	357.216	75.809	192.827	221.768	198.836	474.996	135.872	96.408		159.734	0.171154	0.0178256	0.08908	0.123315	0.137556	0.329933	0.0818552	0.0367394	0.123432	0.097612
	160.209	118.263	73.834	172.797	403.242	90.202	277.591	178.782	113.738		160.209	0.0423053	0.0095336	0.0852401	0.206802	0.0184673	0.165363	0.0434156	0.0257977	0.0746155	0.0732998		160.209	349.921	75.342	187.768	228.792	209.266	464.727	125.957	96.248		160.209	0.167017	0.0174369	0.0858062	0.128538	0.147478	0.321882	0.0716756	0.0365894	0.122053	0.0961709
	160.685	113.786	73.275	193.953	358.255	93.708	266.246	173.939	109.856		160.685	0.0382728	0.00908726	0.102547	0.178905	0.0211307	0.156172	0.0412815	0.0237505	0.0713934	0.0658989		160.685	331.256	75.018	184.78	234.494	223.735	466.644	118.87	95.971		160.685	0.156433	0.0171672	0.0838726	0.132779	0.161241	0.323385	0.0643996	0.0363298	0.121951	0.0974666
	161.16	109.102	73.562	212.215	310.011	97.657	261.013	171.601	107.836		161.16	0.0340539	0.00931642	0.117487	0.148988	0.0241306	0.151932	0.0402512	0.0226852	0.0686057	0.0602304		161.16	314.064	75.332	183.031	242.681	243.188	475.407	115.686	95.862		161.16	0.146684	0.0174286	0.0827408	0.138867	0.179745	0.330256	0.0611306	0.0362277	0.124135	0.100783
	161.635	106.286	73.438	218.203	295.762	101.942	262.578	165.686	108.144		161.635	0.0315175	0.00921741	0.122386	0.140152	0.0273857	0.1532	0.0376447	0.0228476	0.068044	0.0595446		161.635	301.105	75.285	181.004	250.606	260.851	483.952	113.565	95.994		161.635	0.139335	0.0173894	0.0814291	0.14476	0.196547	0.336956	0.058953	0.0363514	0.126465	0.104418
	162.111	102.529	72.68	227.078	309.179	106.948	270.732	158.047	103.243		162.111	0.0281336	0.00861218	0.129646	0.148473	0.0311886	0.159806	0.0342786	0.020263	0.0700501	0.0638728		162.111	290.77	76.025	181.212	260.14	271.391	484.407	111.202	96.008		162.111	0.133474	0.0180055	0.0815637	0.15185	0.206573	0.337313	0.056527	0.0363645	0.127709	0.105792
	162.586	101.101	71.474	259.846	318.414	108.982	265.57	147.614	97.131		162.586	0.0268473	0.00764923	0.156453	0.154199	0.0327337	0.155624	0.0296812	0.0170397	0.0725285	0.069089		162.586	287.471	76.307	180.662	268.381	282.092	485.529	109.581	95.609		162.586	0.131604	0.0182402	0.0812078	0.157979	0.216752	0.338192	0.0548627	0.0359906	0.129353	0.107575
	163.062	102.457	70.944	291.145	313.62	109.423	254.145	167.908	95.518		163.062	0.0280687	0.00722605	0.182058	0.151226	0.0330687	0.146368	0.0386239	0.0161891	0.0753537	0.0714148		163.062	283.492	76.68	180.485	271.639	293.394	494.222	109.772	95.785		163.062	0.129347	0.0185507	0.0810932	0.160402	0.227502	0.345009	0.0550588	0.0361555	0.13164	0.11076
	163.537	104.296	71.013	284.688	285.088	111.069	243.92	238.777	93.271		163.537	0.0297251	0.00728114	0.176776	0.133533	0.0343191	0.138085	0.0698527	0.0150041	0.0755721	0.0651133		163.537	279.374	76.365	179.743	272.316	304.455	507.251	108.506	95.469		163.537	0.127012	0.0182885	0.0806131	0.160905	0.238024	0.355225	0.053759	0.0358594	0.133711	0.115166
	164.012	107.143	70.59	255.556	253.433	113.779	244.631	323.132	88.635		164.012	0.0322894	0.0069434	0.152944	0.113904	0.0363778	0.138661	0.107024	0.0125592	0.0750878	0.0591769		164.012	273.191	75.483	177.596	270.467	315.49	521.754	107.9	95.325		164.012	0.123506	0.0175543	0.0792237	0.15953	0.248521	0.366597	0.0531369	0.0357244	0.135474	0.119951
	164.488	113.161	70.523	265.284	223.916	119.854	244.255	323.849	82.687		164.488	0.0377099	0.0068899	0.160902	0.0956	0.0409928	0.138356	0.10734	0.00942245	0.0746517	0.0589781		164.488	265.438	74.269	175.506	265.012	325.077	547.32	107.263	95.509		164.488	0.119109	0.0165436	0.0778712	0.155474	0.25764	0.386643	0.0524829	0.0358969	0.137708	0.127001
	164.963	121.166	70.075	297.57	183.748	122.479	257.412	267.229	77.361		164.963	0.04492	0.00653219	0.187315	0.0706914	0.0429869	0.149015	0.0823902	0.0066137	0.073808	0.0648612		164.963	257.178	73.103	174.455	253.456	334.042	571.209	105.502	95.659		164.963	0.114425	0.015573	0.0771911	0.14688	0.266168	0.405374	0.0506749	0.0360374	0.139041	0.133764
	165.439	128.367	69.374	302.632	154.854	118.952	288.624	243.884	74.449		165.439	0.051406	0.00597247	0.191456	0.0527739	0.0403075	0.174301	0.0721031	0.00507801	0.0741747	0.071047		165.439	254.002	72.514	170.15	238.127	339.329	594.095	104.614	93.854		165.439	0.112624	0.0150827	0.0744052	0.13548	0.271197	0.423319	0.0497632	0.0343459	0.139527	0.140134
	165.914	131.03	69.892	265.831	144.682	119.091	318.6	242.272	72.91		165.914	0.0538046	0.00638607	0.16135	0.0464661	0.0404131	0.198585	0.0713928	0.00426639	0.072833	0.0705851		165.914	249.815	71.971	166.265	224.03	338.958	612.391	103.015	94.245		165.914	0.11025	0.0146306	0.0718912	0.124997	0.270844	0.437665	0.0481215	0.0347123	0.139139	0.144772
	166.389	126.533	70.694	233.837	140.849	121.18	326.609	245.124	71.441		166.389	0.0497541	0.00702644	0.135176	0.0440893	0.0420001	0.205074	0.0726495	0.00349169	0.0699076	0.0684043		166.389	245.23	71.193	163.038	213.229	335.55	621.393	100.039	94.224		166.389	0.10765	0.013983	0.0698029	0.116965	0.267602	0.444724	0.0450661	0.0346926	0.137561	0.147153
	166.865	120.867	70.358	227.263	143.333	121.908	321.709	229.574	70.776		166.865	0.0446507	0.00675815	0.129798	0.0456296	0.0425531	0.201104	0.0657973	0.00314099	0.067429	0.0667493		166.865	241.428	71.073	161.342	208.271	335.077	625.096	97.826	93.822		166.865	0.105494	0.0138831	0.0687054	0.113278	0.267153	0.447627	0.0427941	0.0343159	0.136656	0.148432
	167.34	120.093	69.577	242.955	152.423	122.121	321.107	199.752	70.452		167.34	0.0439536	0.00613456	0.142635	0.0512664	0.0427149	0.200616	0.0526561	0.00297013	0.0678684	0.0686051		167.34	236.184	70.391	164.52	211.315	337.591	626.695	98.573	93.211		167.34	0.10252	0.0133153	0.0707619	0.115542	0.269544	0.448881	0.043561	0.0337433	0.137234	0.149076
	167.816	122.758	69.557	246.549	170.98	121.306	319.406	200.722	70.345		167.816	0.0463539	0.00611859	0.145575	0.0627738	0.0420958	0.199238	0.0530836	0.0029137	0.0697691	0.0683179		167.816	227.241	69.945	170.706	220.839	341.139	626.483	98.831	91.357		167.816	0.097449	0.012944	0.074765	0.122624	0.272919	0.448715	0.0438259	0.0320058	0.138156	0.14946
	168.291	119.177	69.596	226.861	182.89	122.737	312.849	186.719	70.159		168.291	0.0431285	0.00614973	0.129469	0.0701593	0.0431829	0.193926	0.0469131	0.00281561	0.066968	0.0647915		168.291	217.942	69.842	178.195	235.692	349.141	622.656	100.959	91.181		168.291	0.0921758	0.0128583	0.0796113	0.13367	0.280531	0.445714	0.0460107	0.0318408	0.140301	0.149227
	168.766	115.637	69.373	195.529	183.664	124.794	317.685	152.869	70.876		168.766	0.03994	0.00597167	0.103837	0.0706393	0.0447455	0.197844	0.0319969	0.00319373	0.062271	0.0638747		168.766	207.165	69.491	182.251	255.698	357.021	611.626	102.721	91.469		168.766	0.0860645	0.0125661	0.082236	0.148547	0.288026	0.437066	0.0478197	0.0321107	0.141805	0.147759
	169.242	114.301	68.644	172.612	210.503	120.774	352.766	131.683	73.565		169.242	0.0387367	0.0053896	0.0850887	0.0872825	0.0416916	0.226264	0.0226611	0.00461182	0.0639658	0.0728241		169.242	196.598	69.267	180.658	275.432	355.114	599.097	103.341	90.453		169.242	0.0800723	0.0123796	0.0812052	0.163222	0.286212	0.427241	0.0484562	0.0311586	0.141244	0.145393
	169.717	110.978	68.137	174.216	219.471	117.803	391.303	131.631	76.773		169.717	0.0357436	0.00498478	0.0864009	0.0928436	0.0394347	0.257484	0.0226382	0.00630361	0.0682292	0.0832819		169.717	182.462	69.33	177.733	286.578	347.046	583.97	103.161	90.038		169.717	0.0720562	0.0124321	0.0793123	0.171511	0.278538	0.41538	0.0482714	0.0307697	0.138534	0.141886
	170.193	106.927	67.964	186.829	225.234	117.332	424.748	140.485	77.702		170.193	0.0320949	0.00484664	0.0967194	0.0964173	0.0390769	0.284579	0.0265398	0.00679353	0.0733834	0.0924942		170.193	172.22	69.715	177.064	289.633	335.399	568.814	103.673	88.884		170.193	0.0662483	0.0127526	0.0788794	0.173783	0.267459	0.403496	0.0487971	0.0296882	0.135138	0.137572
	170.668	103.035	67.881	198.891	258.516	114.47	406.834	153.172	76.055		170.668	0.0285893	0.00478037	0.106587	0.117056	0.0369027	0.270066	0.0321304	0.00592496	0.0752546	0.0894124		170.668	166.24	70.157	178.914	292.376	319.275	554.074	103.527	88.563		170.668	0.0628573	0.0131205	0.0800766	0.175823	0.252121	0.391939	0.0486472	0.0293874	0.131746	0.132559
	171.143	101.183	69.436	218.855	268.769	112.676	385.332	156.932	75.736		171.143	0.0269212	0.00602198	0.122919	0.123414	0.0355399	0.252647	0.0337873	0.00575673	0.0758759	0.0856173		171.143	160.041	70.023	184.094	295.104	303.018	533.384	102.136	87.884		171.143	0.059342	0.013009	0.0834287	0.177852	0.236657	0.375716	0.0472191	0.028751	0.127747	0.126465
	171.619	102.332	69.81	257.655	260.082	111.005	381.048	152.673	76.982		171.619	0.0279561	0.0063206	0.154661	0.118027	0.0342705	0.249176	0.0319105	0.00641383	0.078592	0.0874896		171.619	155.99	70.357	186.897	294.57	282.849	515.026	101.945	87.796		171.619	0.0570448	0.013287	0.0852426	0.177454	0.217472	0.361321	0.047023	0.0286686	0.123439	0.12022
	172.094	106.349	69.348	280.223	251.14	105.804	393.113	145.271	80.12		172.094	0.0315743	0.00595171	0.173123	0.112482	0.0303195	0.258951	0.0286488	0.0080687	0.0811398	0.0924642		172.094	153.784	70.658	186.809	290.561	260.219	496.609	102.788	88.748		172.094	0.0557939	0.0135376	0.0851856	0.174473	0.195945	0.34688	0.0478885	0.0295607	0.118658	0.113543
	172.57	114.414	69.17	297.109	253.129	100.273	419.255	142.298	84.03		172.57	0.0388384	0.00580959	0.186938	0.113715	0.0261179	0.280129	0.0273387	0.0101307	0.0861271	0.100057		172.57	151.761	71.869	185.921	286.867	233.331	477.34	105.561	88.424		172.57	0.0546467	0.0145457	0.084611	0.171726	0.170369	0.331771	0.0507355	0.0292571	0.113458	0.106498
	173.045	119.104	69.181	351.993	236.207	96.054	415.956	137.413	83.567		173.045	0.0430628	0.00581837	0.231837	0.103222	0.0229129	0.277456	0.0251861	0.00988653	0.0899227	0.106799		173.045	151.453	71.192	186.277	281.159	208.706	460.396	108.558	87.217		173.045	0.054472	0.0139821	0.0848413	0.167481	0.146945	0.318486	0.0538124	0.028126	0.108518	0.100651
	173.52	124.447	68.688	391.108	204.613	89.822	399.864	126.613	80.207		173.52	0.0478752	0.00542473	0.263836	0.08363	0.0181787	0.26442	0.020427	0.00811458	0.0889883	0.111037		173.52	150.325	70.595	185.78	277.986	186.329	440.717	110.098	86.727		173.52	0.0538324	0.0134852	0.0845197	0.165122	0.125659	0.303055	0.0553935	0.0276668	0.103592	0.0949475
	173.996	130.016	67.686	356.999	185.364	84.625	404.259	121.346	82.451		173.996	0.0528913	0.00462467	0.235932	0.0716935	0.0142307	0.26798	0.0181061	0.00929799	0.0843446	0.106329		173.996	145.815	71.224	184.266	274.578	162.812	421.521	112.332	86.863		173.996	0.0512749	0.0140088	0.08354	0.162587	0.103289	0.288004	0.0576871	0.0277942	0.0985231	0.0896816
	174.471	124.424	67.417	320.31	163.224	82.901	397.676	118.792	89.742		174.471	0.0478545	0.00440989	0.205918	0.0579642	0.0129211	0.262647	0.0169807	0.013143	0.0777298	0.099533		174.471	141.667	71.031	184.07	270.373	141.978	400.971	114.675	87.277		174.471	0.0489227	0.0138481	0.0834131	0.15946	0.0834713	0.27189	0.0600926	0.0281822	0.0936601	0.0845914
	174.947	118.085	66.872	304.748	148.819	82.783	366.456	116.946	89.387		174.947	0.0421449	0.00397473	0.193187	0.0490315	0.0128314	0.237355	0.0161672	0.0129558	0.0709559	0.0911596		174.947	136.445	71.78	183.24	265.839	127.66	381.559	117.096	87.487		174.947	0.0459615	0.0144716	0.082876	0.156089	0.0698516	0.256669	0.0625782	0.028379	0.0896095	0.0799954
	175.422	113.495	66.854	290.907	143.056	82.876	369.267	112.461	90.011		175.422	0.0380107	0.00396035	0.181864	0.0454578	0.0129021	0.239632	0.0141909	0.0132849	0.0686628	0.090121		175.422	130.381	71.996	179.933	260.069	120.182	364.296	117.519	87.353		175.422	0.0425228	0.0146514	0.080736	0.151798	0.0627383	0.243133	0.0630125	0.0282534	0.0858557	0.0760008
	175.897	109.131	66.924	275.805	138.565	80.57	409.182	107.904	90.266		175.897	0.03408	0.00401625	0.169509	0.0426729	0.0111503	0.271968	0.0121828	0.0134194	0.0698749	0.0979005		175.897	127.86	72.033	177.355	255.758	115.993	341.673	119.079	86.198		175.897	0.0410932	0.0146822	0.0790677	0.148592	0.0587536	0.225394	0.0646141	0.027171	0.082421	0.0707688
	176.373	104.903	66.876	256.006	141.468	79.109	414.116	104.529	89.025		176.373	0.0302718	0.00397792	0.153312	0.0444731	0.0100404	0.275966	0.0106956	0.0127649	0.0676877	0.0973189		176.373	127.188	71.504	174.662	251.532	113.247	319.337	122.953	86.055		176.373	0.0407121	0.0142419	0.077325	0.145449	0.0561415	0.207881	0.0685915	0.027037	0.0796723	0.0654823
	176.848	99.795	66.936	235.834	147.889	79.221	410.596	104.407	85.685		176.848	0.025671	0.00402583	0.13681	0.0484548	0.0101255	0.273114	0.0106418	0.0110035	0.0649808	0.094784		176.848	126.498	71.494	171.819	246.483	109.291	302.709	128.13	85.5		176.848	0.0403208	0.0142335	0.0754853	0.141694	0.0523785	0.194843	0.0739066	0.0265169	0.0774223	0.0615542
	177.324	95.388	67.484	207.972	158.867	80.22	412.408	103.492	83.658		177.324	0.0217016	0.00446338	0.114016	0.0552624	0.0108844	0.274582	0.0102386	0.00993452	0.0626354	0.0932556		177.324	124.203	71.825	168.61	242.989	106.934	291.708	131.146	83.525		177.324	0.0390194	0.0145091	0.0734087	0.139096	0.0501364	0.186217	0.0770031	0.024666	0.0755069	0.0592662
	177.799	94.486	68.436	182.214	176.138	82.347	409.178	101.449	83.602		177.799	0.0208892	0.00522352	0.092944	0.0659723	0.0125002	0.271965	0.00933837	0.00990499	0.0610922	0.0909499		177.799	122.342	71.592	164.893	236.822	106.152	278.307	134.169	83.039		177.799	0.0379641	0.0143151	0.0710033	0.13451	0.0493925	0.175709	0.0801067	0.0242105	0.0734014	0.0560548
	178.274	97.86	68.815	168.012	187.54	85.588	423.36	102.354	83.586		178.274	0.0239282	0.00552613	0.0813256	0.0730429	0.0149623	0.283454	0.00973716	0.00989655	0.0627341	0.0939838		178.274	121.758	72.628	159.661	228.166	105.478	263.102	136.711	84.094		178.274	0.0376329	0.0151776	0.0676176	0.128073	0.0487514	0.163787	0.0827166	0.0251992	0.0711193	0.0518755
	178.75	100.041	68.712	156.603	186.699	90.316	421.513	102.75	83.648		178.75	0.0258926	0.00544389	0.0719921	0.0725213	0.0185539	0.281958	0.00991166	0.00992925	0.0620254	0.0928952		178.75	121.519	72.867	152.564	215.078	104.138	245.575	139.158	84.255		178.75	0.0374974	0.0153765	0.063025	0.11834	0.0474768	0.150044	0.0852288	0.0253501	0.0677923	0.0470962
	179.225	100.424	69.131	142.332	183.188	94.376	459.401	102.251	85.814		179.225	0.0262376	0.00577845	0.0603172	0.0703441	0.0216381	0.312652	0.00969177	0.0110715	0.0647164	0.102983		179.225	121.493	72.849	145.56	200.435	103.373	230.599	139.348	85.674		179.225	0.0374826	0.0153615	0.0584925	0.107451	0.0467491	0.138301	0.0854239	0.0266799	0.0644926	0.0425193
	179.701	104.242	69.122	125.579	180.272	96.553	486.913	103.041	91.236		179.701	0.0296765	0.00577126	0.0466119	0.0685359	0.0232919	0.334941	0.0100399	0.0139309	0.0665999	0.110403		179.701	121.239	73.409	135.225	185.643	102.819	218.921	139.668	87.401		179.701	0.0373386	0.0158277	0.0518046	0.0964505	0.0462221	0.129144	0.0857524	0.0282984	0.0613548	0.0387017
	180.176	111.276	68.58	113.187	181.211	95.587	445.174	102.466	94.657		180.176	0.036012	0.00533849	0.0364742	0.0691182	0.0225581	0.301127	0.00978652	0.015735	0.0620186	0.0987002		180.176	119.153	73.516	125.462	168.746	103.379	209.218	138.581	90.237		180.176	0.0361557	0.0159168	0.0454867	0.0838849	0.0467548	0.121536	0.0846364	0.0309562	0.0581659	0.035211
	180.651	123.922	68.809	103.78	179	93.925	386.793	100.558	97.673		180.651	0.0474024	0.00552134	0.0287785	0.0677471	0.0212955	0.25383	0.00894575	0.0173256	0.0563558	0.0824198		180.651	116.386	74.208	117.032	151.52	104.845	201.28	136.108	92.494		180.651	0.0345866	0.0164929	0.0400315	0.0710748	0.0481493	0.115312	0.0820975	0.0330713	0.055102	0.0322523
	181.127	136.263	68.062	97.916	174.744	94.066	332.713	100.186	105.333		181.127	0.058518	0.00492489	0.0239813	0.0651079	0.0214027	0.210019	0.00878182	0.0213652	0.0517626	0.0675356		181.127	113.241	74.767	109.779	138.72	104.126	194.021	132.327	95.071		181.127	0.0328032	0.0169582	0.0353379	0.061556	0.0474654	0.10962	0.0782156	0.0354864	0.0521803	0.0299182
	181.602	140.985	67.775	92.549	168.714	91.67	285.734	97.982	115.184		181.602	0.0627711	0.00469574	0.0195906	0.0613686	0.0195825	0.17196	0.00781062	0.0265603	0.0467924	0.0551828		181.602	111.536	75.125	103.301	130.965	102.865	189.156	130.508	97.618		181.602	0.0318363	0.0172562	0.0311459	0.0557889	0.0462659	0.105805	0.0763481	0.0378733	0.05029	0.0286851
	182.078	139.383	67.577	89.801	167.537	86.878	276.701	96.653	125.17		182.078	0.0613282	0.00453764	0.0173425	0.0606388	0.0159422	0.164642	0.00722499	0.0318265	0.0454353	0.0530105		182.078	109.456	75.811	96.874	126.624	102.175	189.65	128.681	99.07		182.078	0.0306568	0.0178273	0.0269869	0.0525607	0.0456095	0.106193	0.0744723	0.0392341	0.0491925	0.0288639
	182.553	136.552	66.659	88.184	176.173	83.802	288.46	96.126	133.232		182.553	0.0587783	0.00380466	0.0160197	0.0659941	0.0136055	0.174168	0.00699276	0.0360782	0.0469301	0.0564824		182.553	107.55	75.967	93.771	124.64	100.604	191.645	125.502	99.4		182.553	0.029576	0.0179572	0.0249788	0.0510853	0.0441151	0.107757	0.0712085	0.0395433	0.0482777	0.0292209
	183.028	143.038	66.63	87.246	170.388	82.827	308.749	96.006	135.828		183.028	0.0646203	0.0037815	0.0152523	0.0624067	0.0128648	0.190605	0.00693988	0.0374472	0.0492397	0.0619528		183.028	105.947	76.973	90.795	122.56	99.476	195.62	124.06	100.259		183.028	0.028667	0.0187946	0.023053	0.0495385	0.0430421	0.110874	0.069728	0.0403484	0.0480057	0.030142
	183.504	146.515	65.314	86.819	158.241	81.474	311.264	95.822	139.736		183.504	0.067752	0.00273073	0.014903	0.0548742	0.011837	0.192642	0.0068588	0.0395082	0.0488883	0.0627576		183.504	104.439	78.404	88.541	121.78	98.18	200.086	120.758	100.43		183.504	0.0278119	0.0199859	0.0215944	0.0489585	0.0418094	0.114376	0.0663379	0.0405086	0.0476728	0.030998
	183.979	140.596	64.271	85.657	153.349	79.227	330.828	96.214	136.96		183.979	0.0624207	0.00189794	0.0139524	0.0518406	0.0101301	0.208492	0.00703154	0.0380442	0.0492261	0.0681013		183.979	102.273	80.962	87.288	121.046	96.535	196.334	116.083	102.593		183.979	0.0265836	0.0221154	0.0207836	0.0484126	0.0402446	0.111434	0.0615382	0.0425357	0.0467059	0.0296487
	184.455	129.372	64.27	84.079	141.81	77.529	316.913	95.624	138.882		184.455	0.0523112	0.00189714	0.0126615	0.0446852	0.00884016	0.197219	0.00677155	0.0390578	0.0454304	0.0642878		184.455	101.093	82.561	86.02	120.898	95.353	187.441	109.566	103.73		184.455	0.0259145	0.0234465	0.019963	0.0483026	0.0391202	0.104461	0.0548473	0.0436012	0.044957	0.0270862
	184.93	120.73	64.371	84.495	125.847	77.833	276.949	95.337	140.597		184.93	0.0445273	0.00197778	0.0130018	0.0347864	0.0090711	0.164843	0.00664508	0.0399622	0.0393518	0.0532833		184.93	100.528	84.447	85.345	120.867	94.411	182.657	102.404	104.72		184.93	0.0255941	0.0250165	0.0195262	0.0482795	0.0382242	0.100709	0.0474942	0.044529	0.0436716	0.0255717
	185.405	114.196	64.696	87.02	120.403	77.107	247.254	95.319	134.117		185.405	0.0386421	0.00223728	0.0150674	0.0314105	0.00851958	0.140786	0.00663715	0.0365449	0.0349806	0.0450326		185.405	100.298	86.869	85.564	120.295	93.24	184.236	96.208	105.128		185.405	0.0254636	0.0270327	0.0196679	0.0478541	0.0371103	0.101948	0.0411329	0.0449114	0.0431401	0.0257652
	185.881	107.365	64.743	88.822	120.538	75.68	228.569	94.994	131.427		185.881	0.0324894	0.00227481	0.0165416	0.0314942	0.00743555	0.125649	0.00649394	0.0351263	0.032188	0.0399224		185.881	99.49	88.289	86.688	119.838	92.292	187.334	92.692	105.247		185.881	0.0250054	0.0282148	0.0203953	0.0475143	0.0362085	0.104377	0.0375231	0.0450229	0.0430326	0.0265143
	186.356	103.699	65.303	85.254	120.758	74.233	225.721	94.389	127.662		186.356	0.0291874	0.00272195	0.0136227	0.0316306	0.00633632	0.123341	0.00622734	0.0331407	0.0307761	0.0393853		186.356	99.51	89.208	88.914	119.045	90.244	190.73	90.684	104.762		186.356	0.0250168	0.0289799	0.0218358	0.0469246	0.0342604	0.10704	0.0354615	0.0445684	0.0430109	0.0273078
	186.832	106.833	66.582	84.378	127.772	72.799	217.317	93.03	123.651		186.832	0.0320102	0.00374317	0.0129061	0.0359801	0.00524697	0.116533	0.00562849	0.0310255	0.0303842	0.0372558		186.832	98.99	90.409	89.084	117.754	88.844	195.371	89.271	104.701		186.832	0.0247219	0.0299797	0.0219458	0.0459645	0.0329287	0.110679	0.0340108	0.0445112	0.0430926	0.028587
	187.307	114.799	68.502	85.397	136.903	71.991	215.507	91.42	125.859		187.307	0.0391852	0.00527621	0.0137397	0.0416423	0.00463316	0.115067	0.00491904	0.0321899	0.0320815	0.0369837		187.307	99.338	92.792	90.23	116.276	87.429	198.048	88.89	102.788		187.307	0.0249192	0.0319635	0.0226874	0.0448654	0.0315827	0.112778	0.0336197	0.0427184	0.0431417	0.0291596
	187.782	120.991	68.741	84.907	140.422	72	226.867	92.795	121.051		187.782	0.0447624	0.00546705	0.0133388	0.0438245	0.00464	0.12427	0.00552494	0.0296543	0.0339352	0.0401669		187.782	99.753	94.312	91.634	115.447	85.05	200.919	88.131	101.808		187.782	0.0251546	0.0332288	0.0235959	0.0442489	0.0293197	0.115029	0.0328404	0.0418	0.0431521	0.0299327
	188.258	122.175	69.219	83.506	136.362	71.59	234.3	94.556	108.311		188.258	0.0458288	0.00584871	0.0121927	0.0413068	0.00432854	0.130291	0.00630093	0.0229357	0.0336292	0.0422617		188.258	99.896	95.154	92.913	114.077	82.791	204.156	88.7	101.74		188.258	0.0252357	0.0339297	0.0244236	0.0432301	0.0271709	0.117567	0.0334246	0.0417363	0.0433397	0.0308131
	188.733	113.24	68.699	84.519	134.449	71.503	227.686	94.332	101.852		188.733	0.037781	0.00543351	0.0130214	0.0401205	0.00426245	0.124933	0.00620222	0.0195294	0.0314105	0.0403371		188.733	100.396	93.939	95.114	112.105	81.282	209.262	89.258	100.679		188.733	0.0255192	0.0329183	0.0258479	0.0417636	0.0257355	0.121571	0.0339975	0.040742	0.0435118	0.0322011
	189.209	103.176	67.726	85.079	132.39	72.175	221.426	94.05	99.824		189.209	0.0287163	0.00465661	0.0134795	0.0388437	0.00477294	0.119862	0.00607796	0.0184599	0.0293586	0.0385612		189.209	100.249	93.347	98.425	109.086	80.371	214.707	89.217	99.368		189.209	0.0254358	0.0324255	0.0279905	0.0395185	0.0248689	0.12584	0.0339554	0.0395134	0.0436935	0.0336771
	189.684	96.274	67.676	86.773	123.696	73.42	220.658	96.522	100.213		189.684	0.0224996	0.00461669	0.0148654	0.0334525	0.00571872	0.11924	0.00716726	0.0186651	0.0282781	0.0380243		189.684	99.26	93.097	101.923	105.411	80.332	222.405	90.325	98.692		189.684	0.024875	0.0322174	0.0302542	0.0367856	0.0248318	0.131876	0.035093	0.0388798	0.0443516	0.0357367
	190.159	91.32	66.865	88.363	113.567	74.478	229.115	99.498	96.542		190.159	0.0180375	0.00396914	0.0161661	0.0271714	0.00652244	0.126091	0.00847865	0.0167291	0.0278957	0.0403708		190.159	99.32	91.524	103.506	100.57	81.348	229.174	91.723	97.341		190.159	0.024909	0.0309079	0.0312786	0.0331856	0.0257983	0.137184	0.0365283	0.0376137	0.0446756	0.0376489
	190.635	88.008	67.118	89.049	105.989	75.669	238.004	102.257	89.668		190.635	0.0150544	0.00417115	0.0167273	0.0224722	0.00742719	0.133292	0.00969442	0.013104	0.0277429	0.0430269		190.635	97.941	91.287	104.889	95.284	81.496	233.827	92.009	96.12		190.635	0.0241271	0.0307106	0.0321735	0.0292546	0.0259391	0.140832	0.0368219	0.0364695	0.044541	0.0391652
	191.11	83.093	68.123	91.716	99.343	75.766	259.163	107.167	85.371		191.11	0.0106274	0.0049736	0.0189092	0.0183509	0.00750088	0.150434	0.011858	0.0108379	0.0291865	0.0492252		191.11	97.586	89.711	105.565	89.993	81.96	236.631	94.128	94.05		191.11	0.0239257	0.0293986	0.032611	0.0253199	0.0263804	0.143031	0.0389974	0.0345296	0.0442742	0.0402252
	191.586	79.475	68.091	94.964	94.031	74.742	285.95	110.82	84.214		191.586	0.00736868	0.00494805	0.0215663	0.0150569	0.00672299	0.172135	0.0134678	0.0102277	0.0314366	0.0571039		191.586	96.888	87.601	107.331	87.41	82.823	240.358	93.684	91.527		191.586	0.0235299	0.0276421	0.0337538	0.0233991	0.0272013	0.145953	0.0385416	0.0321651	0.0440232	0.0415115
	192.061	76.828	67.62	93.647	88.25	73.892	300.265	102.295	82.206		192.061	0.00498451	0.00457197	0.0204889	0.0114721	0.00607728	0.183732	0.00971116	0.00916879	0.0312758	0.0618112		192.061	95.747	85.943	107.42	85.997	83.884	243.899	94.397	89.193		192.061	0.0228829	0.0262619	0.0338114	0.0223483	0.0282106	0.14873	0.0392736	0.0299778	0.043937	0.0427111
	192.536	75.44	66.971	89.516	85.274	73.537	306.56	98.045	80.777		192.536	0.00373433	0.00405377	0.0171094	0.0096266	0.0058076	0.188831	0.00783838	0.00841518	0.0306771	0.0640428		192.536	95.129	85.21	106.523	85.662	84.526	248.791	95.476	87.346		192.536	0.0225325	0.0256517	0.0332309	0.0220992	0.0288213	0.152565	0.0403814	0.0282469	0.0441911	0.0441926
	193.012	74.719	65.839	86.851	83.074	73.6	310.786	100.006	79.964		193.012	0.00308492	0.00314992	0.0149292	0.00826236	0.00585546	0.192255	0.0087025	0.00798643	0.0305282	0.0654551		193.012	95.011	82.346	105.605	87.016	85.399	250.832	95.296	86.751		193.012	0.0224655	0.0232675	0.0326369	0.0231061	0.0296517	0.154166	0.0401966	0.0276892	0.0441474	0.044852
	193.487	74.033	64.742	84.343	81.727	73.321	278.931	101.7	79.247		193.487	0.00246703	0.00227401	0.0128774	0.00742707	0.00564351	0.166448	0.00944897	0.00760831	0.0267743	0.056545		193.487	95.868	79.054	103.922	87.807	86.031	249.102	94.956	85.483		193.487	0.0229515	0.020527	0.0315478	0.0236943	0.0302529	0.152809	0.0398475	0.0265009	0.0435164	0.0445796
	193.962	73.693	64.124	84.329	82.13	73.277	244.894	101.056	79.706		193.962	0.00216079	0.00178056	0.012866	0.00767697	0.00561009	0.138874	0.00916519	0.00785037	0.023248	0.0468609		193.962	95.511	75.712	102.962	87.291	86.637	244.738	93.629	84.164		193.962	0.0227491	0.0177449	0.0309265	0.0233106	0.0308293	0.149387	0.0384851	0.0252648	0.0423372	0.0437185
	194.438	74.345	63.376	86.557	83.136	73.235	232.166	98.467	78.46		194.438	0.00274805	0.00118332	0.0146887	0.0083008	0.00557818	0.128563	0.00802433	0.00719327	0.0220349	0.0432351		194.438	95.484	72.64	101.856	87.329	89.313	237.359	92.5	82.98		194.438	0.0227338	0.0151876	0.0302108	0.0233388	0.0333748	0.143601	0.037326	0.0241552	0.0412411	0.0419357
	194.913	74.208	62.902	86.907	82.088	73.895	208.308	98.498	77.671		194.913	0.00262466	0.000804846	0.014975	0.00765093	0.00607956	0.109235	0.008038	0.00677718	0.0195231	0.0364903		194.913	94.802	70.201	99.412	88.864	91.473	229.493	90.413	81.316		194.913	0.022347	0.0131572	0.0286292	0.0244804	0.0354295	0.137434	0.0351833	0.0225958	0.039907	0.040076
	195.389	73.326	62.337	86.703	82.144	75.159	182.461	99.681	77.396		195.389	0.00183023	0.000353717	0.0148081	0.00768565	0.00703977	0.0882952	0.00855929	0.00663216	0.0169005	0.0291784		195.389	93.306	67.108	96.001	90.88	92.744	220.268	88.746	80.311		195.389	0.0214987	0.0105823	0.0264219	0.0259796	0.0366385	0.1302	0.0334718	0.021654	0.0383059	0.0379704
	195.864	73.047	61.894	86.377	83.443	75.797	159.87	98.398	77.856		195.864	0.00157894	0	0.0145414	0.00849118	0.00752443	0.0699935	0.00799393	0.00687474	0.0146248	0.0228093		195.864	90.941	66.038	93.149	92.896	93.012	207.206	87.435	78.855		195.864	0.0201576	0.0096916	0.0245763	0.0274788	0.0368934	0.119958	0.0321259	0.0202895	0.0363964	0.0347576
	196.339	73.043	62.705	85.961	83.515	75.314	124.086	96.97	78.537		196.339	0.00157534	0.00064755	0.0142011	0.00853583	0.00715751	0.0410039	0.00736467	0.00723388	0.010965	0.0128436		196.339	89.332	65.301	90.958	94.563	94.486	191.1	86.594	78.862		196.339	0.0192452	0.00907807	0.0231585	0.0287184	0.0382955	0.10733	0.0312624	0.020296	0.034673	0.0306398
	196.815	73.15	62.68	87.349	85.285	75.793	103.301	93.115	79.081		196.815	0.00167171	0.000627589	0.0153366	0.00963342	0.00752139	0.0241653	0.00566595	0.00752077	0.00901784	0.00765161		196.815	88.406	65.119	89.511	97.868	94.585	181.746	85.624	78.399		196.815	0.0187201	0.00892656	0.0222221	0.0311762	0.0383897	0.0999951	0.0302665	0.0198621	0.0336948	0.0282756
	197.29	72.937	63.497	91.393	86.747	75.435	96.382	91.231	78.897		197.29	0.00147986	0.00127993	0.0186449	0.01054	0.00724943	0.0185601	0.00483575	0.00742373	0.00875171	0.00681741		197.29	88.285	65.222	87.663	101.296	93.014	179.825	83.842	78.953		197.29	0.0186514	0.0090123	0.0210262	0.0337255	0.0368953	0.0984889	0.028437	0.0203813	0.0333272	0.0277961
	197.766	74.126	63.636	91.688	86.75	75.639	94.594	92.902	77.169		197.766	0.0025508	0.00139091	0.0188862	0.0105419	0.0074044	0.0171115	0.00557209	0.00651244	0.00874629	0.00638494		197.766	86.975	65.33	86.485	104.531	92.27	179.928	82.401	78.727		197.766	0.0179086	0.00910221	0.0202639	0.0361312	0.0361876	0.0985696	0.0269575	0.0201695	0.0331613	0.027983
	198.241	73.906	63.902	88.89	84.342	77.166	94.137	96.212	76.751		198.241	0.00235264	0.0016033	0.0165973	0.00904866	0.0085644	0.0167413	0.00703066	0.006292	0.00852878	0.00568421		198.241	85.403	66.124	85.752	106.785	92.102	183.456	80.076	78.415		198.241	0.0170172	0.00976319	0.0197896	0.0378074	0.0360278	0.101336	0.0245705	0.0198771	0.0332736	0.0290681
	198.716	75.268	64.815	88.097	81.583	77.405	94.21	98.144	76.539		198.716	0.00357941	0.0023323	0.0159485	0.00733777	0.00874596	0.0168005	0.007882	0.0061802	0.00860083	0.00526069		198.716	83.689	67.171	84.14	108.292	91.56	185.178	78.66	78.343		198.716	0.0160452	0.0106348	0.0187464	0.0389281	0.0355122	0.102686	0.0231167	0.0198096	0.0331849	0.0296644
	199.192	78.298	65.583	87.765	79.669	76.499	96.116	97.239	76.701		199.192	0.00630855	0.00294551	0.0156769	0.00615088	0.00805771	0.0183446	0.00748321	0.00626564	0.00890412	0.00527138		199.192	82.848	67.571	83.052	108.841	90.562	185.445	77.414	77.607		199.192	0.0155683	0.0109678	0.0180424	0.0393363	0.0345629	0.102896	0.0218375	0.0191199	0.0327913	0.0298996
	199.667	80.528	65.537	86.886	77.959	76.519	106.918	98.728	77.379		199.667	0.00831712	0.00290878	0.0149578	0.00509049	0.0080729	0.0270956	0.00813935	0.00662319	0.0101507	0.00767609		199.667	82.601	68.851	81.757	108.882	89.726	181.672	76.03	77.553		199.667	0.0154282	0.0120333	0.0172043	0.0393668	0.0337677	0.0999371	0.0204166	0.0190693	0.0321529	0.0289488
	200.143	81.176	65.356	84.741	76.879	79.012	99.223	103.055	77.05		200.143	0.00890078	0.00276426	0.013203	0.00442077	0.00996673	0.0208616	0.0100461	0.00644969	0.00957662	0.00565812		200.143	81.025	68.916	79.779	109.361	87.94	174.165	74.004	76.743		200.143	0.0145345	0.0120874	0.0159243	0.039723	0.0320688	0.0940509	0.0183365	0.0183102	0.0306295	0.0273313
	200.618	80.779	65.413	82.047	76.53	77.225	93.413	104.801	77.148		200.618	0.0085432	0.00280978	0.0109991	0.00420435	0.00860922	0.0161548	0.0108154	0.00650137	0.00857966	0.00422563		200.618	79.612	68.901	77.987	110.796	86.492	166.011	73.118	76.102		200.618	0.0137333	0.012075	0.0147647	0.0407902	0.0306914	0.0876573	0.0174269	0.0177095	0.029356	0.0255374
	201.093	80.066	65.703	80.12	77.923	73.228	92.933	106.874	77.356		201.093	0.00790099	0.00304133	0.00942267	0.00506817	0.00557286	0.0157659	0.0117289	0.00661106	0.00813899	0.00409002		201.093	78.13	69.324	76.205	112.038	86.601	159.211	72.405	76.131		201.093	0.0128929	0.0124271	0.0136115	0.0417138	0.0307951	0.0823254	0.0166948	0.0177366	0.0285246	0.0240708
	201.569	78.987	66.226	79.045	81.019	72.055	93.151	106.373	76.248		201.569	0.00692913	0.00345892	0.00854323	0.00698803	0.00468178	0.0159425	0.0115082	0.00602674	0.00800982	0.0040246		201.569	77.655	69.561	74.322	114.455	85.268	151.812	72.097	75.565		201.569	0.0126235	0.0126244	0.012393	0.0435112	0.0295271	0.0765238	0.0163786	0.0172062	0.0275985	0.0225648
	202.044	78.65	66.908	77.745	85.021	71.242	93.112	106.924	77.335		202.044	0.00662559	0.00400347	0.00747973	0.00946971	0.00406418	0.0159109	0.011751	0.00659999	0.00823807	0.00403453		202.044	78.219	70.023	73.118	116.736	83.326	143.311	73.713	74.582		202.044	0.0129433	0.013009	0.0116139	0.0452075	0.0276798	0.0698581	0.0180377	0.016285	0.0268293	0.0206804
	202.52	78.04	67.21	76.733	88.081	70.029	90.557	110.944	80.119		202.52	0.00607616	0.00424461	0.00665183	0.0113673	0.00314271	0.0138411	0.0135224	0.00806817	0.00836427	0.00410768		202.52	79.344	70.498	71.849	118.105	81.034	137.223	77.104	74.752		202.52	0.0135813	0.0134044	0.0107927	0.0462255	0.0254996	0.0650845	0.0215192	0.0164443	0.0265689	0.0192349
	202.995	78.732	66.526	76.737	90.573	69.421	89.034	114.59	79.518		202.995	0.00669945	0.00369846	0.0066551	0.0129126	0.00268084	0.0126072	0.015129	0.00775123	0.00851674	0.00454196		202.995	81.239	70.701	70.896	119.789	80.112	130.832	81.98	74.205		202.995	0.0146559	0.0135734	0.010176	0.0474779	0.0246226	0.0600733	0.0265253	0.0159317	0.0266295	0.017953
	203.47	79.133	65.865	76.474	93.391	68.356	84.593	115.847	78.038		203.47	0.00706064	0.00317068	0.00643994	0.01466	0.0018718	0.00900945	0.0156829	0.00697072	0.00810827	0.00492169		203.47	83.747	70.45	70.491	121.246	79.172	119.948	87.449	73.489		203.47	0.0160781	0.0133644	0.00991388	0.0485614	0.0237284	0.0515391	0.0321402	0.0152607	0.0263233	0.016193
	203.946	79.082	65.073	75.699	97.399	68.255	80.191	119.741	78.102		203.946	0.0070147	0.0025383	0.00580593	0.0171454	0.00179508	0.00544326	0.0173988	0.00700448	0.00801825	0.00601924		203.946	85.991	70.19	70.129	121.582	77.922	108.078	92.146	72.867		203.946	0.0173506	0.013148	0.00967962	0.0488112	0.0225394	0.0422318	0.0369625	0.0146778	0.0256751	0.0148789
	204.421	80.676	63.959	74.197	97.246	68.06	78.408	121.904	77.385		204.421	0.00845043	0.00164882	0.00457717	0.0170506	0.00164694	0.0039988	0.018352	0.00662635	0.00779388	0.00653835		204.421	88.929	69.548	69.603	122.959	76.39	99.739	96.507	71.937		204.421	0.0190166	0.0126136	0.00933924	0.0498352	0.0210821	0.0356932	0.0414399	0.0138062	0.0253533	0.0150026
	204.897	81.967	63.749	72.269	90.675	68.127	76.674	131.1	77.18		204.897	0.00961324	0.00148114	0.00299991	0.0129758	0.00169784	0.00259403	0.0224042	0.00651824	0.00753556	0.00728748		204.897	90.961	69.405	69.617	122.592	75.248	94.534	100.688	71.04		204.897	0.0201689	0.0124945	0.0093483	0.0495623	0.0199958	0.0316119	0.0457324	0.0129656	0.025235	0.0154503
	205.372	82.37	63.602	72.859	87.236	68.889	74.499	138.031	77.751		205.372	0.00997622	0.00136377	0.00348258	0.0108433	0.0022767	0.000832003	0.0254584	0.00681937	0.00763154	0.0081563		205.372	93.637	69.556	69.137	122.356	74.886	92.768	104.245	71.408		205.372	0.0216864	0.0126202	0.00903768	0.0493868	0.0196514	0.0302272	0.0493844	0.0133104	0.0256631	0.0160241
	205.847	81.541	63.901	75.706	88.516	69.696	73.472	139.671	77.617		205.847	0.00922954	0.00160251	0.00581166	0.011637	0.00288975	0	0.0261811	0.0067487	0.00801253	0.00830394		205.847	94.871	69.383	69.449	121.228	75.47	91.017	107.673	71.94		205.847	0.0223862	0.0124762	0.00923958	0.048548	0.0202069	0.0288542	0.0529038	0.013809	0.026053	0.0164725
	206.323	81.598	64.431	79.878	90.317	70.467	74.844	141.483	78.034		206.323	0.00928088	0.00202569	0.0092247	0.0127538	0.00347544	0.0011115	0.0269796	0.00696862	0.00897753	0.00830661		206.323	97.039	68.912	69.524	118.983	75.704	90.418	110.034	71.663		206.323	0.0236156	0.0120841	0.00928812	0.0468785	0.0204295	0.0283845	0.0553278	0.0135494	0.0261947	0.0167592
	206.798	80.429	64.347	82.932	91.54	70.791	76.755	149.471	79.858		206.798	0.00822795	0.00195862	0.0117231	0.0135122	0.00372157	0.00265965	0.0304995	0.00793053	0.0100291	0.00926525		206.798	98.156	68.831	69.781	116.908	77.214	90.282	113.271	71.569		206.798	0.024249	0.0120167	0.00945443	0.0453354	0.0218659	0.0282779	0.0586512	0.0134613	0.026664	0.0172721
	207.274	78.061	63.412	83.133	93.137	71.245	76.644	157.291	80.581		207.274	0.00609508	0.00121206	0.0118876	0.0145025	0.00406646	0.00256973	0.0339454	0.00831182	0.0103238	0.0105703		207.274	99.075	68.184	69.413	116.552	79.528	89.542	115.779	71.651		207.274	0.0247701	0.0114781	0.00921629	0.0450707	0.024067	0.0276977	0.0612261	0.0135382	0.027133	0.0179296
	207.749	77.029	63.396	80.826	94.199	71.713	76.177	166.231	81.433		207.749	0.00516555	0.00119928	0.0100002	0.0151611	0.00442198	0.0021914	0.0378849	0.00876113	0.0105982	0.0119271		207.749	98.869	69.298	69.463	115.25	83.63	89.335	118.649	71.563		207.749	0.0246533	0.0124054	0.00924864	0.0441024	0.027969	0.0275354	0.0641727	0.0134557	0.0279428	0.0184603
	208.224	75.685	63.437	79.385	94.698	72.908	77.294	185.617	82.897		208.224	0.003955	0.00123202	0.00882138	0.0154705	0.00532977	0.00309631	0.0464275	0.0095332	0.0117332	0.0147229		208.224	97.581	71.058	69.905	113.609	88.228	89.575	120.483	71.922		208.224	0.0239229	0.0138706	0.00953467	0.0428821	0.0323427	0.0277235	0.0660556	0.0137921	0.0287655	0.0186817
	208.7	75.36	63.683	79.318	94.05	73.663	80.4	205.116	83.735		208.7	0.00366227	0.00142844	0.00876657	0.0150687	0.00590332	0.00561258	0.0550198	0.00997513	0.0131796	0.0174142		208.7	96.219	75.484	70.216	111.733	93.606	88.856	122.177	71.917		208.7	0.0231506	0.0175551	0.00973592	0.041487	0.0374584	0.0271598	0.0677948	0.0137875	0.0297661	0.0188942
	209.175	74.59	64.111	77.713	93.895	74.742	82.526	219.718	81.811		209.175	0.00296873	0.00177018	0.00745355	0.0149726	0.00672299	0.00733491	0.0614542	0.00896048	0.0139547	0.0196022		209.175	94.263	79.287	71.269	109.296	100.078	87.699	123.672	72.345		209.175	0.0220414	0.020721	0.0104173	0.0396747	0.0436148	0.0262526	0.0693297	0.0141886	0.03078	0.0193386
	209.651	73.768	64.573	74.488	93.352	75.249	83.603	231.146	77.994		209.651	0.00222835	0.00213907	0.00481523	0.0146359	0.00710814	0.00820742	0.0664901	0.00694752	0.0140715	0.0215472		209.651	91.86	81.83	72.736	106.19	106.715	87.083	126.481	70.992		209.651	0.0206787	0.0228379	0.0113667	0.0373649	0.0499281	0.0257696	0.0722136	0.0129206	0.031635	0.020726
	210.126	73.317	65.324	72.027	92.222	75.24	85.759	231.692	74.594		210.126	0.00182213	0.00273871	0.00280193	0.0139351	0.0071013	0.00995406	0.0667306	0.00515448	0.0137798	0.0217875		210.126	90.978	84.524	73.813	102.916	114.722	86.598	128.047	70.587		210.126	0.0201786	0.0250806	0.0120636	0.0349302	0.0575446	0.0253893	0.0738214	0.012541	0.0326937	0.0220834
	210.601	73.409	68.189	71.094	92.034	75.393	87.397	221.703	72.848		210.601	0.00190499	0.0050263	0.00203866	0.0138185	0.00721753	0.011281	0.0623289	0.00423369	0.0134812	0.0201857		210.601	89.44	87.41	75.407	99.454	121.662	87.45	128.488	70.373		210.601	0.0193064	0.0274831	0.0130951	0.0323557	0.0641461	0.0260573	0.0742742	0.0123405	0.0336323	0.0231764
	211.077	73.737	66.97	70.368	91.318	75.534	88.455	216.408	70.516		211.077	0.00220043	0.00405298	0.00144473	0.0133746	0.00732464	0.0121382	0.0599957	0.00300388	0.0129419	0.0195367		211.077	87.412	89.104	77.553	96.833	127.135	88.012	130.307	70.492		211.077	0.0181564	0.0288933	0.0144838	0.0304065	0.0693522	0.026498	0.0761417	0.012452	0.034548	0.024538
	211.552	73.943	65.571	71.125	88.741	74.641	90.743	213.837	68.432		211.552	0.00238597	0.00293593	0.00206402	0.0117765	0.00664626	0.0139917	0.0588627	0.00190485	0.012571	0.0192777		211.552	85.74	91.417	80.224	94.674	131.483	88.856	131.757	70.759		211.552	0.0172083	0.0308188	0.0162123	0.028801	0.0734881	0.0271598	0.0776304	0.0127022	0.0355026	0.0255811
	212.028	74.159	66.121	72.339	85.85	72.954	94.684	216.447	66.61		212.028	0.00258052	0.00337508	0.00305717	0.00998378	0.00536472	0.0171845	0.0600129	0.000943985	0.0128128	0.0197854		212.028	83.243	93.453	84.473	92.749	136.107	90.022	132.844	71.102		212.028	0.0157923	0.0325137	0.0189619	0.0273694	0.0778866	0.028074	0.0787464	0.0130237	0.036546	0.0266066
	212.503	73.451	66.761	73.255	82.296	72.145	101.69	216.638	65.337		212.503	0.00194282	0.0038861	0.00380654	0.00777991	0.00475015	0.0228602	0.060097	0.000272648	0.0131744	0.0202211		212.503	80.525	95.155	90.503	90.431	142.616	92.692	134.394	71.035		212.503	0.014251	0.0339306	0.0228641	0.0256457	0.0840781	0.0301676	0.0803377	0.0129609	0.0380295	0.028199
	212.978	72.92	67.06	75.084	78.961	72.508	111.612	194.426	64.82		212.978	0.00146455	0.00412484	0.00530281	0.00571184	0.00502591	0.0308983	0.0503092	0	0.0128547	0.0180037		212.978	77.997	95.52	98.799	87.468	145.564	95.845	134.151	71.703		212.978	0.0128174	0.0342344	0.0282326	0.0234422	0.0868824	0.0326399	0.0800883	0.0135869	0.0389905	0.0286193
	213.454	71.92	68.526	77.199	77.042	73.821	117.763	187.404	65.108		213.454	0.000563842	0.00529538	0.00703305	0.00452185	0.00602334	0.0358814	0.0472149	0.000151881	0.0133357	0.0178428		213.454	76.503	95.306	109.677	85.467	146.839	97.837	135.028	71.804		213.454	0.0119702	0.0340563	0.0352719	0.0219542	0.0880952	0.0342018	0.0809887	0.0136816	0.0400275	0.0290037
	213.929	71.814	69.121	78.813	74.503	75.847	121.064	174.214	66.786		213.929	0.000468367	0.00577046	0.00835344	0.00294739	0.00756241	0.0385557	0.0414027	0.0010368	0.0132621	0.0167498		213.929	75.136	95.359	122.08	82.922	147.184	99.601	134.442	72.559		213.929	0.0111951	0.0341004	0.0432982	0.0200616	0.0884234	0.035585	0.080387	0.0143891	0.04093	0.0290747
	214.405	71.77	68.906	80.212	71.862	78.231	122.257	151.632	67.283		214.405	0.000428736	0.00559879	0.00949793	0.00130967	0.00937344	0.0395222	0.0314518	0.0012989	0.0123102	0.0148896		214.405	74.909	96.329	134.103	80.057	146.45	101.5	132.33	73.041		214.405	0.0110663	0.0349079	0.0510785	0.017931	0.0877252	0.037074	0.0782187	0.0148408	0.0416053	0.0288646
	214.88	71.294	68.435	82.014	70.907	81.224	121.34	135.175	67.454		214.88	0	0.00522272	0.0109721	0.000717468	0.0116471	0.0387793	0.0241999	0.00138908	0.011616	0.0136056		214.88	73.784	96.33	142.965	79.699	144.811	101.89	130.659	73.334		214.88	0.0104284	0.0349087	0.0568133	0.0176648	0.0861661	0.0373798	0.0765031	0.0151154	0.0418724	0.0286451
	215.355	72.203	68.281	83.629	71.77	83.789	117.062	134.647	68.3		215.355	0.000818742	0.00509976	0.0122933	0.00125262	0.0135956	0.0353135	0.0239672	0.00183523	0.011772	0.0124236		215.355	72.921	97.215	150	79.576	142.528	103.607	129.965	73.951		215.355	0.00993901	0.0356455	0.0613658	0.0175733	0.0839944	0.0387261	0.0757906	0.0156936	0.042341	0.028403
	215.831	73.275	68.143	84.063	72.158	87.078	118.917	139.866	68.704		215.831	0.0017843	0.00498957	0.0126484	0.00149323	0.0160941	0.0368163	0.026267	0.00204829	0.0127677	0.0130647		215.831	72.882	99.035	160.425	79.324	138.525	102.895	130.888	73.894		215.831	0.00991689	0.0371606	0.068112	0.0173859	0.0801867	0.0381678	0.0767382	0.0156402	0.0429135	0.0285563
	216.306	75.021	67.291	84.58	72.323	92.155	118.311	128.646	68.948		216.306	0.00335693	0.00430928	0.0130713	0.00159555	0.0199509	0.0363254	0.0213229	0.00217697	0.0127637	0.0124035		216.306	73.077	99.298	169.915	79.502	133.713	102.677	127.443	74.665		216.306	0.0100275	0.0373795	0.0742532	0.0175183	0.0756094	0.0379969	0.0732013	0.0163628	0.0427936	0.0279146
	216.782	75.934	67.469	84.985	72.565	93.683	113.116	112.851	68.783		216.782	0.00417928	0.00445141	0.0134026	0.00174561	0.0211117	0.0321168	0.0143627	0.00208995	0.0116825	0.0107965		216.782	73.319	100.061	180.108	80.426	128.47	102.824	118.521	74.193		216.782	0.0101647	0.0380147	0.0808493	0.0182054	0.0706221	0.0381121	0.0640412	0.0159204	0.0419912	0.0270056
	217.257	77.307	67.992	84.87	72.552	93.103	106.547	101.717	69.594		217.257	0.00541595	0.004869	0.0133086	0.00173755	0.0206711	0.026795	0.00945646	0.00251765	0.0105964	0.00907064		217.257	73.487	99.652	186.17	80.751	122.906	102.886	108.066	73.836		217.257	0.01026	0.0376742	0.0847721	0.0184471	0.0653294	0.0381607	0.0533073	0.0155859	0.0404421	0.0261192
	217.732	77.827	68.488	86.28	72.624	94.425	99.619	95.261	69.351		217.732	0.00588431	0.00526504	0.0144621	0.0017822	0.0216754	0.0211824	0.00661159	0.0023895	0.00990656	0.00808432		217.732	73.71	98.922	193.265	81.283	117.935	102.257	101.601	73.75		217.732	0.0103864	0.0370665	0.0893634	0.0188427	0.0606009	0.0376675	0.0466698	0.0155053	0.0395128	0.0263014
	218.208	76.657	69.261	87.637	74.029	95.993	94.534	91.358	69.15		218.208	0.00483049	0.00588224	0.0155722	0.00265345	0.0228665	0.0170629	0.00489172	0.0022835	0.00950538	0.0078177		218.208	74.757	98.111	203.603	81.029	113.649	102.688	99.698	74.061		218.208	0.0109801	0.0363913	0.0960533	0.0186538	0.0565239	0.0380055	0.044716	0.0157967	0.0396401	0.0276117
	218.683	76.44	69.533	89.808	76.704	95.447	89.324	90.564	68.737		218.683	0.00463503	0.00609943	0.0173483	0.00431225	0.0224517	0.0128422	0.00454184	0.00206569	0.00928705	0.00738867		218.683	74.513	97.951	211.696	81.996	109.138	103.183	99.748	73.491		218.683	0.0108418	0.0362582	0.10129	0.0193729	0.0522329	0.0383936	0.0447674	0.0152625	0.0398025	0.0288662
	219.159	75.776	71.377	91.692	77.766	92.944	86.151	92.492	68.201		219.159	0.00403696	0.00757178	0.0188895	0.00497081	0.0205503	0.0102716	0.00539142	0.00178302	0.00918318	0.00697519		219.159	73.886	97.299	217.823	82.776	105.363	102.316	102.147	73.804		219.159	0.0104862	0.0357154	0.105255	0.019953	0.048642	0.0377138	0.0472304	0.0155559	0.040069	0.0299505
	219.634	73.238	72.23	94.349	78.019	90.584	87.567	93.369	67.853		219.634	0.00175097	0.00825287	0.0210632	0.0051277	0.0187575	0.0114188	0.00577787	0.0015995	0.00921855	0.00736253		219.634	73.495	96.366	223.657	82.883	101.371	101.415	103.227	73.382		219.634	0.0102645	0.0349387	0.109031	0.0200326	0.0448447	0.0370073	0.0483392	0.0151604	0.0399523	0.031151
	220.109	72.354	74.31	99.199	78.126	87.247	85.646	95.722	69.271		220.109	0.000954749	0.00991366	0.0250309	0.00519405	0.0162225	0.00986251	0.00681474	0.00234731	0.00954255	0.00789776		220.109	73.848	96.522	228.298	84.055	96.564	100.135	103.516	73.315		220.109	0.0104647	0.0350686	0.112034	0.0209041	0.0402722	0.0360037	0.0486359	0.0150976	0.0398101	0.0319836
	220.585	73.257	75.41	106.612	78.862	83.073	80.806	98.186	71.073		220.585	0.00176809	0.010792	0.0310953	0.00565045	0.0130517	0.00594149	0.00790051	0.00329762	0.00993714	0.00931515		220.585	73.477	94.927	231.426	84.547	92.248	100.232	104.471	74.65		220.585	0.0102543	0.0337408	0.114058	0.02127	0.0361667	0.0360797	0.0496164	0.0163487	0.0396918	0.0326027
	221.06	74.296	75.497	111.364	79.508	79.255	79.3	98.281	72.836		221.06	0.00270392	0.0108614	0.0349828	0.00605104	0.0101513	0.00472143	0.00794237	0.00422737	0.0102052	0.0104117		221.06	73.918	93.036	231.527	85.109	87.423	102.049	105.882	75.86		221.06	0.0105044	0.0321666	0.114124	0.0216879	0.031577	0.0375044	0.051065	0.0174827	0.0395139	0.0326578
	221.536	75.252	74.379	110.192	81.58	75.37	79.122	97.635	73.955		221.536	0.00356499	0.00996876	0.034024	0.00733591	0.00720005	0.00457723	0.00765771	0.00481749	0.00989327	0.00996538		221.536	74.971	91.068	229.495	85.411	82.446	105.734	107.353	77.197		221.536	0.0111015	0.0305283	0.112809	0.0219125	0.0268427	0.0403939	0.0525753	0.0187356	0.0393623	0.0323671
	222.011	75.515	73.28	111.995	84.148	72.487	79.113	97.651	78.816		222.011	0.00380188	0.00909125	0.035499	0.00892836	0.00500996	0.00456994	0.00766476	0.00738102	0.0102433	0.0103979		222.011	75.296	87.644	228.293	86.295	77.699	110.999	106.347	77.822		222.011	0.0112858	0.0276779	0.112031	0.0225699	0.0223272	0.0445222	0.0515424	0.0193214	0.0389097	0.0324096
	222.486	77.178	71.941	117.452	88.09	69.819	79.772	100.992	90.061		222.486	0.00529976	0.00802211	0.0399633	0.0113728	0.00298318	0.00510381	0.00913699	0.0133112	0.0118992	0.0118427		222.486	75.021	84.664	225.766	85.644	74.77	115.471	105.768	78.289		222.486	0.0111298	0.0251971	0.110395	0.0220858	0.0195411	0.0480287	0.050948	0.019759	0.0383856	0.0323392
	222.962	78.363	69.571	120.587	92.135	68.067	81.386	104.457	105.211		222.962	0.00636709	0.00612977	0.042528	0.0138812	0.00165226	0.00641136	0.0106639	0.0213008	0.0136168	0.0131332		222.962	74.971	79.897	222.02	86.781	72.233	120.289	105.141	78.876		222.962	0.0111015	0.0212288	0.107971	0.0229313	0.0171278	0.0518065	0.0503043	0.0203091	0.0378476	0.0321121
	223.437	78.13	67.129	123.068	96.232	68.169	84.44	101.969	109.085		223.437	0.00615723	0.00417993	0.0445577	0.0164218	0.00172975	0.0088855	0.00956751	0.0233439	0.0143554	0.014042		223.437	75.011	75.557	215.165	87.622	70.629	126.788	105.53	79.778		223.437	0.0111242	0.0176159	0.103535	0.0235567	0.0156021	0.0569024	0.0507036	0.0211544	0.0375243	0.0314952
	223.913	76.109	65.961	126.314	100.722	69.862	85.18	95.262	116.553		223.913	0.0043369	0.00324733	0.0472132	0.0192061	0.00301585	0.00948499	0.00661203	0.0272822	0.0150498	0.015595		223.913	74.56	72.161	208.882	87.946	69.338	132.526	104.433	79.734		223.913	0.0108684	0.0147888	0.0994695	0.0237977	0.014374	0.0614016	0.0495774	0.0211132	0.0369238	0.0311009
	224.388	75.389	64.678	127.033	104.375	72.211	83.99	92.328	124.527		224.388	0.00368839	0.00222291	0.0478014	0.0214713	0.00480029	0.00852094	0.00531915	0.0314874	0.015664	0.0165489		224.388	74.845	69.247	203.453	88.537	68.655	138.319	102.736	80.683		224.388	0.01103	0.012363	0.0959563	0.0242372	0.0137243	0.0659439	0.0478351	0.0220026	0.0366365	0.030801
	224.863	75.54	63.799	123.636	104.219	72.823	84.813	90.481	121.92		224.863	0.0038244	0.00152106	0.0450223	0.0213746	0.0052652	0.00918768	0.00450526	0.0301126	0.0151016	0.015655		224.863	74.419	68.038	197.079	88.297	67.836	143.759	100.494	81.482		224.863	0.0107885	0.0113565	0.0918315	0.0240587	0.0129453	0.0702094	0.0455333	0.0227514	0.0361843	0.0304035
	225.339	75.283	64.236	121.801	99.834	70.183	86.48	89.096	118.173		225.339	0.00359292	0.00186999	0.0435212	0.0186554	0.0032597	0.0105382	0.00389495	0.0281366	0.0141836	0.0150126		225.339	74.514	66.929	187.922	87.814	67.1	150.414	99.979	82.132		225.339	0.0108423	0.0104333	0.0859059	0.0236995	0.0122452	0.0754276	0.0450045	0.0233605	0.0358649	0.0299714
	225.814	75.453	64.246	124.717	96.54	67.385	89.775	90.19	119.484		225.814	0.00374604	0.00187797	0.0459067	0.0166128	0.00113417	0.0132075	0.00437703	0.0288279	0.0144613	0.0158289		225.814	74.296	66.58	180.315	86.956	67.025	158.452	95.15	81.425		225.814	0.0107187	0.0101428	0.0809832	0.0230615	0.0121738	0.0817302	0.0400467	0.0226979	0.0351944	0.0301086
	226.29	74.884	64.158	125.004	94.11	66.245	94.179	92.113	116.814		226.29	0.00323354	0.00180771	0.0461415	0.0151059	0.00026816	0.0167753	0.00522441	0.0274199	0.0144971	0.0158126		226.29	74.207	66.632	172.176	85.445	67.271	162.641	91.207	81.819		226.29	0.0106683	0.0101861	0.0757163	0.0219378	0.0124078	0.0850148	0.0359985	0.0230672	0.0343746	0.029733
	226.765	74.738	63.585	120.697	93.436	65.892	99.646	93.727	111.276		226.765	0.00310203	0.00135019	0.042618	0.0146879	0	0.0212043	0.00593563	0.0244993	0.0141747	0.0147415		226.765	74.901	65.961	161.934	85.281	67.489	167.936	88.552	82.33		226.765	0.0110618	0.0096275	0.0690885	0.0218158	0.0126152	0.0891667	0.0332727	0.0235461	0.0337743	0.0295439
	227.24	74.441	64.521	116.848	94.476	66.243	109.202	95.2	106.875		227.24	0.00283452	0.00209755	0.0394692	0.0153329	0.000266641	0.0289459	0.00658471	0.0221784	0.0147137	0.0143755		227.24	74.891	66.695	151.635	85.413	67.503	171.786	86.209	82.615		227.24	0.0110561	0.0102385	0.0624238	0.021914	0.0126285	0.0921855	0.0308671	0.0238132	0.0331408	0.0292648
	227.716	74.464	64.947	113.392	97.089	67.448	115.367	95.668	104.829		227.716	0.00285524	0.00243769	0.0366419	0.0169532	0.00118203	0.0339404	0.00679094	0.0210994	0.0152376	0.0142994		227.716	74.727	67.499	142.724	85.004	67.681	173.578	84.558	82.555		227.716	0.0109631	0.0109078	0.0566573	0.0216098	0.0127978	0.0935906	0.0291721	0.0237569	0.0324319	0.0288839
	228.191	74.649	65.804	105.914	97.181	68.141	118.426	99.135	102.181		228.191	0.00302187	0.00312197	0.0305243	0.0170103	0.00170847	0.0364185	0.00831869	0.0197029	0.0149784	0.0132653		228.191	75.663	67.822	133.756	85.344	67.623	175.747	83.388	82.593		228.191	0.0114939	0.0111767	0.0508539	0.0218627	0.0127427	0.0952913	0.0279709	0.0237925	0.0318981	0.0287166
	228.667	75.48	66.934	97.619	99.356	68.499	121.3	102.409	92.436		228.667	0.00377036	0.00402423	0.0237383	0.018359	0.00198043	0.0387469	0.0097614	0.0145637	0.014368	0.0124904		228.667	75.901	68.841	123.247	85.123	67.459	177.168	81.949	81.962		228.667	0.0116289	0.012025	0.0440534	0.0216983	0.0125867	0.0964055	0.0264935	0.0232012	0.0310116	0.0285113
	229.142	76.082	68.307	90.38	99.917	68.981	123.572	108.333	84.16		229.142	0.00431258	0.00512052	0.0178162	0.0187069	0.00234659	0.0405875	0.0123718	0.0101993	0.0139327	0.0123587		229.142	75.658	69.389	113.844	84.481	67.203	180.142	81.666	81.487		229.142	0.0114911	0.0124812	0.0379685	0.0212209	0.0123431	0.0987374	0.0262029	0.022756	0.0304002	0.029013
	229.617	76.605	68.742	84.702	94.925	69.633	126.611	116.462	80.279		229.617	0.00478365	0.00546784	0.0131711	0.0156113	0.00284189	0.0430495	0.0159539	0.00815255	0.013629	0.0129079		229.617	75.258	70.057	104.532	84.668	67.528	181.691	81.136	82.474		229.617	0.0112642	0.0130373	0.0319425	0.02136	0.0126523	0.099952	0.0256588	0.023681	0.0299435	0.0292041
	230.093	78.572	69.452	80.641	90.725	70.09	136.191	125.079	76.671		230.093	0.00655534	0.00603475	0.00984889	0.0130068	0.00318905	0.0508105	0.0197511	0.00624982	0.0144308	0.0155868		230.093	76.388	70.477	97.276	83.62	67.318	184.712	80.861	81.909		230.093	0.011905	0.0133869	0.027247	0.0205806	0.0124525	0.102321	0.0253765	0.0231515	0.0295526	0.030011
	230.568	81.539	70.844	78.98	91.301	70.395	142.307	130.302	75.15		230.568	0.00922773	0.0071462	0.00849006	0.013364	0.00342075	0.0557652	0.0220526	0.00544769	0.0156143	0.0172126		230.568	76.686	70.307	92.715	82.217	67.173	185.676	82.228	81.469		230.568	0.012074	0.0132454	0.0242955	0.0195373	0.0123146	0.103077	0.0267799	0.0227392	0.0292578	0.0303685
	231.044	83.257	71.022	77.243	90.855	70.35	141.816	129.047	74.908		231.044	0.0107751	0.00728833	0.00706905	0.0130874	0.00338656	0.0553675	0.0214996	0.00532007	0.0154742	0.0170814		231.044	77.569	69.845	88.862	80.941	66.944	183.833	84.472	81.005		231.044	0.0125747	0.0128608	0.0218021	0.0185884	0.0120968	0.101632	0.0290838	0.0223043	0.0288678	0.029991
	231.519	82.51	70.776	77.012	87.008	70.804	138.379	126.562	76.529		231.519	0.0101023	0.00709191	0.00688007	0.0107019	0.00373145	0.0525831	0.0204045	0.00617493	0.0147088	0.0161104		231.519	77.446	70.315	84.844	79.812	66.77	183.266	85.007	81.004		231.519	0.012505	0.0132521	0.019202	0.0177488	0.0119313	0.101187	0.0296331	0.0223034	0.0284703	0.0299714
	231.994	81.2	70.533	76.594	82.505	70.302	136.863	125.837	77.189		231.994	0.0089224	0.00689788	0.00653811	0.00790951	0.0033501	0.0513549	0.0200851	0.00652299	0.0139476	0.0159047		231.994	77.487	70.189	81.889	78.822	66.617	183.321	84.555	80.246		231.994	0.0125282	0.0131472	0.0172898	0.0170126	0.0117857	0.10123	0.029169	0.021593	0.0279695	0.0301505
	232.47	80.751	71.727	76.329	79.552	70.062	135.646	125.531	76.037		232.47	0.00851798	0.00785124	0.00632132	0.00607833	0.00316778	0.050369	0.0199502	0.00591547	0.0135214	0.0157142		232.47	78.439	69.398	79.469	78.13	66.431	181.419	85.812	78.982		232.47	0.0130681	0.0124887	0.0157237	0.016498	0.0116088	0.0997387	0.0304596	0.0204085	0.0274993	0.029817
	232.945	82.668	72.079	76.473	78.449	69.695	135.547	123.821	74.632		232.945	0.0102446	0.0081323	0.00643913	0.00539434	0.00288899	0.0502888	0.0191967	0.00517452	0.0134699	0.0156877		232.945	79.04	68.779	77.355	77.22	66.775	180.274	85.911	77.391		232.945	0.0134089	0.0119734	0.0143557	0.0158212	0.011936	0.0988409	0.0305612	0.0189175	0.0269769	0.0296682
	233.421	83.474	72.801	76.001	78.182	69.314	136.347	122.354	73.464		233.421	0.0109706	0.00870879	0.00605299	0.00522877	0.00259956	0.0509369	0.0185503	0.00455855	0.0134508	0.0159419		233.421	79.203	68.94	75.393	76.185	67.691	174.974	85.817	75.572		233.421	0.0135013	0.0121074	0.0130861	0.0150516	0.0128073	0.0946852	0.0304647	0.0172128	0.0261145	0.0283463
	233.896	81.448	73.119	74.911	77.35	69.744	130.488	114.37	73.072		233.896	0.00914577	0.0089627	0.00516128	0.00471284	0.00292621	0.0461903	0.0150321	0.00435182	0.0120604	0.0143239		233.896	79.964	68.645	74.847	75.289	68.536	166.576	86.473	73.484		233.896	0.0139329	0.0118618	0.0127327	0.0143852	0.0136111	0.0881003	0.0311382	0.015256	0.0251273	0.0261919
	234.371	78.748	72.962	74.787	75.979	69.359	120.641	108.039	74.222		234.371	0.00671386	0.00883734	0.00505984	0.00386267	0.00263374	0.038213	0.0122423	0.0049583	0.0103151	0.0116748		234.371	82.218	68.727	74.096	74.83	70.443	157.044	87.471	72.324		234.371	0.015211	0.0119301	0.0122467	0.0140439	0.0154251	0.0806262	0.0321628	0.0141689	0.0244769	0.0236091
	234.847	79.097	72.463	74.663	74.631	68.951	114.509	105.746	74.972		234.847	0.00702821	0.00843891	0.0049584	0.00302676	0.0023238	0.0332453	0.0112319	0.00535382	0.00945088	0.0100376		234.847	83.876	68.903	73.497	74.527	74.482	147.616	88.811	72.711		234.847	0.0161512	0.0120766	0.0118591	0.0138186	0.0192671	0.0732337	0.0335386	0.0145316	0.0243096	0.0209798
	235.322	79.355	72.696	74.244	73.474	69.826	110.085	107.161	76.589		235.322	0.00726059	0.00862495	0.00461562	0.00230929	0.0029885	0.0296613	0.0118554	0.00620657	0.00919027	0.00883053		235.322	86.875	68.318	73.168	74.484	80.581	136.062	89.272	72.785		235.322	0.0178519	0.0115896	0.0116462	0.0137866	0.0250687	0.0641742	0.0340119	0.0146009	0.0240912	0.0179378
	235.798	77.689	73.196	74.829	73.727	71.548	107.705	109.769	78.665		235.798	0.00576002	0.00902418	0.0050942	0.00246618	0.00429663	0.0277332	0.0130046	0.00730138	0.00933505	0.00810221		235.798	89.753	68.139	73.656	74.233	84.827	124.882	88.445	73.309		235.798	0.0194839	0.0114406	0.011962	0.0135999	0.0291076	0.0554079	0.0331628	0.015092	0.0236571	0.0151475
	236.273	75.773	73.373	76.647	73.433	73.67	104.329	107.442	80.23		236.273	0.00403426	0.00916551	0.00658147	0.00228387	0.00590863	0.0249982	0.0119792	0.00812671	0.00913473	0.00707745		236.273	93.603	68.931	74.249	74.23	87.863	115.519	88.659	73.91		236.273	0.0216671	0.0120999	0.0123458	0.0135977	0.0319955	0.0480663	0.0333825	0.0156552	0.0236013	0.0130417
	236.748	75.233	72.944	78.594	72.473	74.079	98.309	105.143	80.811		236.748	0.00354788	0.00882297	0.00817428	0.00168856	0.00621933	0.0201212	0.0109662	0.00843311	0.00849668	0.00557378		236.748	95.961	68.63	74.617	74.246	90.175	108.552	89.393	73.87		236.748	0.0230043	0.0118494	0.0125839	0.0136096	0.0341948	0.0426035	0.0341361	0.0156177	0.0234499	0.0119972
	237.224	77.13	73.143	81.975	71.95	73.516	95.021	101.975	79.992		237.224	0.00525652	0.00898186	0.0109402	0.00136424	0.00579165	0.0174575	0.00957015	0.0080012	0.00842041	0.00472895		237.224	98.2	68.943	74.569	74.576	93.671	104.531	89.814	73.517		237.224	0.0242739	0.0121099	0.0125528	0.013855	0.0375203	0.0394506	0.0345683	0.0152869	0.0237022	0.0118552
	237.699	78.781	72.902	87.507	71.915	73.647	94.145	98.517	76.83		237.699	0.00674359	0.00878943	0.0154658	0.00134254	0.00589116	0.0167478	0.00804637	0.00633367	0.00867005	0.00510491		237.699	100.9	67.822	75.077	73.959	96.836	102.403	90.499	73.127		237.699	0.025805	0.0111767	0.0128816	0.0133962	0.0405309	0.037782	0.0352716	0.0149214	0.0239707	0.0124006
	238.175	79.827	72.018	92.142	71.539	76.069	92.499	98.132	75.039		238.175	0.00768573	0.0080836	0.0192577	0.00110938	0.00773106	0.0154143	0.00787672	0.00538915	0.00906845	0.00569542		238.175	103.032	67.069	75.118	73.301	98.481	100.311	90.668	73.264		238.175	0.027014	0.0105499	0.0129081	0.0129069	0.0420957	0.0361417	0.0354451	0.0150498	0.0240139	0.0126607
	238.65	80.922	70.874	95.312	71.046	77.237	91.134	94.935	77.405		238.65	0.008672	0.00717016	0.021851	0.000803664	0.00861834	0.0143085	0.00646794	0.0066369	0.00931606	0.00627131		238.65	103.359	67.61	75.577	73.471	101.418	99.409	92.386	73.363		238.65	0.0271994	0.0110002	0.0132051	0.0130333	0.0448894	0.0354344	0.0372089	0.0151426	0.0246392	0.0132708
	239.125	82.505	70.077	98.186	70.187	78.223	88.416	90.47	77.567		239.125	0.0100978	0.00653379	0.0242021	0.000270988	0.00936736	0.0121066	0.00450041	0.00672234	0.00922518	0.00706503		239.125	102.989	67.401	75.973	72.554	104.269	98.317	92.23	74.221		239.125	0.0269896	0.0108262	0.0134614	0.0123514	0.0476014	0.0345782	0.0370488	0.0159467	0.0248505	0.0137711
	239.601	84.594	70.329	101.677	70.158	78.601	85.311	90.084	77.115		239.601	0.0119794	0.006735	0.0270581	0.000253005	0.00965451	0.00959112	0.00433032	0.00648397	0.00951067	0.00795917		239.601	103.945	66.366	76.531	71.687	106.402	97.489	91.873	74.689		239.601	0.0275317	0.00996465	0.0138225	0.0117066	0.0496304	0.0339289	0.0366823	0.0163853	0.0249565	0.0142987
	240.076	87.377	69.959	104.17	70.216	77.949	83.082	89.896	75.174		240.076	0.0144861	0.00643957	0.0290975	0.000288972	0.00915922	0.00778534	0.00424748	0.00546035	0.00962057	0.0088639		240.076	104.809	66.143	76.206	71.114	109.284	95.666	91.131	75.125		240.076	0.0280217	0.009779	0.0136122	0.0112805	0.0523718	0.0324995	0.0359205	0.0167939	0.0250349	0.0148841
	240.552	88.993	69.995	105.654	70.172	75.621	81.246	86.349	76.839		240.552	0.0159416	0.00646831	0.0303116	0.000261687	0.00739073	0.00629794	0.00268447	0.00633841	0.00946184	0.009564		240.552	106.973	65.933	76.109	71.261	110.609	94.83	89.43	74.605		240.552	0.0292488	0.00960419	0.0135494	0.0113898	0.0536322	0.031844	0.0341741	0.0163065	0.0249686	0.0151082
	241.027	91.673	70.827	106.82	69.75	73.172	83.326	84.185	77.889		241.027	0.0183555	0.00713263	0.0312655	0	0.00553032	0.00798301	0.00173089	0.00689215	0.00986125	0.0102273		241.027	110.004	64.857	76.766	71.263	112.288	93.991	88.284	74.237		241.027	0.0309676	0.00870845	0.0139746	0.0113913	0.0552293	0.0311861	0.0329975	0.0159617	0.0250521	0.015609
	241.502	96.088	70.486	110.122	69.858	71.327	82.286	83.719	75.166		241.502	0.0223321	0.00686036	0.0339668	6.6972e-05	0.00412875	0.00714048	0.00152555	0.00545613	0.0101846	0.0117707		241.502	111.738	64.518	77.059	70.496	115.25	92.792	88.004	74.056		241.502	0.0319509	0.00842624	0.0141642	0.0108209	0.0580468	0.030246	0.03271	0.015792	0.0252696	0.0164956
	241.978	96.306	70.72	110.194	71.871	70.404	80.855	82.594	74.753		241.978	0.0225285	0.0070472	0.0340257	0.00131526	0.00342758	0.00598118	0.00102981	0.00523833	0.0100742	0.0118369		241.978	112.729	64.768	77.057	69.893	117.525	90.146	87.295	74.312		241.978	0.0325129	0.00863436	0.0141629	0.0103725	0.0602109	0.0281713	0.0319821	0.0160319	0.0252598	0.0170469
	242.453	95.558	72.322	107.267	73.271	71.126	82.752	80.257	74.225		242.453	0.0218547	0.00832633	0.0316311	0.00218341	0.00397606	0.007518	0	0.00495988	0.0100562	0.0109555		242.453	113.187	64.132	76.536	68.888	119.843	86.604	87.325	74.512		242.453	0.0327726	0.00810491	0.0138257	0.00962512	0.0624158	0.025394	0.0320129	0.0162194	0.0250463	0.0178625
	242.929	95.074	73.54	103.935	72.628	71.945	87.558	80.281	70.786		242.929	0.0214188	0.00929885	0.0289053	0.00178468	0.00459822	0.0114115	1.05757e-05	0.00314627	0.0100718	0.0102377		242.929	111.505	64.024	75.739	68.713	121.743	84.582	87.758	74.178		242.929	0.0318188	0.008015	0.01331	0.00949498	0.0642232	0.0238085	0.0324575	0.0159064	0.0248793	0.0184782
	243.404	90.704	73.262	98.828	72.304	72.69	94.429	80.46	67.583		243.404	0.0174827	0.00907688	0.0247274	0.00158376	0.00516417	0.0169779	8.9453e-05	0.00145711	0.00956991	0.00915242		243.404	109.397	64.19	76.146	68.733	122.114	81.894	87.554	74.008		243.404	0.0306234	0.00815319	0.0135733	0.00950985	0.0645761	0.0217008	0.032248	0.0157471	0.0245165	0.018514
	243.879	86.427	73.666	94.226	72.323	73.078	104.667	81.726	68.028		243.879	0.0136304	0.00939946	0.0209625	0.00159555	0.00545891	0.025272	0.000647323	0.00169179	0.00983224	0.00936926		243.879	104.127	64.247	76.942	68.334	121.657	80.039	86.012	74.005		243.879	0.0276349	0.00820064	0.0140885	0.00921313	0.0641413	0.0202463	0.0306649	0.0157442	0.0237417	0.0181941
	244.355	83.002	73.757	92.251	72.467	74.242	119.317	84.676	70.448		244.355	0.0105455	0.00947212	0.0193468	0.00168484	0.00634316	0.0371404	0.00194726	0.00296802	0.011181	0.012013		244.355	99.059	64.748	79.285	67.775	121.563	78.991	84.714	74.627		244.355	0.024761	0.00861771	0.0156047	0.00879743	0.0640519	0.0194246	0.0293323	0.0163272	0.0233646	0.0179203
	244.83	81.856	71.533	91.311	73.653	74.442	128.905	92.054	74.629		244.83	0.00951326	0.00769634	0.0185778	0.00242029	0.00649509	0.0449079	0.00519841	0.00517293	0.0124978	0.0139584		244.83	94.571	64.221	82.201	66.974	121.905	77.629	82.722	74.073		244.83	0.022216	0.008179	0.0174917	0.00820176	0.0643772	0.0183566	0.0272871	0.015808	0.0227397	0.0180191
	245.306	79.628	71.191	91.451	74.35	74.934	123.997	102.588	80.576		245.306	0.00750649	0.00742327	0.0186924	0.00285251	0.00686884	0.0409318	0.00984028	0.00830918	0.0128031	0.0122247		245.306	91.532	64.122	85.854	67.447	121.376	75.646	80.636	73.345		245.306	0.0204927	0.00809659	0.0198556	0.00855351	0.063874	0.0168018	0.0251455	0.0151257	0.0222432	0.017801
	245.781	75.586	72.23	90.183	74.365	76.754	121.789	104.362	85.17		245.781	0.00386583	0.00825287	0.017655	0.00286181	0.00825142	0.039143	0.010622	0.0107319	0.012673	0.0116274		245.781	87.958	64.201	91.812	67.195	120.425	73.891	79.643	73.369		245.781	0.018466	0.00816235	0.0237111	0.00836611	0.0629694	0.0154257	0.024126	0.0151482	0.0220469	0.0175904
	246.256	72.582	71.773	89.013	75.116	80.012	127.034	105.199	87.088		246.256	0.00116011	0.00788797	0.0166979	0.00332751	0.0107264	0.0433921	0.0109908	0.0117434	0.0132408	0.0131342		246.256	84.179	64.983	97.163	67.448	118.732	72.615	77.758	72.693		246.256	0.0163231	0.00881334	0.0271739	0.00855425	0.061359	0.0144252	0.0221907	0.0145147	0.0216693	0.0172186
	246.732	71.402	70.884	88.636	76.999	83.267	129.47	106.956	86.669		246.732	9.72763e-05	0.00717814	0.0163895	0.00449518	0.0131991	0.0453656	0.0117651	0.0115224	0.0137515	0.013789		246.732	80.146	65.226	102.041	67.738	116.73	72.02	74.992	72.229		246.732	0.0140361	0.00901563	0.0303305	0.00876991	0.0594546	0.0139586	0.0193509	0.0140798	0.0211245	0.0169351
	247.207	72.852	71.713	86.911	77.458	85.547	124.332	103.028	87.529		247.207	0.0014033	0.00784007	0.0149783	0.00477981	0.0149311	0.0412032	0.0100342	0.011976	0.0133932	0.012191		247.207	77.154	65.423	107.495	67.812	114.464	71.575	71.929	72.13		247.207	0.0123394	0.00917963	0.0338599	0.00882494	0.0572992	0.0136097	0.0162061	0.0139871	0.0206632	0.0167837
	247.683	74.805	72.242	86.808	77.329	85.501	122.283	100.115	88.021		247.683	0.00316238	0.00826245	0.014894	0.00469982	0.0148962	0.0395432	0.00875053	0.0122354	0.0133055	0.0114501		247.683	75.864	65.829	111.806	67.676	110.719	70.981	71.359	71.269		247.683	0.0116079	0.00951761	0.0366497	0.00872381	0.0537368	0.0131439	0.0156209	0.0131802	0.0202726	0.0161906
	248.158	77.399	71.998	87.634	78.548	84.756	118.477	98.766	86.378		248.158	0.00549881	0.00806763	0.0155697	0.00545573	0.0143302	0.0364599	0.00815609	0.011369	0.0131134	0.0101578		248.158	74.58	66.083	116.267	68.149	107.503	70.745	70.24	71.607		248.158	0.0108798	0.00972906	0.0395365	0.00907556	0.0506777	0.0129589	0.0144721	0.0134969	0.0201033	0.0158256
	248.633	82.843	70.982	89.026	79.677	83.442	119.265	98.235	85.677		248.633	0.0104023	0.00725639	0.0167085	0.00615584	0.013332	0.0370982	0.0079221	0.0109993	0.0137343	0.0100473		248.633	74.526	65.844	118.945	68.936	103.23	70.885	70.582	72.006		248.633	0.0108492	0.0095301	0.0412694	0.00966081	0.0466131	0.0130687	0.0148232	0.0138709	0.0199607	0.0149919
	249.109	84.373	71.302	89.152	80.349	82.244	121.91	100.576	89.115		249.109	0.0117803	0.0075119	0.0168116	0.00657255	0.012422	0.039241	0.00895368	0.0128124	0.0145132	0.0105184		249.109	75.758	66.614	123.538	69.978	96.324	70.352	71.22	72.35		249.109	0.0115478	0.0101711	0.0442417	0.0104357	0.0400439	0.0126507	0.0154782	0.0141932	0.0198453	0.0139229
	249.584	85.065	71.776	88.924	80.715	81.474	122.335	106.502	95.295		249.584	0.0124036	0.00789037	0.0166251	0.00679952	0.011837	0.0395853	0.011565	0.0160715	0.0153472	0.0103758		249.584	75.386	66.986	125.919	70.163	91.598	69.884	72.137	72.693		249.584	0.0113368	0.0104808	0.0457825	0.0105733	0.0355484	0.0122838	0.0164197	0.0145147	0.0196175	0.0134286
	250.059	86.831	70.997	88.567	80.001	80.32	121.395	109.06	100.484		250.059	0.0139943	0.00726837	0.016333	0.00635676	0.0109604	0.0388238	0.0126922	0.018808	0.0156546	0.0102648		250.059	75.791	66.82	127.83	69.91	88.043	69.608	72.78	72.231		250.059	0.0115665	0.0103426	0.0470191	0.0103851	0.0321667	0.0120674	0.0170799	0.0140817	0.0193386	0.0132981
	250.535	90.036	71.888	88.982	80.351	78.818	114.359	117.186	104.033		250.535	0.016881	0.0079798	0.0166725	0.00657379	0.00981936	0.0331238	0.016273	0.0206796	0.0160004	0.00851723		250.535	75.986	66.528	129.044	70.595	85.335	69.353	74.396	72.873		250.535	0.0116771	0.0100995	0.0478047	0.0108945	0.0295908	0.0118674	0.018739	0.0146834	0.0194195	0.0131398
	251.01	94.107	72.664	89.301	79.931	75.998	107.777	119.124	99.044		251.01	0.0205478	0.0085994	0.0169335	0.00631335	0.00767712	0.0277915	0.017127	0.0180486	0.0153798	0.00737615		251.01	75.74	66.438	129.516	70.396	82.528	68.916	76.41	72.093		251.01	0.0115376	0.0100246	0.0481102	0.0107465	0.0269207	0.0115248	0.0208067	0.0139524	0.0192029	0.0130865
	251.486	104.088	72.348	90.41	77.952	72.87	105.348	116.658	95.318		251.486	0.0295378	0.00834709	0.0178407	0.00508615	0.0053009	0.0258237	0.0160403	0.0160836	0.0155075	0.00905051		251.486	75.75	66.231	128.895	70.274	80.693	68.988	77.089	72.378		251.486	0.0115432	0.00985226	0.0477083	0.0106558	0.0251752	0.0115812	0.0215038	0.0142195	0.0190299	0.0128472
	251.961	112.462	72.215	91.335	75.828	70.996	103.05	117.89	95.024		251.961	0.0370803	0.00824089	0.0185975	0.00376903	0.0038773	0.023962	0.0165832	0.0159286	0.0160048	0.0111587		251.961	76.054	66.553	130.728	70.462	78.746	69.125	77.634	72.132		251.961	0.0117156	0.0101203	0.0488945	0.0107956	0.0233232	0.0116886	0.0220634	0.0139889	0.0190738	0.0130903
	252.436	115.799	71.703	90.974	74.992	69.692	103.771	123.124	92.985		252.436	0.0400859	0.00783208	0.0183021	0.00325062	0.00288671	0.0245461	0.0188896	0.0148533	0.0163308	0.0123547		252.436	76.197	66.216	130.613	70.396	77.053	68.778	78.891	71.855		252.436	0.0117967	0.00983977	0.04882	0.0107465	0.0217127	0.0114165	0.0233539	0.0137294	0.018927	0.0131188
	252.912	120.857	72.374	88.997	74.284	68.516	99.787	122.43	93.504		252.912	0.0446417	0.00836785	0.0166848	0.00281158	0.00199335	0.0213186	0.0185838	0.015127	0.0161911	0.0135468		252.912	75.841	65.409	130.779	69.917	75.902	69.11	79.09	71.582		252.912	0.0115948	0.00916797	0.0489275	0.0103903	0.0206179	0.0116769	0.0235582	0.0134735	0.0186759	0.013245
	253.387	135.244	73.39	87.948	73.636	68.148	98.613	120.929	92.424		253.387	0.0576002	0.00917908	0.0158266	0.00240975	0.00171379	0.0203675	0.0179223	0.0145574	0.0174471	0.0176231		253.387	76.221	65.781	131.607	69.869	74.871	68.871	79.138	71.468		253.387	0.0118103	0.00947765	0.0494633	0.0103546	0.0196372	0.0114895	0.0236075	0.0133667	0.0186508	0.013384
	253.863	139.172	74.367	87.267	72.651	67.201	102.074	119.005	89.375		253.863	0.0611381	0.00995917	0.0152695	0.00179894	0.000994394	0.0231713	0.0170745	0.0129495	0.0177944	0.0190392		253.863	76.044	64.71	131.134	69.567	74.261	68.904	80.17	71.106		253.863	0.01171	0.00858608	0.0491572	0.0101301	0.0190569	0.0115153	0.024667	0.0130274	0.0184812	0.0134769
	254.338	144.875	75.655	86.085	72.139	66.455	100.114	114.806	89.432		254.338	0.0662749	0.0109876	0.0143025	0.00148144	0.000427688	0.0215835	0.0152242	0.0129795	0.0179077	0.0207731		254.338	75.909	64.821	131.407	69.298	72.912	68.671	82.32	71.086		254.338	0.0116334	0.00867848	0.0493339	0.00993001	0.0177737	0.0113326	0.0268744	0.0130087	0.0185706	0.0137318
	254.813	148.977	77.196	84.349	72.28	66.478	93.943	114.818	90.088		254.813	0.0699696	0.012218	0.0128823	0.00156888	0.000445161	0.0165842	0.0152295	0.0133255	0.0177779	0.0219407		254.813	76.701	64.464	131.774	69.673	72.067	68.558	83.692	70.837		254.813	0.0120825	0.00838129	0.0495713	0.0102089	0.0169699	0.011244	0.028283	0.0127753	0.0186895	0.0139434
	255.289	152.659	77.416	82.872	71.648	66.072	90.925	116.842	88.857		255.289	0.073286	0.0123937	0.011674	0.00117697	0.000136739	0.0141392	0.0161214	0.0126763	0.0177005	0.0232261		255.289	77.393	64.831	131.548	70.159	71.363	68.525	87.542	70.193		255.289	0.0124749	0.00868681	0.0494251	0.0105703	0.0163003	0.0112182	0.0322357	0.0121718	0.0191354	0.0143188
	255.764	147.104	77.456	81.741	71.405	65.927	88.88	120.377	86.914		255.764	0.0682825	0.0124256	0.0107488	0.00102628	2.65881e-05	0.0124825	0.0176791	0.0116516	0.0167904	0.021654		255.764	77.941	64.65	130.867	70.509	70.822	68.455	94.194	70.841		255.764	0.0127857	0.00853613	0.0489844	0.0108306	0.0157856	0.0111633	0.0390652	0.0127791	0.0199912	0.0152086
	256.24	144.806	77.624	80.436	71.332	66.483	86.844	121.122	86.374		256.24	0.0662127	0.0125598	0.00968119	0.000981015	0.000448959	0.010833	0.0180074	0.0113668	0.0162614	0.0210174		256.24	77.999	64.706	127.056	70.286	69.844	67.862	102.09	70.863		256.24	0.0128186	0.00858275	0.0465182	0.0106647	0.0148553	0.0106983	0.0471719	0.0127997	0.0205137	0.016359
	256.715	134.244	77.704	79.824	72.007	67.757	85.241	120.518	86.822		256.715	0.0566995	0.0126236	0.00918052	0.00139959	0.00141677	0.00953441	0.0177412	0.0116031	0.0150248	0.017715		256.715	78.782	65.304	123.543	71.04	68.826	68.68	110.973	70.906		256.715	0.0132626	0.00908056	0.0442449	0.0112255	0.013887	0.0113397	0.0562919	0.01284	0.0215215	0.0180936
	257.19	121.963	78.702	78.637	72.758	68.811	84.734	120.586	89.278		257.19	0.0456379	0.0134205	0.00820946	0.00186529	0.00221745	0.00912368	0.0177712	0.0128983	0.013893	0.0139388		257.19	77.748	65.652	119.255	72.187	67.884	68.825	121.792	71.6		257.19	0.0126762	0.00937026	0.04147	0.0120784	0.0129909	0.0114534	0.0673995	0.0134904	0.0226162	0.020863
	257.666	117.25	80.68	77.199	73.81	68.935	83.388	119.831	95.82		257.666	0.0413929	0.0149998	0.00703305	0.00251765	0.00231164	0.00803324	0.0174385	0.0163483	0.0137594	0.0126539		257.666	78.244	66.164	114.425	73.084	67.932	68.29	132.964	71.916		257.666	0.0129575	0.00979649	0.0383445	0.0127455	0.0130366	0.0110339	0.0788696	0.0137865	0.0238213	0.0240807
	258.141	124.27	84.522	75.485	75.591	69.186	81.971	117.544	102.889		258.141	0.0477158	0.0180675	0.00563086	0.00362207	0.00250232	0.00688529	0.0164307	0.0200763	0.0151164	0.0148647		258.141	77.612	67.586	108.749	74.577	67.076	68.113	148.123	72.467		258.141	0.0125991	0.0109803	0.0346714	0.0138558	0.0122223	0.0108951	0.094433	0.0143029	0.025495	0.0289425
	258.617	143.237	88.497	74.519	77.227	68.838	80.741	115.563	107.317		258.617	0.0647995	0.0212414	0.00484059	0.00463657	0.00223796	0.00588883	0.0155578	0.0224115	0.0177018	0.0206061		258.617	77.441	69.043	102.978	75.795	66.373	67.83	166.727	72.15		258.617	0.0125022	0.0121932	0.0309369	0.0147615	0.0115536	0.0106732	0.113533	0.0140058	0.02752	0.0353646
	259.092	178.334	91.656	72.428	79.53	69.303	78.923	112.665	103.479		259.092	0.0964116	0.0237637	0.00312998	0.00606468	0.0025912	0.00441601	0.0142808	0.0203874	0.0213807	0.0313852		259.092	76.955	69.924	97.735	77.496	66.503	68.014	191.377	71.609		259.092	0.0122266	0.0129266	0.027544	0.0160265	0.0116773	0.0108175	0.138841	0.0134988	0.0304448	0.0441256
	259.567	212.827	94.895	71.217	82.338	70.894	76.193	113.465	102.987		259.567	0.12748	0.0263499	0.00213929	0.00780595	0.00379982	0.00220436	0.0146333	0.020128	0.0255675	0.042122		259.567	76.709	69.952	94.895	78.4	66.688	67.781	240.424	71.321		259.567	0.0120871	0.0129499	0.0257062	0.0166988	0.0118533	0.0106348	0.189197	0.0132289	0.0365444	0.0618679
	260.043	227.021	99.866	70.015	84.843	72.402	74.609	113.726	109.624		260.043	0.140264	0.0303191	0.00115595	0.00935933	0.00494538	0.000921117	0.0147483	0.0236281	0.0281677	0.0465004		260.043	76.644	70.586	92.275	79.493	66.459	67.495	285.399	71.152		260.043	0.0120502	0.0134777	0.0240107	0.0175116	0.0116354	0.0104105	0.235372	0.0130705	0.0421923	0.0781783
	260.518	210.032	100.03	69.068	87.549	73.797	74.872	114.348	117.156		260.518	0.124962	0.03045	0.000381226	0.0110374	0.00600511	0.00113418	0.0150224	0.0276002	0.0270741	0.0411017		260.518	76.172	72.112	89.069	79.312	67.152	68.495	323.615	71.309		260.518	0.0117825	0.014748	0.0219361	0.017377	0.0122946	0.0111946	0.274607	0.0132177	0.0471447	0.0919773
	260.994	165.123	96.99	69.048	89.787	75.626	75.186	117.975	104.83		260.994	0.0845124	0.0280227	0.000364865	0.0124252	0.00739453	0.00138856	0.0166206	0.0210999	0.0214786	0.0271755		260.994	74.801	72.206	85.637	79.544	68.041	70.285	346.504	71.033		260.994	0.0110051	0.0148263	0.0197152	0.0175495	0.0131403	0.0125982	0.298107	0.012959	0.0499875	0.100296
	261.469	142.886	95.854	68.737	92.831	77.89	75.954	126.747	93.217		261.469	0.0644834	0.0271157	0.000110441	0.0143128	0.0091144	0.00201074	0.0204861	0.0149756	0.0190761	0.0204174		261.469	74.924	73.129	82.018	80.973	68.769	71.753	332.677	70.073		261.469	0.0110748	0.0155946	0.0173732	0.0186122	0.0138328	0.0137493	0.283911	0.0120593	0.0482759	0.0952447
	261.944	158.22	93.912	68.607	95.058	80.293	77.381	141.835	88.039		261.944	0.0782948	0.025565	4.09041e-06	0.0156938	0.0109399	0.0031668	0.0271347	0.0122449	0.0216305	0.024793		261.944	75.354	73.103	79.537	81.83	69.63	73.7	301.769	69.448		261.944	0.0113187	0.015573	0.0157677	0.0192495	0.0146518	0.0152759	0.252178	0.0114736	0.0444361	0.0839786
	262.42	187.674	91.702	68.602	94.15	82.3	81.49	166.398	90.421		262.42	0.104824	0.0238005	0	0.0151307	0.0124645	0.00649562	0.0379585	0.0135011	0.0267719	0.0335311		262.42	76.164	73.442	77.574	81.998	70.775	74.429	282.245	69.987		262.42	0.011778	0.0158552	0.0144974	0.0193744	0.0157409	0.0158475	0.232133	0.0119787	0.0421507	0.0768027
	262.895	214.136	91.139	68.739	93.368	84.17	86.297	181.283	94.478		262.895	0.128659	0.0233509	0.000112077	0.0146458	0.0138851	0.0103899	0.0445177	0.0156406	0.0314001	0.0413216		262.895	76.741	73.756	75.763	81.869	71.991	75.707	270.468	69.366		262.895	0.0121052	0.0161166	0.0133255	0.0192785	0.0168976	0.0168496	0.220042	0.0113968	0.0407515	0.0724943
	263.371	262.402	89.509	69.022	92.142	86.288	90.297	179.293	90.407		263.371	0.172132	0.0220494	0.000343595	0.0138855	0.015494	0.0136304	0.0436407	0.0134937	0.0368337	0.0560195		263.371	77.891	74.403	73.318	82.047	72.526	77.091	249.648	69.361		263.371	0.0127573	0.0166552	0.0117433	0.0194109	0.0174065	0.0179348	0.198667	0.0113921	0.0382459	0.0648909
	263.846	312.387	88.657	70.13	90.54	88.103	93.902	194.618	88.342		263.846	0.217154	0.0213691	0.00125003	0.0128921	0.0168728	0.0165509	0.0503938	0.0124047	0.0436109	0.0715312		263.846	78.145	74.441	71.411	82.512	73.238	77.201	229.486	68.601		263.846	0.0129014	0.0166868	0.0105092	0.0197567	0.0180838	0.018021	0.177967	0.0106798	0.0355757	0.0576426
	264.321	304.827	89.405	70.777	89.174	89.949	98.542	199.179	87.334		264.321	0.210345	0.0219664	0.00177933	0.012045	0.0182751	0.0203099	0.0524036	0.0118731	0.0436246	0.0689558		264.321	77.612	74.738	69.711	83.158	73.726	78.477	224.363	68.848		264.321	0.0125991	0.0169341	0.00940913	0.0202371	0.018548	0.0190216	0.172707	0.0109113	0.0350459	0.055768
	264.797	268.688	89.992	71.48	86.137	93.36	104.97	195.107	87.153		264.797	0.177794	0.0224351	0.00235444	0.0101618	0.0208663	0.0255174	0.0506093	0.0117777	0.0401895	0.0574305		264.797	77.301	73.655	67.838	82.759	74.205	78.027	242.478	68.802		264.797	0.0124228	0.0160325	0.00819707	0.0199403	0.0190036	0.0186687	0.191305	0.0108682	0.0370548	0.0624697
	265.272	245.514	88.159	73.849	83.642	93.885	108.147	208.109	88.787		265.272	0.156921	0.0209715	0.00429248	0.00861458	0.0212652	0.0280912	0.0563387	0.0126394	0.0386418	0.0504073		265.272	77.239	73.411	66.997	81.986	73.821	78.187	263.689	68.029		265.272	0.0123876	0.0158294	0.00765284	0.0193655	0.0186384	0.0187942	0.213082	0.0101438	0.0394868	0.0702766
	265.748	228.16	87.607	76.494	82.334	92.667	107.223	225.552	90.394		265.748	0.14129	0.0205308	0.00645631	0.00780347	0.0203399	0.0273427	0.064025	0.0134869	0.0376594	0.045644		265.748	76.147	73.554	66.465	81.262	73.632	79.014	286.734	67.39		265.748	0.0117684	0.0159484	0.00730858	0.0188271	0.0184586	0.0194426	0.236742	0.00954494	0.0422551	0.078716
	266.223	176.127	87.806	76.522	79.787	91.961	109.336	238.858	90.044		266.223	0.0944237	0.0206897	0.00647921	0.00622405	0.0198036	0.0290545	0.0698884	0.0133023	0.0324832	0.0322514		266.223	76.125	72.615	65.429	80.121	74.514	80.232	308.435	67.393		266.223	0.0117559	0.0151667	0.00663816	0.0179786	0.0192976	0.0203977	0.259022	0.00954776	0.0449756	0.0866234
	266.698	114.312	87.378	77.081	77.737	90.106	111.967	255.138	91.039		266.698	0.0387466	0.0203479	0.00693652	0.00495283	0.0183944	0.0311859	0.0770623	0.013827	0.0264317	0.0234204		266.698	75.974	72.102	65.336	78.424	75.233	80.306	321.208	67.09		266.698	0.0116703	0.0147397	0.00657798	0.0167166	0.0199815	0.0204557	0.272136	0.0092638	0.0464427	0.0913254
	267.174	94.687	85.122	80.343	75.907	90.038	115.458	256.438	90.088		267.174	0.0210702	0.0185466	0.0096051	0.00381802	0.0183427	0.0340141	0.0776351	0.0133255	0.0245447	0.0232177		267.174	75.873	71.98	65.438	77.336	75.039	81.356	326.27	66.996		267.174	0.011613	0.0146381	0.00664398	0.0159075	0.019797	0.021279	0.277333	0.0091757	0.0470484	0.0931822
	267.649	89.291	82.452	83.382	74.987	91.429	120.199	253.738	88.422		267.649	0.01621	0.0164147	0.0120913	0.00324752	0.0193994	0.0378549	0.0764453	0.0124469	0.0242638	0.0232602		267.649	75.398	71.575	64.993	76.983	74.731	81.39	339.686	66.937		267.649	0.0113436	0.014301	0.00635601	0.015645	0.019504	0.0213057	0.291107	0.00912041	0.0485853	0.0981216
	268.125	90.352	79.563	86.252	77.11	90.037	123.45	263.64	88.453		268.125	0.0171657	0.014108	0.0144392	0.00456402	0.018342	0.0404886	0.0808087	0.0124632	0.0252974	0.0246822		268.125	75.078	70.731	65.577	76.461	74.178	81.054	356.079	66.645		268.125	0.0111622	0.0135984	0.00673393	0.0152568	0.018978	0.0210422	0.307937	0.00884676	0.0504444	0.104154
	268.6	93.328	79.436	88.598	83.865	88.497	124.335	266.993	89.601		268.6	0.0198462	0.0140066	0.0163584	0.00875286	0.0171721	0.0412056	0.0822862	0.0130687	0.0265871	0.0245353		268.6	74.882	70.922	66.072	75.125	73.72	81.391	373.035	66.478		268.6	0.011051	0.0137574	0.00705426	0.0142633	0.0185423	0.0213064	0.325346	0.00869026	0.0525013	0.110348
	269.075	94.662	79.252	90.479	86.53	86.169	125.101	256.973	91.475		269.075	0.0210477	0.0138596	0.0178972	0.0104055	0.0154036	0.0418262	0.0778709	0.0140569	0.0265459	0.0229108		269.075	75.739	70.362	66.464	74.199	72.665	81.711	394.027	66.66		269.075	0.011537	0.0132912	0.00730793	0.0135747	0.0175388	0.0215574	0.346898	0.00886082	0.0550707	0.118004
	269.551	97.271	80.905	89.522	85.118	84.968	122.344	235.791	95.217		269.551	0.0233976	0.0151795	0.0171143	0.00952986	0.0144913	0.0395926	0.0685369	0.0160303	0.0254841	0.0196321		269.551	76.421	70.543	66.592	72.793	71.74	81.871	396.329	65.959		269.551	0.0119237	0.0134419	0.00739076	0.0125291	0.0166589	0.0216828	0.349261	0.00820387	0.0551365	0.118931
	270.026	103.729	81.773	89.516	85.369	85.52	117.715	219.089	96.768		270.026	0.0292144	0.0158726	0.0171094	0.00968551	0.0149106	0.0358425	0.0611771	0.0168483	0.0250825	0.0168709		270.026	76.51	70.089	66.266	71.627	71.831	81.509	377.282	65.794		270.026	0.0119742	0.0130639	0.0071798	0.011662	0.0167454	0.021399	0.329706	0.00804924	0.0524725	0.112112
	270.502	113.426	82.959	88.726	83.255	87.349	114.226	210.45	97.568		270.502	0.0379486	0.0168195	0.0164631	0.0083746	0.0163	0.033016	0.0573702	0.0172702	0.0254453	0.0161679		270.502	77.004	69.147	66.816	70.728	70.187	80.604	355.215	66.014		270.502	0.0122543	0.0122797	0.00753571	0.0109934	0.0151816	0.0206894	0.30705	0.00825542	0.04928	0.104237
	270.977	123.883	83.427	88.298	82.432	86.387	107.176	198.523	98.191		270.977	0.0473672	0.0171932	0.0161129	0.00786425	0.0155692	0.0273046	0.0521146	0.0175987	0.0251406	0.0161153		270.977	78.227	69.57	66.642	70.569	69.286	80.594	337.449	65.768		270.977	0.0129479	0.0126319	0.00742312	0.0108752	0.0143246	0.0206815	0.28881	0.00802488	0.0469649	0.0978072
	271.452	126.427	83.534	87.588	81.781	84.284	101.228	186.205	97.817		271.452	0.0496586	0.0172786	0.0155321	0.00746055	0.0139717	0.0224859	0.0466866	0.0174015	0.0238095	0.0156278		271.452	78.055	69.151	66.63	70.865	69.184	79.841	322.443	66.235		271.452	0.0128503	0.0122831	0.00741535	0.0110953	0.0142275	0.0200911	0.273404	0.00846253	0.0449786	0.0923788
	271.928	122.623	82.923	87.286	85.217	83.494	97.772	174.663	97.446		271.928	0.0462323	0.0167908	0.015285	0.00959125	0.0133715	0.0196861	0.0416005	0.0172058	0.0224704	0.0136204		271.928	77.762	68.641	66.758	71.466	68.407	79.335	304.441	66.167		271.928	0.0126842	0.0118585	0.00749818	0.0115423	0.0134884	0.0196943	0.254922	0.0083988	0.0425108	0.0859061
	272.403	130.178	84.29	86.307	88.341	81.608	95.387	160.183	90.967		272.403	0.0530372	0.0178823	0.0144841	0.0115285	0.0119388	0.017754	0.0352198	0.013789	0.0219542	0.0146766		272.403	77.974	68.197	66.98	72.64	68.986	78.597	279.381	66.002		272.403	0.0128044	0.0114889	0.00764184	0.0124153	0.0140392	0.0191157	0.229193	0.00824417	0.0393678	0.0767834
	272.879	138.177	85.18	85.816	87.381	79.029	93.791	147.183	87.221		272.879	0.0602419	0.0185929	0.0140825	0.0109332	0.00997965	0.016461	0.0294913	0.0118135	0.0214495	0.0168686		272.879	79.909	68.521	66.895	74.255	71.299	78.214	252.603	65.899		272.879	0.0139017	0.0117586	0.00758684	0.0136163	0.0162394	0.0188153	0.201701	0.00814764	0.0364708	0.0668696
	273.354	142.218	87.139	85.61	87.166	77.094	89.154	136.645	88.073		273.354	0.0638817	0.0201571	0.0139139	0.0107998	0.00850971	0.0127044	0.0248477	0.0122628	0.0208847	0.0181646		273.354	79.927	69.065	66.729	76.463	73.317	77.861	219.715	66.576		273.354	0.0139119	0.0122115	0.00747942	0.0152583	0.018159	0.0185386	0.167935	0.0087821	0.0327845	0.0547535
	273.829	150.045	88.07	85.366	90.313	76.575	83.736	137.674	87.748		273.829	0.0709315	0.0209005	0.0137143	0.0127513	0.00811544	0.00831517	0.0253011	0.0120914	0.0215151	0.020829		273.829	80.439	69.57	66.637	80.664	74.267	78.037	193.238	66.983		273.829	0.0142022	0.0126319	0.00741988	0.0183824	0.0190626	0.0186766	0.140752	0.00916352	0.0300363	0.0449507
	274.305	166.653	89.467	86.848	94.388	77.152	80.985	132.564	86.366		274.305	0.0858904	0.0220159	0.0149267	0.0152783	0.00855377	0.0060865	0.0230494	0.0113626	0.0233955	0.0259393		274.305	81.136	70.449	66.912	84.384	76	77.238	172.786	66.865		274.305	0.0145975	0.0133636	0.00759784	0.0211488	0.0207111	0.0180501	0.119754	0.00905294	0.0280345	0.0373917
	274.78	158.695	90.974	87.034	94.363	76.186	80.181	130.04	89.003		274.78	0.0787226	0.0232192	0.0150789	0.0152628	0.00781994	0.00543516	0.0219371	0.0127533	0.0225286	0.0235159		274.78	81.862	71.495	66.739	86.868	77.667	77.503	155.644	67.047		274.78	0.0150092	0.0142344	0.00748589	0.022996	0.0222968	0.0182578	0.102155	0.0092235	0.0264573	0.0310851
	275.256	151.212	90.759	85.373	94.494	74.797	79.094	129.068	91.497		275.256	0.0719826	0.0230475	0.0137201	0.015344	0.00676477	0.00455455	0.0215088	0.0140685	0.0213739	0.0214099		275.256	82.437	71.594	67.01	88.875	78.294	76.346	140.172	67.474		275.256	0.0153352	0.0143168	0.00766126	0.0244885	0.0228932	0.0173506	0.0862699	0.00962367	0.0247424	0.0255267
	275.731	147.535	88.695	85.354	95.735	74.766	76.81	128.564	86.278		275.731	0.0686707	0.0213995	0.0137045	0.0161136	0.00674122	0.00270421	0.0212867	0.0113162	0.0202421	0.0206227		275.731	82.03	72.731	66.604	91.638	79.054	75.314	127.574	67.69		275.731	0.0151044	0.0152633	0.00739853	0.0265432	0.0236162	0.0165414	0.0733358	0.00982609	0.0234536	0.0211317
	276.206	143.082	86.827	85.616	95.357	77.786	76.779	124.472	82.382		276.206	0.0646599	0.019908	0.0139189	0.0158792	0.00903539	0.0026791	0.0194836	0.0092616	0.0193532	0.0192017		276.206	82.619	72.938	66.301	94.346	80.451	72.967	121.03	67.642		276.206	0.0154384	0.0154356	0.00720245	0.0285571	0.024945	0.0147012	0.0666172	0.00978111	0.0228348	0.0190656
	276.682	146.012	85.099	85.872	94.473	85.821	76.887	123.962	83.759		276.682	0.067299	0.0185282	0.0141283	0.015331	0.0151393	0.00276659	0.0192588	0.00998779	0.0203049	0.0196988		276.682	84.479	72.679	66.257	97.614	83.219	71.497	114.489	67.658		276.682	0.0164932	0.01522	0.00717397	0.0309873	0.027578	0.0135485	0.0599017	0.0097961	0.0225874	0.0171636
	277.157	147.407	84.474	87.479	91.975	96.472	76.753	124.837	84.232		277.157	0.0685554	0.0180292	0.0154429	0.013782	0.0232304	0.00265803	0.0196444	0.0102372	0.0214475	0.0200385		277.157	86.336	73.761	66.103	101.959	86.435	70.136	106.155	68.026		277.157	0.0175462	0.0161207	0.00707432	0.0342185	0.0306372	0.0124814	0.0513453	0.010141	0.0224456	0.0150801
	277.633	143.959	84.671	90.174	90.897	102.621	76.189	124.151	81.68		277.633	0.0654498	0.0181865	0.0176477	0.0131135	0.0279015	0.00220112	0.0193421	0.00889139	0.0215917	0.01929		277.633	87.544	74.006	67.005	106.533	87.516	68.713	97.966	68.568		277.633	0.0182312	0.0163247	0.00765802	0.03762	0.0316654	0.0113656	0.0429378	0.0106489	0.0220565	0.0134686
	278.108	146.232	84.178	92.515	92.541	109.612	76.902	123.992	80.966		278.108	0.0674971	0.0177929	0.0195628	0.0141329	0.0332123	0.00277874	0.0192721	0.00851485	0.0228455	0.020122		278.108	88.551	73.519	67.396	109.197	88.862	67.467	92.714	68.141		278.108	0.0188023	0.0159193	0.00791104	0.0396011	0.0329458	0.0103886	0.0375457	0.0102487	0.0216703	0.0130331
	278.583	145.311	85.267	95.407	92.312	122.002	79.268	127.639	80.453		278.583	0.0666676	0.0186624	0.0219287	0.0139909	0.0426245	0.00469551	0.0208791	0.00824431	0.0247116	0.0204484		278.583	90.32	73.364	68.41	110.583	90.229	67.192	89.132	68.001		278.583	0.0198054	0.0157903	0.00856722	0.0406318	0.0342461	0.010173	0.0338681	0.0101175	0.0216499	0.012772
	279.059	142.286	87.55	96.243	91.755	130.781	82.01	128.318	78.854		279.059	0.0639429	0.0204853	0.0226126	0.0136455	0.0492936	0.00691688	0.0211783	0.00740106	0.0256845	0.0203867		279.059	92.172	73.457	68.32	110.519	91.33	67.932	88.46	67.9		279.059	0.0208556	0.0158677	0.00850898	0.0405842	0.0352934	0.0107532	0.0331782	0.0100229	0.021883	0.0127492
	279.534	144.518	90.008	94.294	92.051	131.706	83.819	132.281	77.107		279.534	0.0659533	0.0224479	0.0210182	0.0138291	0.0499962	0.00838241	0.0229247	0.00647975	0.0263789	0.020899		279.534	93.219	73.904	67.724	110.728	91.602	67.889	90.65	67.795		279.534	0.0214494	0.0162398	0.0081233	0.0407396	0.0355522	0.0107195	0.0354266	0.00992449	0.0222719	0.0131672
	280.01	146.691	91.552	92.561	93.211	133.714	84.746	148.553	76.911		280.01	0.0679105	0.0236807	0.0196004	0.0145484	0.0515216	0.0091334	0.030095	0.00637638	0.0278583	0.0215275		280.01	94.174	73.628	66.708	107.759	91.924	68.35	94.389	67.396		280.01	0.0219909	0.01601	0.00746583	0.0385317	0.0358585	0.0110809	0.0392654	0.00955057	0.0224692	0.0135384
	280.485	134.019	96.01	88.771	96.555	134.848	84.689	162.752	76.053		280.485	0.0564968	0.0272402	0.0164999	0.0166221	0.0523831	0.00908722	0.0363519	0.0059239	0.0275756	0.0192066		280.485	94.267	73.309	65.455	104.536	92.436	68.987	97.392	66.741		280.485	0.0220436	0.0157445	0.00665498	0.0361349	0.0363455	0.0115804	0.0423485	0.00893673	0.0224736	0.0139983
	280.96	122.647	102.733	83.406	105.548	128.444	84.899	169.003	76.39		280.96	0.046254	0.0326083	0.0121109	0.0221987	0.0475182	0.00925735	0.0391064	0.00610163	0.0268944	0.0167585		280.96	94.906	73.459	64.068	102.248	92.186	68.678	100.091	66.471		280.96	0.022406	0.0158693	0.00575743	0.0344334	0.0361077	0.0113381	0.0451195	0.0086837	0.0224644	0.0145355
	281.436	118.114	109.593	79.493	109.672	113.009	85.438	181.929	78.267		281.436	0.0421711	0.0380857	0.00890973	0.0247561	0.0357929	0.00969401	0.0448023	0.00709149	0.0264129	0.0159135		281.436	95.426	73.385	63.885	98.669	90.884	68.847	104.291	66.154		281.436	0.0227009	0.0158077	0.00563901	0.0317719	0.0348692	0.0114706	0.0494316	0.00838662	0.0225097	0.0151856
