# Supplementary material for: Robust tissue pattern formation by coupling morphogen signal and cell adhesion
Source: EMBO Rep. 2024 Sep 27;25(11):4803–26. doi: 10.1038/s44319-024-00261-z (PMC11549100; doi:10.1038/s44319-024-00261-z)
Supplement: Supplementary file 10 — Source data Fig. 2 [file 44319_2024_261_MOESM10_ESM.zip]

Archive with 3 entries (1 files):
- Figure 2/
- Figure 2/2D/
- Figure 2/2D/Fig.2D.xlsx
