# Supplementary material for: Robust tissue pattern formation by coupling morphogen signal and cell adhesion
Source: EMBO Rep. 2024 Sep 27;25(11):4803–26. doi: 10.1038/s44319-024-00261-z (PMC11549100; doi:10.1038/s44319-024-00261-z)
Supplement: Supplementary file 10 — Source data Fig. 2 [file 44319_2024_261_MOESM10_ESM.zip › Figure 2/2D/Fig.2D.xlsx]

## Sheet: Fig.2D_imC^Ecad_time-course
	imCEcad
	Distance (μm)	0 h_GFP intensity	0 h_IFP intensity	0 h_mCherry intensity	12 h_GFP intensity	12 h_IFP intensity	12 h_mCherry intensity	24 h_GFP intensity	24 h_IFP intensity	24 h_mCherry intensity	36 h_GFP intensity	36 h_IFP intensity	36 h_mCherry intensity	48 h_GFP intensity	48 h_IFP intensity	48 h_mCherry intensity
	0	191.682	85.913	1.076	394.164	139.839	5.106	370.811	119.986	39.235	372.447	119.434	21.573	269.392	103.543	31.158
	0.57	187.805	88.558	1.007	387.309	146.745	6.021	389.861	114.766	39.801	365.474	124.918	20.871	271.499	107.634	29.487
	1.14	184.406	90.447	0.738	386.425	156.681	6.987	405.792	110.676	41.162	362.395	128.414	21.092	270.412	114.951	27.861
	1.709	183.624	89.49	0.647	378.957	166.48	8.1	417.545	108.013	43.438	355.538	129.685	21.84	269.231	119.582	28.158
	2.279	186.54	92.987	0.044	379.204	166.792	10	426.023	105.381	46.394	350.428	131.52	21.874	266.283	126.211	27.939
	2.849	194.085	95.763	0.406	381.385	161.705	11.974	428.164	104.372	47.864	346.226	131.131	25.012	268.397	130.621	31.912
	3.419	203.205	96.964	0.979	386.571	158.59	15.218	424.159	107.701	48.83	339.681	133.617	27.561	266.196	133.276	33.233
	3.989	212.328	96.041	0.793	405.819	154.372	18.48	416.074	114.6	52.338	339.177	135.29	31.8	262.458	134.969	34.816
	4.558	224.676	94.323	1.234	423.422	150.472	22.923	407.158	119.772	56.325	332.478	136.106	35.841	264.912	135.184	37.502
	5.128	235.967	88.727	1.083	439.931	141.199	29.832	400.017	123.935	60.378	328.744	131.477	40.705	273.115	133.746	38.247
	5.698	249.609	80.156	1.323	457.384	133.658	34.614	392.223	129.276	63.204	323.998	130.821	45.41	290.38	133.293	39.913
	6.268	260.961	74.319	1.612	472.897	122.022	39.028	379.062	131.528	63.473	317.233	125.769	51.636	302.975	129.516	40.471
	6.838	266.39	68.491	1.734	495.752	112.699	40.861	365.687	132.784	65.001	320.757	123.273	60.847	310.351	127.196	42.199
	7.407	268.063	64.399	1.154	505.984	104.167	45.691	359.063	133.712	68.593	324.48	115.657	67.484	310.838	119.232	41.954
	7.977	269.107	59.918	0.89	511.547	99.725	49.823	356.532	132.739	72.686	327.921	109.8	71.387	312.023	112.412	41.481
	8.547	269.069	57.651	1.156	519.592	95.358	50.066	352.517	132.022	75.776	333.594	104.982	78.51	313.505	107.611	41.992
	9.117	271.429	53.827	1.596	525.594	97.516	53.549	346.161	129.236	79.322	339.277	99.112	86.026	310.637	103.855	43.255
	9.687	280.132	49.059	1.508	518.626	101.823	54.181	336.254	126.796	84.755	352.554	92.476	90.974	313.018	98.976	44.472
	10.257	288.806	48.041	1.666	516.201	107.489	54.29	325.056	126.241	90.978	373.264	85.132	91.725	308.351	94.437	46.157
	10.826	307.329	49.034	1.508	513.992	107.945	54.209	315.696	122.349	96.695	378.249	79.014	94.133	302.638	89.497	45.694
	11.396	321.216	50.543	0.898	503.178	116.952	54.036	306.028	118.049	104.667	366.548	73.5	98.684	300.211	84.632	48.43
	11.966	324.259	53.492	0.24	488.215	122.782	55.506	297.183	116.477	115.169	358.065	68.653	102.43	304.214	79.924	50.85
	12.536	316.979	55.78	0.821	465.667	124.35	60.185	290.297	115.741	127.399	361.301	66.084	108.677	306.765	80.488	54.407
	13.106	310.549	59.416	0.765	449.739	121.541	65.844	284.933	110.031	142.407	355.386	64.609	114.334	301.5	84.762	59.483
	13.675	304.537	62.208	0.267	443.165	120.017	72.413	277.912	102.712	157.099	347.149	64.903	121.32	295.682	85.406	64.317
	14.245	293.295	65.031	0.316	442.535	119.233	77.589	273.14	98.253	171.892	331.765	65.128	128.758	286.075	85.397	69.581
	14.815	287.075	69.323	0	425.735	115.001	85.718	269.717	94.665	189.959	314.967	66.479	132.689	274.459	88.683	74.095
	15.385	278.958	73.625	0.012	405.319	111.123	92.509	262.598	89.788	210.799	299.036	71.147	134.986	259.085	90.184	79.246
	15.955	269.55	79.676	0.248	381.694	104.863	100.641	253.65	84.656	232.698	286.668	76.943	136.375	248.055	88.895	84.091
	16.524	263.3	86.337	0.569	355.415	94.695	105.217	245.474	80.994	252.761	277.92	82.322	138.505	238.391	88.8	90.279
	17.094	260.286	91.186	0.729	330.843	85.051	110.89	242.827	78.869	266.426	281.079	83.069	139.643	226.791	88.068	97.976
	17.664	256.969	95.47	1.125	307.746	77.616	116.054	240.641	79.788	276.247	285.134	84.827	139.591	219.026	84.993	107.131
	18.234	251.222	95.441	0.968	295.808	72.203	119.808	233.155	81.669	283.712	291.369	84.575	137.83	216.602	78.921	113.345
	18.804	247.091	95.983	0.432	278.727	65.949	127.853	229.566	79.482	289.019	301.374	81.251	139.158	212.679	71.349	124.222
	19.373	246.982	97.569	1.022	269.51	59.867	138.614	227.76	75.339	292.218	308.252	80.02	144.575	211.559	65.92	136.538
	19.943	242.656	99.104	1.127	261.367	51.628	145.511	227.299	71.568	296.561	310.37	78.321	149.612	209.402	60.569	146.028
	20.513	240.571	99.911	1.314	244.561	42.802	155.897	229.729	68.801	302.204	310.742	77.219	156.597	208.728	55.819	157.711
	21.083	237.31	99.072	1.528	239.453	35.218	166.39	229.607	66.621	303.843	319.407	75.481	167.313	208.323	49.67	173.374
	21.653	233.515	95.094	1.614	235.037	31.108	166.109	226.799	62.589	304.259	320.456	74.918	183.435	207.508	43.651	195.649
	22.222	231.381	94.302	1.1	239.975	27.605	167.679	224.282	58.301	306.876	315.348	75.297	194.183	209.354	37.169	215.584
	22.792	230.664	91.917	1.318	239.988	24.058	169.54	223.523	56.005	310.921	313.7	72.459	207.549	203.811	32.36	236.113
	23.362	227.867	88.263	2.014	234.924	22.218	175.911	221.044	52.542	317.134	307.799	69.16	223.845	199.374	28.855	260.951
	23.932	222.738	84.641	1.745	226.677	18.997	176.885	219.451	47.548	323.895	299.976	64.03	241.928	196.583	25.17	283.55
	24.502	217.767	79.915	1.562	217.78	16.384	180.053	217.211	41.239	333.207	291.967	59.662	262.699	189.915	22.057	295.71
	25.071	211.471	77.447	1.778	208.724	14.023	178.981	211.643	33.581	343.415	281.512	54.528	282.178	188.702	20.381	307.3
	25.641	199.525	73.055	1.871	197.778	10.852	184.442	205.862	26.532	353.727	265.135	48.156	307.833	193.128	21.553	318.483
	26.211	186.683	67.919	2.068	193.559	9.507	188.02	202.275	21.262	369.637	243.754	43.098	332.599	192.732	21.42	329.809
	26.781	169.439	62.506	1.626	194.469	9.151	186.225	196.653	16.768	386.764	228.756	35.609	353.019	187.291	21.035	333.463
	27.351	149.036	57.943	1.582	183.763	8.565	192.002	186.286	13.669	399.308	212.081	28.12	377.11	181.866	21.167	333.308
	27.92	128.599	51.122	1.534	183.081	8.263	197.122	179.674	12.885	404.97	206.674	23.629	398.201	173.564	21.65	330.323
	28.49	106.248	46.066	1.172	175.831	6.178	204.936	178.075	13.105	403.125	209.975	19.72	410.908	168.504	21.522	330.949
	29.06	87.799	40.817	1.655	165.8	5.831	215.342	175.413	12.626	398.572	213.198	16.768	433.837	172.459	20.901	326.695
	29.63	77.826	34.507	1.834	163.378	5.764	220.082	166.316	11.819	395.688	211.784	15.209	442.482	180.437	21.87	317.695
	30.2	68.965	30.313	1.143	153.932	4.691	227.378	157.873	10.911	391.585	211.173	14.031	448.426	189.988	22.33	313.215
	30.77	63.621	24.036	1.766	153.727	4.709	234.492	154.126	10.853	383.843	198.419	12.955	450.493	197.666	24.38	304.647
	31.339	57.852	18.596	2.303	160.021	5.139	237.99	150.058	10.721	375.674	191.629	11.48	446.818	207.375	24.973	295.248
	31.909	52.863	16.693	2.667	152.32	4.59	241.559	147.239	10.305	371.67	187.569	11.786	446.636	213.5	23.744	295.134
	32.479	45.527	14.181	2.096	131.388	4.044	239.483	149.345	9.844	366.308	187.841	11.301	443.473	218.238	21.116	297.972
	33.049	37.758	10.289	1.621	126.356	4.342	231.231	153.016	8.977	357.053	185.051	10.973	438.57	219.98	20.844	302.566
	33.619	29.534	8.845	2.204	126.565	4.274	223.438	152.487	8.985	343.788	174.812	9.983	434.41	226.48	19.197	312.184
	34.188	23.505	7.711	2.284	127.149	3.536	211.065	146.464	8.646	326.532	165.18	9.346	432.048	228.095	16.927	323.832
	34.758	17.759	6.099	2.652	119.179	3.615	197.747	138.097	7.858	303.334	156.256	7.726	426.944	225.193	13.055	334.386
	35.328	12.832	5.563	3.234	110.219	4.194	179.221	129.681	7.422	281.234	147.483	7.859	418.08	228.544	10.069	352.649
	35.898	7.876	3.928	3.209	102.795	3.838	160.255	124.48	6.865	262.324	142.451	7.479	408.194	231.536	9.902	377.967
	36.468	4.844	3.053	2.894	99.513	2.853	152.456	124.169	6.261	247.487	134.861	6.952	396.17	219.942	8.823	396.44
	37.037	1.827	2.024	2.946	100.746	2.481	145.263	123.721	5.724	237.718	126.516	7.106	387.142	192.409	6.713	408.174
	37.607	0.975	1.699	3.215	101.369	2.883	143.479	121.245	5.019	232.16	121.813	6.674	379.737	166.924	6.724	412.853
	38.177	0.422	1.519	3.03	94.671	2.848	140.657	115.903	4.601	227.462	118.656	6.554	372.901	150.845	6.576	425.312
	38.747	0.51	1.238	3.583	87.139	2.65	135.686	109.051	4.366	223.429	110.138	7.569	363.449	133.378	6.191	430.531
	39.317	0.109	1.206	3.28	87.025	2.695	136.784	100.7	4.066	221.256	102.942	7.084	356.601	121.212	5.919	428.163
	39.886	0	0.909	2.779	79.435	3.56	141.072	90.762	3.884	216.967	94.664	6.537	336.309	117.87	5.182	418.409
	40.456	0.613	0.708	3.329	76.256	3.05	142.283	83.622	3.604	213.452	85.174	5.972	306.459	111.784	5.926	414.398
	41.026	0.393	0.738	3.291	68.434	2.496	146.177	81.105	3.166	212.741	78.473	5.145	289.533	104.569	6.018	405.807
	41.596	0.627	0.862	3.033	66.821	2.338	147.522	78.624	2.978	211.117	74.404	5.183	279.741	102.76	4.842	392.236
	42.166	0.974	1.051	3.773	59.762	1.961	146.109	76.815	3.337	208.866	68.806	4.763	268.585	100.707	4.69	379.224
	42.735	1.377	1.142	3.999	55.288	2.957	143.843	73.714	3.528	205.106	69.068	4.505	256.062	94.314	4.851	364.84
	43.305	2.281	0.628	3.577	52.105	2.678	139.751	69.252	3.174	199.827	65.857	4.823	242.01	91.532	4.436	352.624
	43.875	2.563	0.994	3.529	50.411	2.084	140.641	65.062	2.728	197.405	62.142	3.991	230.698	86.18	4.601	337.613
	44.445	2.738	1.274	4.272	46.483	3.243	136.259	60.788	2.604	195.505	60.187	3.964	223.186	80.183	4.397	313.46
	45.015	3.557	1.442	4.33	46.026	2.877	135.273	56.15	2.856	191.965	58.673	4.215	215.7	79.189	4.188	292.594
	45.584	3.916	0.836	3.756	43.974	2.407	130.044	53.418	2.866	185.669	54.435	4.215	208.851	75.716	4.159	272.752
	46.154	4.298	1.318	3.472	39.231	2.371	120.901	51.348	2.715	179.579	54.955	4.393	201.561	70.587	3.903	256.165
	46.724	5.894	1.116	3.587	37.032	1.967	111.849	49.313	2.317	176.065	57.965	3.766	198.939	67.912	3.452	235.187
	47.294	6.213	1.562	4.526	34.691	2.545	103.909	49.246	2.413	171.859	58.261	3.803	192.985	66.605	3.19	217.408
	47.864	7.981	1.19	3.929	33.572	2.408	98.191	49.483	3.143	168.945	56.082	4.065	185.98	63.91	2.972	200.263
	48.433	8.469	1.529	4.867	32.026	1.982	88.87	48.012	3.324	165.78	54.371	3.532	184.002	61.134	3.063	192.783
	49.003	8.612	1.801	4.655	31.206	1.757	82.373	46.367	2.698	160.95	50.867	3.226	183.168	59.131	3.376	189.234
	49.573	10.31	1.409	4.831	30.251	2.357	76.236	44.181	3.041	157.241	47.602	3.544	188.601	55.496	2.777	184.425
	50.143	10.928	1.314	5.249	29.68	2.137	70.815	42.855	3.45	153.978	46.43	3.849	184.035	53.546	2.289	179.83
	50.713	10.121	1.475	4.372	30.545	1.967	68.119	41.891	3.897	153.439	44.639	3.281	183.261	49.781	1.805	174.279
	51.283	10.215	1.695	4.691	29.976	2.087	64.601	41.414	3.86	152.472	41.488	3.529	181.874	46.693	1.791	168.287
	51.852	9.076	1.859	5.62	31.036	1.819	60.699	40.509	3.384	151.926	40.988	2.99	178.299	44.792	2.592	168.851
	52.422	9.242	1.552	6.429	32.235	1.913	59.81	38.237	3.063	150.187	40.305	3.201	174.307	43.422	2.45	165.627
	52.992	8.172	1.171	6.121	32.306	1.759	55.728	37.571	2.983	150.102	39.141	3.134	169.783	44.3	2.512	164.235
	53.562	7.927	0.876	6.036	32.695	1.958	51.423	37.047	2.887	148.318	40.013	2.789	167.453	41.012	2.606	163.608
	54.132	9.01	0.882	6.664	35.274	1.98	48.954	36.528	2.739	146.242	43.199	2.904	164.395	38.133	2.857	165.187
	54.701	8.316	1.273	8.248	34.233	1.485	47.155	36.606	2.63	147.307	43.056	2.603	161.375	36.689	2.506	167.629
	55.271	8.678	1.388	8.51	31.142	1.401	44.685	36.222	2.653	146.215	42.372	2.853	161.119	35.255	2.437	167.699
	55.841	7.2	1.314	7.44	31.64	1.773	41.972	37.103	2.925	146.206	41.156	2.923	157.404	33.467	2.208	170.738
	56.411	6.807	0.816	8.185	30.972	1.547	39.568	38.278	3.047	148.594	39.812	2.749	155.642	32.435	2.373	169.299
	56.981	6.862	1.204	8.091	31.356	1.129	36.844	38.694	2.775	148.418	37.601	2.618	152.091	32.415	2.82	165.111
	57.55	6.368	1.066	8.613	32.752	1.329	33.476	38.998	2.463	146.215	36.456	2.289	153.074	29.915	2.242	163.797
	58.12	6.076	0.642	10.397	33.936	1.49	29.106	39.942	2.601	146.534	35.426	2.821	152.698	29.553	2.337	163.462
	58.69	5.666	0.716	12.201	32.342	1.271	26.017	40.056	2.816	146.99	36.773	2.635	152.33	29.816	2.863	159.183
	59.26	5.915	0.311	11.929	32.118	1.45	25.016	40.064	2.617	145.848	37.049	2.253	153.093	27.875	2.665	157.279
	59.83	5.804	0.434	12.258	33.037	0.951	22.074	40.198	2.489	144.547	38.228	2.419	154.381	27.363	2.442	161.657
	60.399	5.386	1.012	13.22	35.809	1.032	20.915	40.277	2.716	142.772	40.243	2.318	149.749	25.607	2.314	158.178
	60.969	5.091	1.233	14.188	36.054	0.798	20.9	39.858	2.807	140.488	40.999	2.461	146.897	24.814	2.436	154.062
	61.539	4.98	1.358	15.861	32.595	0.931	19.227	40.719	2.842	137.945	42.736	2.037	147.737	25.11	2.2	151.408
	62.109	4.999	0.904	16.569	33.121	1.546	18.983	41.834	2.717	141.414	43.225	2.489	146.97	23.946	2.332	146.946
	62.679	5.041	1.196	17.681	31.856	1.215	19.629	41.522	2.709	147.513	43.608	2.844	146.476	23.378	2.343	145.988
	63.248	5.327	1.412	18.772	31.128	0.942	19.326	39.187	2.677	153.13	44.292	2.776	146.745	21.901	2.201	149.025
	63.818	5.362	1.233	20.088	27.247	1.243	18.221	37.898	2.416	156.241	42.877	2.858	144.063	21.923	2.28	148.927
	64.388	5.035	1.236	20.607	22.858	1.41	17.682	36.178	2.308	157.403	40.187	2.473	141.976	23.961	1.905	147.253
	64.958	4.515	1.071	22.312	22.799	1.152	17.328	33.486	2.59	160.309	37.287	2.633	142.673	24.902	1.708	144.104
	65.528	4.533	0.995	24.786	22.07	1.386	16.275	31.505	3.135	165.227	33.759	2.414	141.199	25.551	2.4	142.265
	66.097	4.295	0.615	22.386	21.635	0.943	15.8	29.961	2.845	167.17	29.797	2.614	137.411	24.123	2.115	142.427
	66.667	3.653	0.954	21.522	21.68	0.816	15.887	29.095	2.719	167.815	26.559	2.477	136.379	23.778	1.635	141.519
	67.237	3.381	1.464	22.455	22.674	1.037	15.435	28.823	2.945	168.005	24.722	2.037	131.02	24.243	2.106	138.995
	67.807	3.79	0.946	22.844	22.764	1.246	15.718	29.245	2.683	171.031	22.963	1.906	129.985	24.268	2.509	135.371
	68.377	3.423	0.544	21.592	22.17	1.008	15.062	31.563	2.521	172.404	23.841	1.529	125.669	23.911	2.069	130.09
	68.947	3.638	1.107	21.33	21.965	0.634	13.601	32.99	2.626	170.424	20.17	1.553	124.466	22.472	1.473	126.979
	69.516	3.608	0.717	19.61	22.879	1.049	12.677	30.874	2.673	166.348	18.455	2.209	121.736	23.088	1.649	123.647
	70.086	3.512	0.551	18.752	23.618	1.344	13.25	28.125	2.925	160.005	19.113	2.041	118.631	22.061	1.397	130.032
	70.656	3.304	0.947	17.728	23.672	0.729	12.854	25.085	2.888	151.113	19.173	2.284	116.792	20.483	2.027	134.39
	71.226	3.66	1	16.237	24.369	0.587	12.659	24.631	2.682	143.436	17.575	1.949	115.022	21.139	2.051	145.01
	71.796	3.127	1.11	14.969	24.34	0.795	11.392	26.353	2.765	136.533	17.11	2.085	110.056	21.808	2.138	149.01
	72.365	3.165	0.507	13.788	24.717	1.065	11.57	27.999	2.865	131.846	18.225	1.884	104.541	20.657	2.168	153.308
	72.935	3.915	1.051	13.049	22.73	1.148	10.796	26.937	2.938	131.595	18.61	1.818	97.339	19.347	2.32	155.328
	73.505	3.906	1.014	11.156	21.541	0.848	9.897	24.701	3.049	130.52	18.41	1.856	91.318	18.469	2.022	152.507
	74.075	2.163	1.115	9.38	21.411	1.219	11.074	23.846	3.237	128.32	18.501	1.659	88.434	17.831	2.193	151.004
	74.645	3.501	1.011	8.793	21.884	1.101	9.771	23.413	2.881	126.465	18.415	1.716	85.53	18.845	2.708	148.707
	75.214	4.109	0.609	9.437	20.017	1.122	9.66	23.356	3.011	124.983	18.253	1.942	80.567	19.186	2.645	145.502
	75.784	4.378	1.367	8.088	19.755	0.92	9.994	22.454	3.19	124.27	18.263	1.664	76.619	18.882	2.283	142.989
	76.354	4.007	1.081	8.135	19.154	0.509	10.159	22.104	2.815	126.842	17.72	2.027	75.122	20.403	2.215	135.615
	76.924	3.443	0.617	7.987	20.032	0.954	9.3	23.347	2.367	128.69	18.316	2.131	75.258	19.809	2.072	130.406
	77.494	4.121	0.975	8.237	20.983	1.206	9.191	24.056	1.986	127.096	18.618	1.901	73.186	19.199	2.31	126.307
	78.063	4.21	1.069	8.42	19.088	0.887	9.52	24.032	1.841	124.691	18.228	2.053	71.288	19.811	2.181	120.951
	78.633	4.17	1.435	7.96	19.65	0.945	9.379	24.128	1.694	121.39	18.026	1.736	70.123	20.131	2.349	118.578
	79.203	4.002	1.364	9.249	19.165	0.723	8.564	23.798	1.517	117.711	18.82	1.966	68.07	21.501	2.343	115.932
	79.773	3.916	1.382	8.877	16.273	0.685	7.372	23.701	1.428	114.893	19.151	1.686	64.254	21.289	2.373	110.501
	80.343	3.072	0.78	8.907	16.211	0.886	7.769	23.36	1.505	112.914	19.269	1.52	60.533	20.823	2.315	107.808
	80.912	2.83	0.652	8.845	17.196	0.668	7.986	23.553	1.838	109.409	19.2	1.53	57.154	22.698	2.186	105.926
	81.482	2.972	0.768	8.119	18.333	0.738	7.731	23.751	1.989	104.322	19.897	1.063	51.403	24.514	2.149	101.344
	82.052	3.391	1.546	9.321	17.961	0.885	7.937	24.076	1.699	97.24	18.871	1.309	50.225	25.236	2.171	99.238
	82.622	3.937	1.214	8.901	15.264	1.256	7.997	25.209	1.561	91.665	19.406	1.295	48.316	26.267	1.91	98.694
	83.192	4.154	1.559	8.426	14.217	1.118	7.838	26.211	1.829	85.577	19.477	1.298	50.339	26.263	1.725	94.881
	83.761	4.588	1.816	8.322	14.499	1.452	7.363	24.373	2.011	79.898	18.771	1.468	52.549	25.571	2.25	96.176
	84.331	3.989	1.51	8.491	15.185	1.195	7.384	21.921	1.78	74.027	18.603	1.086	54.719	24.174	2.016	99.005
	84.901	3.846	1.23	7.945	14.143	1.504	7.323	20.722	1.29	67.988	17.444	1.512	56.45	24.145	2.128	97.686
	85.471	3.441	1.396	7.976	14.332	0.901	7.491	18.689	0.964	62.394	17.134	1.56	59.177	24.446	2.01	96.792
	86.041	2.858	1.563	7.65	13.556	0.86	6.87	17.236	0.869	57.699	16.374	1.796	58.416	22.038	1.904	93.826
	86.61	2.14	1.516	6.683	14.904	0.669	6.458	17.236	0.971	53.721	15.955	1.663	60.378	20.411	1.481	89.656
	87.18	1.974	1.198	6.155	15.454	0.998	5.609	16.596	0.994	50.092	15.714	1.518	62.557	20.786	1.233	85.478
	87.75	2.143	1.165	7.132	14.471	0.761	5.379	15.831	0.65	44.966	15.851	0.769	64.197	21.943	1.254	79.381
	88.32	1.531	1.824	7.694	14.732	0.67	5.549	16.479	0.591	41.127	17.03	1.197	67.871	22.771	1.478	75.718
	88.89	1.618	1.822	7.782	16.01	0.523	4.912	17.649	0.608	38.545	16.141	1.329	66.795	22.116	1.675	72.726
	89.46	1.729	2.173	7.843	15.993	0.647	5.451	18.792	0.558	35.468	16.961	1.771	69.37	20.705	1.229	73.207
	90.029	2.615	1.276	8.078	15.73	0.95	5.479	19.181	0.52	32.691	16.216	0.98	68.318	19.673	1.375	71.467
	90.599	2.469	1.217	8.75	15.896	1.143	5.391	18.374	0.66	31.083	16.553	1.313	69.453	19.061	1.491	65.755
	91.169	1.91	1.696	8.465	17.594	0.862	5.019	17.707	0.54	29.766	15.726	1.741	69.233	20.321	1.605	64.314
	91.739	2.73	1.88	9.986	18.599	0.85	5.374	17.812	0.407	27.613	14.987	1.478	70.699	20.194	1.855	65.569
	92.309	3.079	1.682	11.726	20.343	1.336	4.457	17.609	0.34	24.925	14.889	1.158	72.978	19.927	1.526	64.485
	92.878	3.181	1.296	12.483	22.234	1.313	4.957	17.041	0.107	23.393	16.229	1.108	74.608	19.019	1.443	62.95
	93.448	3.253	1.578	14.034	23.141	1.225	4.423	17.506	0.403	22.223	16.241	1.488	73.614	18.647	1.437	61.404
	94.018	2.467	1.801	16.114	22.91	1.12	4.218	18.43	0.745	20.559	15.494	1.487	72.498	17.789	1.112	59.593
	94.588	3.288	1.566	16.944	21.971	1.31	4.241	18.375	0.538	20.27	15.372	1.053	73.315	18.025	1.289	57.647
	95.158	3.029	1.16	17.822	21.295	1.82	4.57	19.038	0.523	19.927	14.603	1.27	71.22	18.843	1.241	57.181
	95.727	3.122	0.744	19.318	20.423	1.801	4.966	19.459	0.222	19.9	13.852	1.556	67.073	18.044	1.094	57.376
	96.297	3.088	1.272	18.541	18.823	0.937	4.032	19.291	0.114	19.881	14.459	0.896	66.376	19.525	1.033	56.11
	96.867	1.938	1.072	19.514	18.01	0.708	4.006	18.527	0.503	20.699	15.975	1.105	62.969	20.71	1.415	54.917
	97.437	2.913	1.311	19.13	18.676	1.024	4.412	18.074	0.736	20.627	16.996	1.16	61.73	22.225	1.775	56.88
	98.007	2.429	1.537	19.267	19.305	1.096	4.171	17.712	0.766	19.549	18.214	1.303	59.114	26.284	1.793	57.704
	98.576	2.406	1.4	19.853	18.341	0.773	3.758	18.609	0.697	20.392	17.635	1.35	57.084	25.739	1.398	56.714
	99.146	2.219	1.156	19.109	15.803	1.01	4.232	20.336	0.594	20.758	18.655	1.114	52.791	23.92	1.38	57.177
	99.716	2.068	1.431	18.689	14.184	0.664	3.601	21.261	0.602	20.807	19.648	1.604	49.671	22.913	0.943	57.973
	100.286	3.294	1.484	18.132	13.856	1.031	3.418	21.978	0.75	20.298	20.757	1.604	46.111	22.131	1.188	57.413
	100.856	3.332	2.109	16.554	13.904	0.986	2.785	22.726	0.899	19.419	20.545	0.946	43.727	20.527	1.191	58.937
	101.425	3.504	2.34	15.251	14.062	0.893	3.779	23.098	0.733	18.292	20.482	1.275	39.966	20.271	1.229	58.712
	101.995	3.736	1.941	14.439	13.18	0.963	3.661	20.418	0.785	18.625	19.886	1.695	37.01	19.263	1.094	59.802
	102.565	4.64	2.275	14.061	15.833	1.159	3.562	19.023	0.695	17.31	19.318	1.685	31.575	17.625	1.028	58.558
	103.135	4.043	2.149	12.389	17.678	0.933	3.685	18.181	0.433	15.745	20.528	1.291	31.067	17.179	1.057	58.162
	103.705	3.389	1.376	12.141	17.857	1.353	3.981	18.39	0.716	14.317	19.828	1.159	30.406	17.025	0.947	56.775
	104.274	2.828	1.196	12.312	19.029	1.103	3.864	18.348	0.889	13.346	19.814	1.129	29.192	17.86	0.674	55.789
	104.844	2.514	1.403	11.594	19.251	1.158	3.885	17.862	0.669	12.76	18.939	0.611	28.823	17.893	0.864	52.746
	105.414	2.974	0.974	10.317	20.884	0.673	3.127	18.26	0.348	12.167	18.866	0.936	28.28	18.345	0.823	51.179
	105.984	2.729	1.098	10.356	24.108	0.854	4.068	18.398	0.118	11.306	18.154	1.163	27.99	19.625	0.879	50.465
	106.554	1.958	1.207	10.122	25.73	0.99	3.579	18.002	0.184	10.95	18.357	1.088	25.663	21.404	1.105	50.089
	107.123	1.583	1.042	9.543	24.379	0.436	3.438	17.145	0.561	10.505	18.986	1.345	24.624	22.874	1.092	50.191
	107.693	1.404	0.786	9.392	23.403	1.037	3.713	16.454	0.581	10.282	19.546	1.071	22.184	23.95	0.911	49.776
	108.263	0.846	0.663	8.453	24.698	0.344	3.964	16.956	0.475	10.511	19.228	0.8	22.68	25.968	1.268	50.075
	108.833	0.955	0.843	9.688	22.605	0.456	2.614	17.32	0	10.016	19.008	1.042	22.637	29.022	1.417	51.76
	109.403	0.779	0.973	8.675	21.283	0.539	2.793	17.959	0.149	9.293	18.191	1.019	22.008	32.542	1.814	54.513
	109.973	0.626	0.944	8.447	20.083	0.587	3.331	18.218	0.683	9.758	19.528	1.301	21.637	32.79	1.405	56.417
	110.542	0.908	0.888	8.891	18.031	0.911	3.321	17.436	0.62	10.01	21.199	1.009	21.819	31.461	1.24	58.378
	111.112	0.608	0.835	8.817	18.214	1.022	3.654	17.425	0.455	9.767	23.368	0.906	22.517	28.629	1.079	60.303
	111.682	0.846	1.001	8.877	17.811	0.995	3.607	17.404	0.275	9.956	23.569	1.097	21.514	28.5	1.147	59.589
	112.252	1.009	1.442	9.347	17.034	1.358	4.205	18.287	0.381	10.339	23.059	0.994	20.878	28.019	1.469	59.715
	112.822	1.035	1.232	9.53	17.657	1.126	4.468	19.79	0.301	9.428	23.082	0.99	19.932	27.656	1.603	58.081
	113.391	1.883	1.906	9.196	16.736	1.146	3.706	20.642	0.037	9.008	23.802	1.237	19.363	27.276	1.154	57.971
	113.961	2.219	1.314	10.702	15.231	1.005	4.136	21.511	0.043	9.181	24.359	0.888	17.743	26.069	1.429	55.752
	114.531	2.286	1.207	10.909	14.58	0.515	3.902	21.361	0.074	9.667	24.09	1.254	16.728	25.345	1.235	55.391
	115.101	1.673	1.798	11.764	14.576	0.89	4.12	21.094	0.165	10.181	24.649	1.376	16.354	25.2	1.23	51.803
	115.671	2.403	1.71	11.36	14.048	1.086	5.295	21.207	0.622	9.687	25.715	1.51	16.679	25.584	1.157	47.107
	116.24	2.887	1.178	10.556	14.517	1.399	5.428	20.75	0.775	9.844	26.371	1.406	15.939	24.387	1.287	43.067
	116.81	2.175	1.083	9.759	14.676	1.283	4.089	19.952	1.059	10.508	24.644	1.034	15.135	24.556	1.275	38.98
	117.38	1.237	1.034	9.742	14.792	1.271	3.798	19.328	1.402	10.488	24.409	1.043	15.175	25.641	1.721	35.185
	117.95	1.705	1.317	8.777	13.447	1.552	5.527	18.004	1.454	10.007	26.645	0.85	13.292	26.437	1.449	29.862
	118.52	1.524	0.776	8.988	14.146	1.456	5.422	16.201	1	9.052	23.415	0.805	11.222	26.004	1.433	26.457
	119.089	1.199	0.653	8.927	14.849	1.832	5.041	14.653	0.9	8.841	22.644	0.796	9.982	24.749	1.748	24.017
	119.659	0.869	0.614	8.067	13.278	1.308	5.47	15.78	0.678	8.834	21.516	0.915	9.322	24.329	1.541	21.749
	120.229	2.413	0.502	8.538	13.81	1.655	5.139	16.536	0.647	8.771	21.365	0.882	9.858	22.977	1.277	19.826
	120.799	1.952	0.501	8.485	13.391	1.42	5.007	17.531	0.71	7.592	20.655	0.743	9.168	24.294	1.479	19.308
	121.369	1.157	0.625	8.949	12.789	1.144	5.077	18.627	0.691	6.797	19.618	0.669	8.307	23.874	1.142	17.595
	121.938	1.079	1.305	8.354	12.478	0.997	5.031	17.947	0.724	7.184	19.327	0.43	8.098	24.917	1.178	16.15
	122.508	1.93	0.589	8.905	11.604	1.357	4.76	17.079	0.745	7.138	18.578	0.871	8.953	23.937	1.043	15.284
	123.078	1.426	0.523	9.345	12.877	0.921	4.689	17.37	0.275	5.784	17.63	1.09	9.846	24.842	0.925	15.24
	123.648	1.973	0.762	8.648	11.527	1.031	5.307	18.393	0.295	4.796	17.921	1.175	9.576	24.471	1.053	14.26
	124.218	1.499	1.14	10.005	11.295	1.363	4.945	18.062	0.408	4.052	18.635	1.45	9.622	23.855	0.873	13.435
	124.787	1.495	0.913	10.189	11.296	1.863	5.655	16.809	0.424	3.469	20.052	1.219	9.632	23.72	1.078	12.846
	125.357	1.788	0.818	9.299	12.498	1.335	5.991	15.155	0.994	3.397	20.884	1.792	9.129	23.513	0.811	12.029
	125.927	1.301	0.665	8.814	10.969	0.974	5.247	13.836	0.955	3.443	22.753	1.984	8.927	24.905	0.813	10.371
	126.497	1.011	0.853	8.307	10.759	0.763	5.082	13.499	0.696	3.843	23.675	1.386	9.028	25.482	0.865	10.396
	127.067	1.719	0.813	9.579	9.439	1.142	3.732	12.279	0.474	3.728	24.203	0.904	9.394	23.825	0.953	9.804
	127.637	1.469	0.945	9.383	8.05	1.069	3.749	12.138	0.164	2.978	22.768	1.441	9.449	24.84	0.562	9.222
	128.206	2.116	1.116	8.536	7.496	0.5	4.294	11.832	0.993	3.021	20.235	0.988	9.626	24.937	0.842	9.012
	128.776	2.549	0.995	8.549	7.744	1.014	4.979	10.901	1.494	3.239	18.854	1.193	9.79	25.087	0.617	9.049
	129.346	2.376	1.098	8.645	8.801	1.212	4.045	10.544	1.197	2.875	19.74	1.241	10.227	25.9	0.855	8.557
	129.916	1.718	1.245	8.089	7.174	1.305	2.994	10.433	1.026	3.242	18.229	1.312	10.17	25.973	0.769	9.839
	130.486	2.829	0.757	8.046	6.214	0.766	3.103	10.154	0.89	3.761	17.047	0.902	9.685	24.816	0.727	9.859
	131.055	3.184	1.279	8.1	6.766	1.109	3.915	10.336	0.842	3.571	18.146	1.071	9.138	22.701	1.081	9.516
	131.625	3.735	1.465	7.15	7.152	1.298	3.624	10.281	0.839	3.893	18.463	1.118	8.885	20.88	1.461	9.388
	132.195	3.216	0.715	7.648	6.218	1.147	2.559	10.546	0.699	4.543	18.817	0.639	7.57	18.598	0.73	8.929
	132.765	2.917	1.209	8.549	4.572	0.513	1.835	11.243	0.752	4.498	19.866	0.694	6.731	17.492	0.678	8.745
	133.335	2.904	1.366	7.797	4.779	0.965	2.078	11.054	0.727	4.185	17.462	1.338	6.242	16.436	0.502	7.802
	133.904	2.787	0.96	7.364	4.188	1.153	2.536	11.357	0.679	3.773	16.646	1.554	6.499	15.717	0.925	7.843
	134.474	2.221	1.262	7.235	3.954	1.209	2.154	11.203	0.805	3.796	15.953	1.185	6.17	14.515	1.094	7.413
	135.044	2.471	0.936	5.835	4.109	0.982	1.633	10.738	0.689	4.353	16.103	1.658	7.069	14.631	0.772	7.153
	135.614	2.047	0.581	5.648	3.98	0.498	1.77	9.227	0.384	3.995	16.514	1.858	7.463	14.642	0.714	7.681
	136.184	2.315	0.656	6.101	2.995	0.656	1.413	8.089	0.662	3.28	16.63	1.916	7.201	14.315	0.536	6.329
	136.753	2.045	0.661	6.381	2.762	0.524	1.98	7.894	0.782	2.914	17.184	1.81	6.288	14.441	1.132	6.542
	137.323	2.089	0.781	5.811	2.636	1.359	1.744	7.344	0.94	2.343	17.185	1.739	6.594	15.933	1.18	6.798
	137.893	2.644	0.637	6.149	1.387	0.769	1.305	6.9	1.003	2.372	15.814	1.631	5.484	16.386	0.972	6.362
	138.463	2.512	0.241	5.144	1.473	0.42	1.554	6.909	0.88	2.197	15.72	1.194	5.359	16.015	0.374	5.906
	139.033	3.493	0	4.724	1.444	0.732	1.304	5.285	0.609	1.898	12.457	1.258	4.995	15.827	0.997	6.075
	139.602	3.198	0.154	4.127	1.461	0.592	0.569	5.109	0.74	2.16	12.196	1.001	4.838	17.651	0.843	5.698
	140.172	4.269	0.637	4.367	1.981	0.621	0.823	5.045	0.898	2.714	11.192	0.719	4.334	15.992	1.198	5.603
	140.742	2.931	1.056	5.407	2.153	0.526	1.196	4.531	1.06	2.522	10.204	0.689	4.415	15.108	1.024	4.97
	141.312	3.218	1.144	5.497	1.714	0.849	1.566	4.14	1.056	1.668	9.449	0.963	3.935	14.243	1.044	3.907
	141.882	2.85	0.995	5.655	1.451	1.282	1.549	3.589	0.947	1.269	8.768	1.277	4.091	13.584	0.98	2.861
	142.451	3.392	0.536	5.873	1.284	1.225	1.133	3.413	0.71	1.651	8.322	1.089	4.053	12.893	1.086	3.531
	143.021	3.745	1.147	5.97	1.523	0.774	1.426	3.119	0.565	1.997	7.582	0.852	2.864	12.188	0.731	3.568
	143.591	4.454	1.168	6.7	1.32	0.38	1.43	2.932	0.772	1.972	6.996	0.846	2.474	12.218	0.838	3.437
	144.161	4.162	0.945	6.693	1.634	0.728	1.481	2.497	0.755	1.668	7.024	0.954	2.368	11.982	0.898	2.67
	144.731	3.793	1.229	6.039	0.662	0.67	1.383	2.238	0.856	1.341	6.792	1.045	2.607	10.272	1.084	2.664
	145.3	4.222	0.979	6.348	1.086	0.93	1.361	2.006	0.764	1.376	6.719	1.037	2.702	10.094	1.188	2.539
	145.87	4.281	0.531	6.506	1.718	1.034	1.899	1.632	0.795	1.215	5.966	1.205	2.382	10.339	0.639	2.29
	146.44	4.22	1.113	6.961	1.133	0.731	2.027	1.348	0.804	0.876	5.46	0.892	2.066	9.934	0.699	2.258
	147.01	4.496	1.584	5.936	1.16	0.675	1.171	1.7	0.728	0.772	4.52	0.839	1.488	8.891	0.825	1.544
	147.58	3.745	0.941	7.215	0.609	0.395	0.998	1.542	0.578	0.724	3.632	0.823	1.263	7.608	0.626	1.5
	148.15	3.52	0.747	6.474	1.172	0.49	0.655	1.252	0.356	1.111	2.798	0.815	1.547	7.084	0.521	1.408
	148.719	4.25	1.105	6.414	1.064	0.935	0.61	1.749	0.246	1.438	2.623	0.936	2.036	6.751	0.17	1.186
	149.289	3.58	0.411	5.098	0.98	1.148	1.014	2.068	0.413	1.508	1.447	0.459	2.384	5.485	0.402	1.251
	149.859	1.946	0.602	5.339	0.856	0.262	1.087	1.259	0.497	0.842	1.591	0.356	1.518	5.162	0.512	0.562
	150.429	1.952	0.446	5.164	0.966	0.497	1.432	0.688	0.546	0.587	1.977	0.626	1.551	4.806	1.019	0.86
	150.999	2.349	0.118	5.447	0.894	0.718	1.297	1.2	0.381	1.308	1.688	1.019	1.523	4.003	0.587	0.93
	151.568	3.303	0.577	5.734	1.153	0.709	1.508	0.969	0.17	1.164	1.277	0.791	0.785	4.354	1.069	1.689
	152.138	3.6	0.523	5.42	1.151	0.481	1.049	1.263	0.476	0.475	1.952	0.648	0.7	3.656	0.787	1.182
	152.708	3.345	0.301	5.433	1.398	0.706	0.822	1.299	0.58	0.261	2.017	0.542	1.002	3.29	0.426	1.467
	153.278	3.586	0.379	5.681	0.893	0.893	0.605	0.91	0.817	0.684	1.715	0.431	1.151	2.344	0.894	0.828
	153.848	4.27	0.386	5.344	0.407	0.777	1.377	1.09	0.486	1.19	1.522	0	1.012	2.114	0.852	1.271
	154.417	4.208	0.87	6.291	0.779	0.414	1.051	1.272	0.443	1.041	1.696	0.329	0.85	2.326	0.521	0.979
	154.987	4.325	0.925	6.062	1.13	0.501	0.774	1.241	0.728	1.032	1.375	0.34	0.852	2.011	0.608	1.129
	155.557	3.702	0.935	5.982	0.48	1.235	1.483	1.263	0.677	0.295	1.616	0.551	1.015	2.375	0.546	0.648
	156.127	3.871	1.229	6.142	1.353	1.161	1.696	1.186	0.358	0.517	1.36	0.444	1.333	1.713	0.795	0.066
	156.697	4.149	1.334	6.35	1.5	0.769	1.401	1.172	0.472	1.038	1.207	0.343	1.122	1.728	0.585	0.299
	157.266	3.216	1.265	6.573	1.204	1.039	1.611	1.01	0.553	1.041	0.664	0.668	1.101	1.943	0.424	0
	157.836	3.34	0.989	6.182	1.311	1.227	0.964	0.974	1.061	0.848	0.902	0.652	1.25	1.943	0.412	0.452
	158.406	3.483	1.341	7.32	1.371	0.919	1.614	0.942	0.931	0.643	1.288	0.364	1.61	1.567	0.493	1.008
	158.976	4.647	1.141	7.777	1.009	0.736	1.192	1.075	0.987	1.007	0.801	0.391	1.168	1.339	0.006	0.704
	159.546	4.413	1.3	7.716	0.817	0.833	1.236	1.616	0.687	1.326	0.787	0.112	1.236	0.982	0.195	0.383
	160.115	5.363	1.456	7.738	1.735	1.002	2.027	1.475	0.635	1.02	1.045	0.725	0.705	1.469	0.601	0.404
	160.685	4.808	1.261	7.921	1.165	0.907	1.74	0.86	0.806	0.958	1.266	0.778	0.924	1.303	0.839	0.077
	161.255	4.356	1.368	9.483	1.626	0.619	1.28	0.905	0.838	0.885	1.794	0.775	0.499	0.283	0.799	0.277
	161.825	4.296	0.99	8.721	0.861	0.639	1.476	0.599	0.674	0.977	1.969	0.702	0.996	0.463	0.869	1.08
	162.395	5.077	1.064	8.17	0.954	0.813	1.065	1.054	0.651	1.422	1.153	0.578	0.899	1.561	0.671	0.559
	162.964	3.963	1.004	8.148	1.508	1.002	0.882	0.783	0.877	1.605	0.959	0.305	1.027	0.728	1	0.36
	163.534	3.911	1.393	8.167	0.955	1.247	1.006	0.927	0.711	1.586	1.227	0.374	0.841	0.356	0.564	0.689
	164.104	3.592	1.684	8.091	0.829	0.809	1.508	1.389	0.725	1.703	1.035	0.361	0.786	0.934	0.938	0.691
	164.674	3.847	1.487	8.41	1.002	0.942	1.238	1.097	0.621	1.509	0.983	0.672	0.353	0.736	0.631	0.074
	165.244	3.896	1.109	8.046	1.72	1.028	1.019	0.766	0.647	1.095	0.749	0.501	0.938	0.485	0.11	0.243
	165.813	4.518	1.359	8.525	1.188	1.212	1.093	0.904	0.469	1.475	0.509	0.295	1.352	0.596	0.505	0.731
	166.383	4.279	1.193	6.714	0.128	0.839	0.787	0.964	0.277	1.426	0.56	0.462	0.841	0.323	0.552	0.981
	166.953	4.826	0.749	6.909	0.368	0.341	1.158	0.84	0.468	1.278	1.144	0.377	0.539	0.91	0.807	0.572
	167.523	3.931	1.644	6.437	0.901	0.878	1.107	0.883	0.806	1.219	0.9	0.297	0.28	0.907	0.976	0.605
	168.093	2.901	1.369	6.33	1.459	0.798	0.806	0.49	0.885	0.927	1.276	0.52	0.028	0.689	0.854	0.162
	168.663	2.675	0.942	5.409	0.808	1.24	1.226	0.452	0.801	0.962	0.952	0.753	0.602	0.839	0.783	0.454
	169.232	1.952	0.881	5.548	1.189	0.801	0.963	0.789	0.708	0.993	0.347	0.622	0.91	0.538	0.264	0.729
	169.802	1.571	1.193	5.631	1.597	0.935	0.909	1.015	0.17	0.89	0.459	0.864	0.694	0.645	0.123	0.673
	170.372	1.456	0.857	5.388	1.847	1.007	1.511	0.326	0.083	1.483	0.61	0.685	0.778	0.883	0.153	0.441
	170.942	1.224	0.896	5.134	1.568	1.077	1.164	0	0.567	1.392	0.828	0.402	0.202	0.266	0.574	0.09
	171.512	0.706	1.089	4.984	1.699	0.868	1.457	0.692	0.601	1.934	0.386	0.437	0.316	0.688	0.724	0.837
	172.081	1.076	0.685	4.662	1.527	0.421	1.073	0.935	0.47	1.975	0.788	0.306	0.45	0.512	0.518	0.329
	172.651	1.213	1.025	4.918	1.232	1.01	1.247	1.443	0.65	1.36	0.931	0.214	0.086	1.017	0.779	0.759
	173.221	1.791	1.489	4.816	1.204	0.784	0.795	1.073	0.61	0.897	1.476	0.578	0.499	1.055	0.306	0.464
	173.791	0.791	1.354	4.17	1.153	0.744	1.608	0.713	0.921	1.46	0.594	0.728	0.592	0.346	0.13	0.468
	174.361	0.976	1.116	4.642	1.675	0.72	1.349	0.718	0.833	0.901	0.542	0.384	0.712	0.76	0.466	0.293
	174.93	1.99	0.727	4.38	0.589	0.424	1.595	1.177	0.831	0.568	0.718	0.62	0.582	0.29	0.322	0.537
	175.5	1.195	0.957	4.429	1.209	0.764	1.135	1.688	0.667	0.911	1.04	1.129	0.932	0.513	0.66	0.368
	176.07	0.865	1.096	4.81	0.962	0.382	1.583	1.309	0.615	1.073	1.006	0.563	0.556	1.462	0.751	0.307
	176.64	0.341	1.147	5.119	0.602	0.164	1.736	0.992	0.361	0.833	1.267	0.414	0.542	1.737	0.483	0.131
	177.21	1.609	1.1	5.034	0.916	0.367	1.695	0.619	0.657	0.68	1.402	0.391	0.701	0.948	0.457	0.906
	177.779	1.025	1.436	5.483	1.175	0.647	1.131	0.399	0.723	0.565	1.125	0.486	0.676	0.734	0.532	0.5
	178.349	0.692	1.458	4.972	0.801	0.998	1.438	0.648	0.775	0.816	0.876	0.596	0.008	0.961	0.436	0.058
	178.919	0.818	1.9	3.737	0.922	0.616	0.855	1.127	0.623	0.901	0.463	0.511	0.737	0.639	0.776	0.189
	179.489	0.349	1.875	4.532	0.187	0.76	1.277	1.382	0.748	1.253	1.196	0.636	1.154	0.624	0.655	0.683
	180.059	0.35	1.397	4.795	0.647	0.852	1.07	0.556	0.663	1.177	1.413	0.268	1.329	1.082	0.901	0.515
																							54.867	52.18	54.361	55.703	52.321	53.288	55.613	51.53	55.467
																							54.559	52.365	54.366	55.772	52.046	53.104	55.473	51.334	55.699
																							54.027	51.999	54.261	55.733	51.553	53.097	56.1	51.566	55.314
																							54.274	51.587	54.253	55.435	51.425	53.366	54.727	51.725	54.914
																							54.447	51.741	53.381	54.994	51.459	53.398	54.673	51.722	55.448
																							54.333	52.359	53.681	54.633	52.372	53.63	55.753	51.953	55.947
																							54.129	52.033	54.075	54.924	52.225	53.427	56.248	51.955	55.627
																							54.422	52.405	53.796	54.924	51.974	53.47	55.287	51.735	55.631
																							53.728	52.107	54.6	55.44	52.296	53.105	55.072	51.902	55.059
																							53.224	51.337	53.594	55.021	51.804	53.43	55.35	52.094	54.778
																							51.983	50.138	52.042	54.905	52.067	53.179	55.477	51.593	55.072
																							50.649	49.124	51.289	55.456	52.482	53.161	55.685	51.565	55.301
																							48.97	47.917	49.722	0	0	0	54.829	51.272	55.242
																							47.71	46.07	48.056				55.413	51.473	55.319
																							46.662	44.943	46.664				55.686	52.374	55.161
																							45.53	43.911	46.005				55.378	52.02	55.281
																							43.724	42.365	44.604				55.206	51.481	55.201
																							42.444	41.238	43.471				55.408	51.531	55.204
																							0	0	0				55.427	51.866	54.904
																													54.869	51.778	55.296
																													55.667	51.718	55.553
																													55.619	52.083	55.21
																													54.97	51.569	54.983
																													54.715	52.003	54.644
																													55.269	52.272	54.403
																													55.199	51.923	54.701
																													55.018	52.087	54.844
																													55.297	52.217	54.548
																													54.877	52.334	55.43
																													55.192	52.538	55.058
																													54.848	52.612	55.421
																													54.952	52.236	54.831
																													55.255	52.052	55.242
																													55.139	52.107	54.716
																													55.226	51.717	55.27
																													54.668	51.969	54.897
																													54.56	52.171	54.475
																													54.628	52.08	54.272
																													54.697	51.77	54.412
																													54.229	52.115	54.483
																													54.614	52.178	54.638
																													54.719	52.269	54.871
																													0	0	0

## Sheet: Fig.2D_imC^Ecad_48h_snapshots
	imCEcad												imCEcad														imCEcad												imCEcad
	GFP												GFP														mCherry												mCherry
	Distance (μm)	n1	n2	n3	n4	n5	n6	n7	n8	n9	n10		Distance (μm)	n1_nor	n2_nor	n3_nor	n4_nor	n5_nor	n6_nor	n7_nor	n8_nor	n9_nor	n10_nor	mean	SD		Distance (μm)	n1	n2	n3	n4	n5	n6	n7	n8	n9	n10		Distance (μm)	n1_nor	n2_nor	n3_nor	n4_nor	n5_nor	n6_nor	n7_nor	n8_nor	n9_nor	n10_nor
	0	972.469	889.443	842.902	833.848	626.644	528.172	659.811	607.971	354.92	665.893		0	1	1	1	0.865365	0.926486	0.929888	0.852236	0.899952	0.489777	0.819043	0.878275	0.150994		0	103.378	206.772	376.179	296.634	151.073	148.759	159.152	65.421	115.773	241.813		0	0.0549287	0.150823	0.295772	0.468717	0.190279	0.168913	0.104775	0.00847408	0.0655843	0.162908
	0.475	966.148	885.796	838.064	785.6	627.625	523.212	683.653	619.152	354.942	656.336		0.475	0.993116	0.995633	0.99386	0.811863	0.928071	0.920165	0.885771	0.918127	0.489812	0.806244	0.874266	0.15149		0.475	105.108	222.381	374.664	298.604	140.126	153.136	155.996	67.285	104.172	228.721		0.475	0.0570936	0.166943	0.294351	0.472589	0.167573	0.176983	0.101371	0.011078	0.0519153	0.15093
	0.951	954.145	877.354	830.003	781.336	628.478	512.214	704.541	620.495	358.289	657.139		0.951	0.980045	0.985526	0.983629	0.807135	0.929448	0.898607	0.915152	0.92031	0.495259	0.80732	0.872243	0.147404		0.951	103.606	237.604	373.171	300.682	130.792	159.918	149.428	69.427	93.579	221.806		0.951	0.055214	0.182665	0.292951	0.476673	0.148213	0.189487	0.0942868	0.0140704	0.039434	0.144604
	1.426	938.425	857.806	819.161	814.957	633.925	501.484	712.437	623.388	365.091	656.666		1.426	0.962926	0.962121	0.969869	0.844417	0.938245	0.877574	0.926259	0.925013	0.506329	0.806686	0.871944	0.139397		1.426	101.367	254.267	372.952	298.607	122.15	164.882	141.288	71.702	87.195	220.322		1.426	0.0524121	0.199874	0.292745	0.472595	0.130288	0.198638	0.0855072	0.0172485	0.031912	0.143246
	1.902	930.354	821.573	813.219	853.931	641.894	494.357	720.484	629.74	372.662	662.891		1.902	0.954136	0.91874	0.962328	0.887635	0.951115	0.863604	0.937577	0.935339	0.51865	0.815023	0.874415	0.133342		1.902	99.869	274.179	371.971	289.83	115.983	166.598	138.152	72.978	82.621	214.638		1.902	0.0505374	0.220439	0.291825	0.455346	0.117497	0.201802	0.0821248	0.0190311	0.0265226	0.138046
	2.377	938.527	779.169	813.599	882.586	654.997	489.861	732.255	635.977	377.013	668.153		2.377	0.963037	0.86797	0.96281	0.91941	0.972277	0.854791	0.954134	0.945477	0.525731	0.82207	0.878771	0.134673		2.377	98.486	299.832	372.867	274.732	112.083	167.102	143.125	73.636	80.08	208.323		2.377	0.0488067	0.246933	0.292665	0.425675	0.109408	0.202731	0.0874885	0.0199503	0.0235287	0.132268
	2.852	955.407	739.25	817.088	902.037	669.839	481.188	736.042	644.415	382.531	672.47		2.852	0.981419	0.820175	0.967238	0.940979	0.996247	0.83779	0.959461	0.959194	0.534711	0.827852	0.882507	0.139426		2.852	97.389	325.329	378.399	258.391	109.251	165.95	155.009	73.245	77.434	204.858		2.852	0.0474339	0.273265	0.297854	0.393561	0.103534	0.200607	0.100306	0.019404	0.020411	0.129098
	3.328	962.591	696.455	824.931	920.075	664.322	472.81	731.277	655.667	388.55	678.162		3.328	0.989243	0.768937	0.977192	0.960981	0.987337	0.821368	0.952759	0.977484	0.544507	0.835475	0.881528	0.143195		3.328	96.463	344.423	397.754	239.307	109.478	163.427	171.978	72.862	76.014	202.654		3.328	0.0462751	0.292985	0.316008	0.356057	0.104005	0.195956	0.118609	0.018869	0.0187379	0.127082
	3.803	949.403	647.976	826.239	942.682	637.622	469.181	720.219	666.084	389.736	672.92		3.803	0.974881	0.710893	0.978852	0.98605	0.944216	0.814254	0.937205	0.994418	0.546437	0.828454	0.871566	0.147813		3.803	96.617	354.716	425.713	224.302	115.17	160.607	187.219	72.99	74.588	198.585		3.803	0.0464678	0.303615	0.342231	0.326568	0.115811	0.190757	0.135047	0.0190478	0.0170577	0.123359
	4.279	943.771	609.134	811.11	955.262	612.496	465.972	720.459	668.217	384.92	664.042		4.279	0.968748	0.664388	0.959651	1	0.903637	0.807964	0.937542	0.997885	0.538599	0.816564	0.859498	0.154359		4.279	97.162	359.885	456.58	211.002	122.458	158.197	197.736	73.005	72.548	188.823		4.279	0.0471498	0.308954	0.371182	0.300431	0.130927	0.186314	0.146391	0.0190688	0.014654	0.114428
	4.754	943.93	588.657	780.326	952.982	592.424	464.82	728.348	664.32	377.518	644.181		4.754	0.968921	0.639871	0.920582	0.997472	0.871221	0.805706	0.948639	0.99155	0.526553	0.789966	0.846048	0.158209		4.754	98.122	363.965	490.995	202.647	125.403	156.933	200.498	72.538	71.768	174.743		4.754	0.0483512	0.313167	0.403461	0.284011	0.137036	0.183983	0.14937	0.0184164	0.013735	0.101547
	5.229	927.68	569.603	753.478	928.898	577.729	468.163	734.251	659.472	370.829	629.296		5.229	0.951224	0.617058	0.886507	0.970765	0.847488	0.812259	0.956942	0.98367	0.515667	0.770031	0.831161	0.158389		5.229	98.737	370.264	527.583	206.577	126.227	156.676	195.268	72.064	72.374	155.932		5.229	0.0491208	0.319673	0.437778	0.291735	0.138745	0.183509	0.143729	0.0177542	0.014449	0.0843367
	5.705	904.271	550.955	734.845	870.39	571.988	479.697	729.974	659.182	366.63	622.128		5.705	0.925732	0.594731	0.862859	0.905886	0.838216	0.834868	0.950926	0.983198	0.508834	0.760431	0.816568	0.15482		5.705	99.608	375.142	563.172	216.114	127.625	156.826	189.774	72.122	72.497	139.344		5.705	0.0502108	0.324711	0.471158	0.310477	0.141644	0.183786	0.137803	0.0178352	0.0145939	0.0691606
	6.18	894.043	543.034	733.408	806.32	568.794	498.928	724.214	663.581	370.82	640.103		6.18	0.914593	0.585247	0.861036	0.834839	0.833058	0.872564	0.942824	0.990349	0.515653	0.784504	0.813467	0.151459		6.18	99.878	380.878	596.612	236.22	126.637	157.644	189.993	72.777	72.459	126.049		6.18	0.0505487	0.330635	0.502522	0.34999	0.139595	0.185294	0.138039	0.0187503	0.0145492	0.0569973
	6.656	892.669	536.8	739.114	770.296	563.511	513.316	712.35	667.625	366.16	669.993		6.656	0.913097	0.577783	0.868277	0.794892	0.824526	0.900767	0.926136	0.996923	0.508069	0.824534	0.813501	0.155029		6.656	100.43	391.02	625.957	260.008	124.456	158.666	195.897	73.716	73.6	116.236		6.656	0.0512395	0.341109	0.530046	0.396739	0.135071	0.187178	0.144407	0.020062	0.0158936	0.0480195
	7.131	870.895	536.627	724.739	744.56	567.288	515.974	684.519	669.518	345.788	713.141		7.131	0.889385	0.577576	0.850033	0.766354	0.830626	0.905977	0.88699	1	0.474915	0.88232	0.806418	0.160858		7.131	101.519	401.067	649.896	284.33	121.772	162.046	211.351	74.228	74.672	108.173		7.131	0.0526023	0.351485	0.552499	0.444537	0.129504	0.19341	0.161075	0.0207773	0.0171566	0.0406428
	7.606	839.032	541.291	700.979	719.591	572.504	513.052	648.864	669.031	318.147	750.868		7.606	0.854686	0.58316	0.819878	0.738666	0.83905	0.90025	0.836838	0.999208	0.429931	0.932846	0.793451	0.170278		7.606	102.74	411.264	666.646	309.056	118.533	169.477	234.282	74.738	76.486	103.014		7.606	0.0541303	0.362017	0.568209	0.49313	0.122786	0.20711	0.185808	0.0214897	0.019294	0.0359229
	8.082	816.743	550.051	677.239	707.632	559.704	515.851	623.054	668.755	305.597	762.612		8.082	0.830413	0.593649	0.789749	0.725405	0.818378	0.905736	0.800534	0.99876	0.409507	0.948574	0.78207	0.173699		8.082	104.448	410.758	674.095	333.284	115.7	181.368	248.386	76.125	79.671	101.526		8.082	0.0562677	0.361494	0.575196	0.540743	0.11691	0.229032	0.20102	0.0234274	0.0230468	0.0345616
	8.557	793.437	560.653	656.705	692.794	537.659	525.184	608.316	668.716	300.32	746.869		8.557	0.805032	0.606342	0.763688	0.708951	0.782775	0.924031	0.779804	0.998696	0.400919	0.92749	0.769773	0.172912		8.557	105.257	389.628	676.677	355.379	114.263	195.626	244.336	76.5	84.436	101.455		8.557	0.0572801	0.339671	0.577617	0.584165	0.113929	0.255319	0.196652	0.0239512	0.0286612	0.0344966
	9.033	760.28	581.805	641.607	664.905	529.303	541.984	609.933	664.088	299.699	721.167		9.033	0.768924	0.631667	0.744526	0.678025	0.76928	0.956962	0.782078	0.991173	0.399909	0.893069	0.761561	0.171161		9.033	107.42	356.809	679.351	379.622	115.123	208.687	228.716	76.672	89.093	101.33		9.033	0.0599869	0.305777	0.580125	0.631808	0.115713	0.279399	0.179805	0.0241915	0.0341483	0.0343822
	9.508	731.825	600.908	628.473	644.136	522.462	560.486	627.99	661.55	299.796	695.442		9.508	0.737936	0.654539	0.727857	0.654994	0.758231	0.993229	0.807477	0.987048	0.400067	0.858617	0.758	0.17356		9.508	110.603	325.881	673.591	414.329	112.906	224.31	212.697	76.563	95.779	104.006		9.508	0.0639702	0.273835	0.574723	0.700015	0.111115	0.308202	0.162527	0.0240392	0.0420262	0.0368305
	9.983	716.387	615.32	628.134	630.946	511.372	563.94	670.251	656.041	297.94	662.101		9.983	0.721124	0.671795	0.727427	0.640368	0.740321	1	0.86692	0.978092	0.397046	0.813965	0.755706	0.175154		9.983	113.767	310.982	662.474	453.494	106.245	249.055	200.243	75.912	102.2	111.821		9.983	0.0679297	0.258448	0.564296	0.776984	0.0972988	0.353822	0.149095	0.0231298	0.0495918	0.0439803
	10.459	697.338	617.935	628.679	616.701	497.761	546.943	708.594	642.051	301.072	641.615		10.459	0.70038	0.674926	0.728119	0.624572	0.718339	0.966683	0.920853	0.955351	0.402143	0.786529	0.747789	0.171889		10.459	119.347	310.392	638.811	487.225	98.73	285.45	193.425	76.198	108.17	121.946		10.459	0.0749126	0.257839	0.542102	0.843273	0.0817115	0.420921	0.141741	0.0235293	0.056626	0.0532435
	10.934	662.443	618.144	633.207	590.574	481.18	521.923	726.255	618.038	310.854	640.274		10.934	0.662379	0.675176	0.733865	0.5956	0.69156	0.917639	0.945695	0.916316	0.418063	0.784733	0.734103	0.164558		10.934	127.447	319.141	598.353	507.049	93.373	324.758	188.874	78.012	110.491	131.113		10.934	0.0850491	0.266874	0.504155	0.882232	0.0706002	0.493391	0.136832	0.0260635	0.0593607	0.0616302
	11.41	614.04	618.621	636.174	566.226	467.273	486.944	739.68	590.416	335.524	638.534		11.41	0.609667	0.675747	0.737631	0.568601	0.6691	0.849073	0.964578	0.871415	0.458211	0.782403	0.718643	0.153395		11.41	140.365	332.379	544.889	510.856	89.727	353.96	182.707	80.043	107.126	131.141		11.41	0.101215	0.280546	0.45401	0.889713	0.0630379	0.547228	0.130181	0.0289007	0.0553959	0.0616558
	11.885	573.84	619.135	630.385	553.634	460.654	446.769	757.398	564.774	375.885	634.156		11.885	0.565889	0.676362	0.730284	0.554637	0.658411	0.770322	0.9895	0.829733	0.523895	0.77654	0.707557	0.143065		11.885	160.245	343.874	491.929	512.062	87.109	367.721	177.501	80.285	101.205	127.439		11.885	0.126093	0.292418	0.404337	0.892083	0.0576077	0.572598	0.124566	0.0292388	0.0484194	0.0582689
	12.36	536.746	618	628.693	550.561	459.046	416.929	764.863	547.111	414.51	636.538		12.36	0.525493	0.675003	0.728136	0.55123	0.655814	0.71183	1	0.801021	0.586754	0.77973	0.701501	0.139626		12.36	182.995	354.386	452.068	515.247	85.109	366.911	175.558	77.832	97.387	124.236		12.36	0.154563	0.303275	0.36695	0.898343	0.0534594	0.571105	0.12247	0.025812	0.0439208	0.0553386
	12.836	511.327	614.455	624.523	546.119	464.239	402.776	752.807	534.136	440.787	641.432		12.836	0.497812	0.670759	0.722844	0.546304	0.664201	0.684088	0.983042	0.779929	0.629518	0.786284	0.696478	0.135894		12.836	205.811	366.728	420.999	513.737	84.123	360.497	174.616	75.297	95.281	119.191		12.836	0.183116	0.316021	0.33781	0.895375	0.0514143	0.55928	0.121454	0.0222707	0.0414394	0.050723
	13.311	497.299	600.254	625.925	553.422	475.712	400.321	723.163	528.167	447.149	636.17		13.311	0.482535	0.653756	0.724623	0.554402	0.68273	0.679275	0.941346	0.770226	0.639872	0.779237	0.6908	0.126574		13.311	228.907	376.937	392.023	502.973	84.757	352.593	173.533	73.589	94.02	115.172		13.311	0.212018	0.326565	0.310632	0.874221	0.0527293	0.544708	0.120286	0.0198846	0.0399536	0.0470461
	13.787	485.562	588.642	616.565	576.207	489.133	399.684	690.728	527.808	445.906	623.722		13.787	0.469753	0.639853	0.712744	0.579668	0.704405	0.678027	0.895723	0.769643	0.637849	0.762566	0.685023	0.115695		13.787	252.345	388.048	362.361	473.667	87.089	344.516	172.018	72.717	94.858	111.455		13.787	0.241349	0.33804	0.282812	0.816628	0.0575662	0.529817	0.118652	0.0186664	0.040941	0.0436454
	14.262	484.501	586.282	612.195	592.859	503.767	402.204	657.38	529.636	446.818	620.35		14.262	0.468598	0.637028	0.707198	0.598134	0.728039	0.682966	0.848816	0.772614	0.639333	0.75805	0.684078	0.10591		14.262	270.174	399.461	332.814	444.242	90.542	339.518	171.948	72.558	95.867	107.646		14.262	0.263661	0.349827	0.255099	0.758801	0.0647283	0.520603	0.118576	0.0184443	0.0421299	0.0401607
	14.737	493.601	587.428	611.643	599.522	521.506	408.81	622.374	527.871	443.452	641.256		14.737	0.478508	0.6384	0.706497	0.605522	0.756687	0.695915	0.799577	0.769745	0.633855	0.786048	0.687076	0.0999671		14.737	286.403	416.604	311.931	419.948	95.053	345.476	171.464	72.748	95.528	103.11		14.737	0.28397	0.367532	0.235512	0.711058	0.0740848	0.531587	0.118054	0.0187097	0.0417304	0.0360107
	15.213	500.569	567.991	607.151	588.518	541.738	420.865	591.531	523.184	430.531	670.348		15.213	0.486096	0.615128	0.700796	0.59332	0.789362	0.719545	0.756194	0.762126	0.612827	0.82501	0.686041	0.105936		15.213	301.545	426.864	302.044	403.987	101.244	365.319	172.12	73.064	93.983	99.865		15.213	0.302919	0.378128	0.226239	0.679691	0.086926	0.56817	0.118762	0.0191512	0.03991	0.0330419
	15.688	501.743	541.034	602.513	572.226	565.187	433.757	565.768	523.839	415.049	689.997		15.688	0.487375	0.582853	0.69491	0.575254	0.827233	0.744816	0.719956	0.763191	0.587632	0.851325	0.683454	0.120137		15.688	312.325	427.457	303.548	395.735	108.397	385.238	174.311	73.99	91.808	97.276		15.688	0.31641	0.37874	0.227649	0.663474	0.101762	0.604893	0.121125	0.0204448	0.0373473	0.0306733
	16.164	499.279	519.211	593.949	566.813	589.022	443.803	549.771	525.432	398.876	704.229		16.164	0.484691	0.556724	0.684041	0.569251	0.865726	0.764508	0.697455	0.76578	0.561311	0.870385	0.681987	0.13549		16.164	321.448	414.911	311.055	398.019	116.102	398.809	180.109	75.848	89.745	97.848		16.164	0.327826	0.365783	0.23469	0.667962	0.117744	0.629913	0.127379	0.0230404	0.0349166	0.0311966
	16.639	497.649	517.515	579.355	578.329	609.148	452.185	537.749	527.504	390.48	715.886		16.639	0.482916	0.554694	0.665519	0.582022	0.89823	0.780939	0.680545	0.769149	0.547648	0.885996	0.684766	0.145235		16.639	333.17	391.965	324.99	408.835	124.011	416.037	186.765	77.846	87.151	100.466		16.639	0.342495	0.342085	0.24776	0.689218	0.134148	0.661675	0.134558	0.0258316	0.0318602	0.0335918
	17.114	494.054	526.855	568.228	576.579	622.793	457.322	520.353	535.855	379.948	737.588		17.114	0.479001	0.565876	0.651397	0.580081	0.920267	0.791008	0.656077	0.782724	0.530508	0.915061	0.6872	0.157228		17.114	351.574	366.617	341.012	424.385	132.59	444.926	188.203	78.48	84.519	105.091		17.114	0.365527	0.315906	0.262788	0.719778	0.151943	0.714936	0.136109	0.0267172	0.028759	0.0378231
	17.59	488.16	528.671	566.066	550.46	632.107	462.363	501.786	545.679	367.654	763.395		17.59	0.472583	0.56805	0.648653	0.551118	0.935309	0.80089	0.62996	0.798693	0.5105	0.949623	0.686538	0.173377		17.59	373.772	345.572	360.886	429.826	140.343	476.089	185.095	77.99	82.51	111.251		17.59	0.393306	0.294172	0.281428	0.730471	0.168024	0.772389	0.132756	0.0260327	0.0263918	0.0434588
	18.065	484.84	519.154	562.898	515.743	641.286	465.353	490.721	554.786	359.11	777.279		18.065	0.468967	0.556656	0.644633	0.51262	0.950133	0.806751	0.614397	0.813497	0.496595	0.968217	0.683247	0.18761		18.065	396.71	328.373	388.289	432.473	148.118	497.034	182.251	78.216	81.132	119.885		18.065	0.422011	0.276409	0.30713	0.735672	0.18415	0.811004	0.129689	0.0263484	0.0247682	0.0513579
	18.541	483.835	508.842	543.193	491.16	653.189	463.752	493.581	571.888	360.697	776.198		18.541	0.467873	0.544309	0.619624	0.48536	0.969357	0.803612	0.618419	0.841297	0.499178	0.966769	0.68158	0.196826		18.541	419.501	318.216	414.415	432.08	155.842	503.942	179.497	79.522	80.408	132.72		18.541	0.450532	0.265919	0.331634	0.7349	0.200171	0.82374	0.126718	0.0281729	0.0239151	0.0631004
	19.016	492.168	508.699	516.713	476.616	658.477	462.626	502.424	596.805	368.165	788.071		19.016	0.476947	0.544138	0.586017	0.469233	0.977897	0.801405	0.630858	0.881801	0.511332	0.98267	0.68623	0.205274		19.016	438.554	314.858	434.738	434.228	160.591	492.865	174.595	81.274	78.417	139.401		19.016	0.474375	0.262451	0.350696	0.739121	0.210021	0.803318	0.121431	0.0306204	0.0215692	0.0692128
	19.491	502.275	517.668	502.511	479.72	654.72	459.516	518.076	615.329	380.068	800.67		19.491	0.487954	0.554877	0.567992	0.472675	0.971829	0.795309	0.652874	0.911913	0.530703	0.999543	0.694567	0.206377		19.491	455.181	315.734	456.711	434.746	163.187	468.963	169.244	83.512	76.938	138.552		19.491	0.495183	0.263356	0.371305	0.740139	0.215406	0.759251	0.11566	0.0337468	0.0198266	0.0684361
	19.967	517.242	525.826	488.064	489.315	648.516	453.82	538.337	625.005	402.651	801.011		19.967	0.504253	0.564644	0.549657	0.483314	0.96181	0.784144	0.681372	0.927642	0.567455	1	0.702429	0.200415		19.967	475.337	312.349	479.821	438.191	162.869	441.904	164.687	85.837	76.486	134.248		19.967	0.520406	0.25986	0.392981	0.74691	0.214746	0.709365	0.110745	0.0369948	0.019294	0.0644984
	20.442	529.743	518.656	464.8	490.129	650.443	449.467	553.284	625.413	428.498	789.645		20.442	0.517867	0.55606	0.520131	0.484217	0.964922	0.775611	0.702397	0.928305	0.609519	0.984778	0.704381	0.197183		20.442	496.615	307.329	500.201	449.209	158.366	423.903	161.322	86.681	76.914	127.786		20.442	0.547034	0.254675	0.412096	0.768563	0.205406	0.676177	0.107115	0.0381739	0.0197983	0.0585864
	20.918	542.258	512.909	448.599	480.362	664.08	443.555	566.109	615.501	450.828	769.344		20.918	0.531496	0.549179	0.49957	0.473387	0.986946	0.764022	0.720436	0.912192	0.645859	0.95759	0.704068	0.19541		20.918	519.95	304.965	519.771	459.145	152.996	419.072	158.207	88.135	76.471	120.903		20.918	0.576236	0.252234	0.430451	0.788089	0.194268	0.667271	0.103756	0.0402051	0.0192763	0.0522893
	21.393	538.928	515.68	445.365	477.932	672.163	439.167	583.266	597.487	476.966	742.298		21.393	0.527869	0.552496	0.495465	0.470692	1	0.755421	0.744569	0.88291	0.688397	0.921369	0.703919	0.189532		21.393	548.93	309.118	537.515	469.104	145.986	416.219	153.218	91.438	76.478	117.322		21.393	0.612502	0.256523	0.447093	0.807661	0.179728	0.662011	0.0983746	0.0448193	0.0192846	0.0490131
	21.868	528.717	527.606	450.614	473.317	661.72	435.968	604.682	577.031	518.873	721.412		21.868	0.51675	0.566775	0.502127	0.465574	0.983134	0.74915	0.774692	0.849657	0.756597	0.893397	0.705785	0.181435		21.868	582.104	318.292	553.934	480.927	136.727	410.305	148.584	96.969	76.56	115.331		21.868	0.654017	0.265998	0.462493	0.830896	0.160523	0.651108	0.0933765	0.052546	0.0193812	0.0471915
	22.344	531.678	543.816	458.103	481.487	645.522	433.146	624.208	547.928	564.972	721.735		22.344	0.519974	0.586183	0.511632	0.474634	0.956975	0.743619	0.802157	0.802349	0.831619	0.89383	0.712297	0.174441		22.344	606.26	339.363	564.525	494.546	129.512	401.928	144.364	102.669	76.937	115.883		22.344	0.684246	0.287759	0.472427	0.85766	0.145558	0.635664	0.0888249	0.0605088	0.0198254	0.0476966
	22.819	544.345	546.801	454.932	496.835	629.922	435.032	646.775	515.016	597.961	734.263		22.819	0.533769	0.589757	0.507607	0.491653	0.93178	0.747316	0.833899	0.748849	0.885306	0.910608	0.718054	0.17382		22.819	622.998	376.166	567.66	502.299	123.642	387.852	141.598	108.753	77.662	116.724		22.819	0.705193	0.325768	0.475367	0.872897	0.133383	0.609713	0.0858416	0.069008	0.0206796	0.048466
	23.295	563.365	543.356	454.689	513.956	619.333	436.055	675.232	489.829	612.094	751.047		23.295	0.554482	0.585633	0.507299	0.510639	0.914679	0.749321	0.873927	0.707906	0.908306	0.933086	0.724528	0.175684		23.295	625.144	438.813	568.426	506.768	118.624	372.503	141.936	114.719	78.441	119.352		23.295	0.707878	0.390468	0.476086	0.881679	0.122975	0.581415	0.0862061	0.0773424	0.0215975	0.0508703
	23.77	592.413	545.915	452.667	519.1	611.105	432.068	689.716	469.223	627.879	761.749		23.77	0.586115	0.588697	0.504733	0.516343	0.901391	0.741506	0.8943	0.67441	0.933995	0.947418	0.728891	0.178116		23.77	608.19	519.462	566.982	506.034	115.881	368.124	147.361	119.27	78.774	126.199		23.77	0.686661	0.47376	0.474731	0.880237	0.117285	0.573341	0.0920574	0.0837	0.0219899	0.0571345
	24.245	622.744	561.365	450.586	513.286	599.658	424.054	685.22	440.387	638.324	762.726		24.245	0.619146	0.607195	0.502092	0.509896	0.882904	0.725797	0.887976	0.627535	0.950994	0.948727	0.726226	0.177372		24.245	581.155	594.798	568.762	509.832	114.461	368.973	154.286	124.773	80.133	136.602		24.245	0.652829	0.551565	0.476401	0.887701	0.11434	0.574907	0.0995265	0.0913876	0.0235911	0.066652
	24.721	649.682	582.46	456.645	503.156	582.572	409.792	670.377	409.952	650.322	770.905		24.721	0.648482	0.632452	0.509781	0.498663	0.85531	0.69784	0.867098	0.578062	0.970519	0.959681	0.721789	0.178488		24.721	548.345	663.198	572.592	510.716	115.508	362.942	160.649	131.907	82.145	148.929		24.721	0.61177	0.622207	0.479993	0.889438	0.116512	0.563788	0.106389	0.101354	0.0259618	0.0779298
	25.196	665.3	599.15	465.841	502.465	561.342	391.93	644.933	388.276	659.272	769.751		25.196	0.66549	0.652434	0.521452	0.497896	0.821023	0.662827	0.831309	0.542826	0.985085	0.958135	0.713848	0.176428		25.196	510.733	737.41	579.552	512.056	117.956	351.408	169.228	145.715	82.742	165.621		25.196	0.564702	0.698851	0.486521	0.892071	0.121589	0.542523	0.115643	0.120643	0.0266652	0.093201
	25.672	673.331	606.711	475.424	507.157	544.971	376.426	623.112	372.529	664.98	739.529		25.672	0.674236	0.661487	0.533615	0.503099	0.794584	0.632436	0.800616	0.517228	0.994374	0.91766	0.702934	0.169832		25.672	480.745	809.465	587.521	512.344	123.6	345.447	182.3	165.38	83.989	190.943		25.672	0.527174	0.773267	0.493995	0.892637	0.133296	0.531533	0.129742	0.148115	0.0281345	0.116368
	26.147	690.059	610.782	476.624	493.398	531.029	365.966	608.817	355.719	668.437	693.237		26.147	0.692453	0.666361	0.535138	0.487842	0.772067	0.611933	0.780508	0.489903	1	0.855664	0.689187	0.166671		26.147	453.178	868.991	595.797	509.146	130.886	348.318	202.574	186.095	83.471	229.072		26.147	0.492676	0.834744	0.501758	0.886353	0.148408	0.536827	0.151609	0.177053	0.0275242	0.151251
	26.622	690.404	608.134	471.853	464.88	520.406	359.978	604.919	342.402	654.993	647.957		26.622	0.692828	0.663191	0.529083	0.456219	0.754911	0.600195	0.775026	0.468255	0.978121	0.795023	0.671285	0.163467		26.622	427.126	918.28	603.097	503.226	140.244	354.65	219.718	204.805	85.479	281.179		26.622	0.460074	0.885648	0.508605	0.874718	0.167818	0.5485	0.1701	0.203191	0.0298901	0.198923
	27.098	674.246	590.97	469.4	452.498	520.216	356.606	603.836	343.208	648.876	605.012		27.098	0.675232	0.642641	0.525969	0.442488	0.754604	0.593585	0.773502	0.469566	0.968166	0.737508	0.658326	0.159605		27.098	407.132	955.996	609.182	500.969	148.103	361.062	233.102	220.768	87.173	339.109		27.098	0.435053	0.9246	0.514312	0.870283	0.184119	0.560322	0.184535	0.225491	0.0318861	0.251922
	27.573	662.215	566.639	460.597	462.241	524.687	354.42	593.63	353.25	646.147	572.285		27.573	0.66213	0.613509	0.514797	0.453292	0.761825	0.5893	0.759147	0.485889	0.963725	0.693679	0.649729	0.154135		27.573	394.353	971.588	621.189	501.458	156.239	362.999	246.269	235.64	88.899	384.692		27.573	0.419061	0.940703	0.525574	0.871244	0.200994	0.563893	0.198737	0.246267	0.0339198	0.293626
	28.048	647.43	544.725	456.375	465.63	531.965	350.054	577.21	368.717	637.634	551.993		28.048	0.646029	0.587272	0.509439	0.45705	0.773579	0.580742	0.736051	0.511032	0.949871	0.666503	0.641757	0.148038		28.048	387.788	981.896	638.844	500.519	168.15	361.764	260.532	247.953	91.052	422.279		28.048	0.410846	0.951349	0.542133	0.869399	0.2257	0.561616	0.214121	0.263468	0.0364565	0.328013
	28.524	623.937	532.287	461.583	481.901	539.846	344.496	566.811	390.921	625.573	543.933		28.524	0.620445	0.57238	0.516048	0.475093	0.786307	0.569848	0.721424	0.547126	0.930242	0.655708	0.639462	0.138876		28.524	379.548	997.354	662.06	494.812	185.303	360.134	276.967	261.094	93.399	451.795		28.524	0.400534	0.967314	0.563908	0.858183	0.261278	0.558611	0.231847	0.281825	0.0392219	0.355017
	28.999	592.057	522.299	465.629	498.063	540.12	342.566	562.012	421.636	614.431	530.305		28.999	0.585727	0.560421	0.521183	0.493015	0.786749	0.566064	0.714673	0.597054	0.91211	0.637457	0.637446	0.130557		28.999	374.624	1014.02	683.333	483.972	205.545	361.653	294.704	274.001	97.828	465.432		28.999	0.394372	0.984522	0.58386	0.83688	0.303263	0.561411	0.250978	0.299856	0.0444404	0.367493
	29.475	570.255	504.921	475.188	507.892	536.829	340.432	561.757	445.512	608.377	518.189		29.475	0.561985	0.539615	0.533315	0.503914	0.781434	0.561881	0.714315	0.635866	0.902257	0.621231	0.635581	0.127648		29.475	371.651	1029	706.963	478.913	230.443	366.088	311.139	282.459	104.532	472.178		29.475	0.390651	1	0.606023	0.826938	0.354905	0.569588	0.268704	0.311672	0.0523395	0.373665
	29.95	547.126	498.772	481.761	518.548	532.61	336.445	565.15	459.89	608.192	508.372		29.95	0.536797	0.532253	0.541657	0.515731	0.77462	0.554066	0.719087	0.659238	0.901956	0.608083	0.634349	0.128594		29.95	372.497	1028.88	730.488	483.69	260.783	368.347	328.893	288.398	111.792	478.211		29.95	0.39171	0.999873	0.628088	0.836326	0.417835	0.573753	0.287853	0.319968	0.0608937	0.379185
	30.425	525.635	506.704	484.287	517.115	529.736	331.06	578.746	467.501	601.004	513.654		30.425	0.513393	0.54175	0.544863	0.514142	0.769979	0.54351	0.738211	0.671611	0.890258	0.615157	0.634287	0.129247		30.425	376.707	1007.25	751.859	488.715	288.855	368.505	351.67	290.008	122.879	492.347		30.425	0.396979	0.977536	0.648133	0.846201	0.476061	0.574044	0.31242	0.322218	0.073957	0.392117
	30.901	507.501	518.991	478.02	496.159	527.234	328.322	587.231	473.206	592.982	501.175		30.901	0.493645	0.556461	0.536909	0.490904	0.765938	0.538143	0.750146	0.680884	0.877203	0.598445	0.628868	0.132517		30.901	378.034	981.825	774.741	493.774	310.844	369.074	380.176	290.475	133.514	517.683		30.901	0.398639	0.951276	0.669594	0.856143	0.52167	0.575093	0.343166	0.32287	0.0864878	0.415297
	31.376	492.404	549.053	471.065	466.712	522.326	333.623	580.134	474.63	587.147	465.504		31.376	0.477204	0.592454	0.528083	0.45825	0.758012	0.548534	0.740163	0.683199	0.867707	0.550673	0.620428	0.1352		31.376	378.936	952.803	791.169	498.824	330.706	372.143	418.712	295.311	145.491	551.038		31.376	0.399768	0.921303	0.685003	0.866068	0.562867	0.580751	0.38473	0.329626	0.1006	0.445813
	31.852	476.741	589.004	458.824	438.942	510.933	341.361	570.509	474.707	582.656	444.753		31.852	0.460147	0.640287	0.512547	0.427456	0.739612	0.563702	0.726625	0.683324	0.860398	0.522882	0.613698	0.13915		31.852	377.801	922.073	808.238	507.388	349.115	378.194	461.551	307.438	157.625	583.801		31.852	0.398348	0.889566	0.701012	0.882898	0.60105	0.591907	0.430935	0.346567	0.114897	0.475787
	32.327	465.668	611.735	454.217	412.095	487.864	350.018	551.655	473.577	571.576	449.703		32.327	0.448089	0.667502	0.5067	0.397686	0.702355	0.580672	0.700105	0.681487	0.842367	0.529511	0.605647	0.136696		32.327	376.59	902.084	829.339	516.111	362.088	383.243	501.455	323.325	170.676	623.082		32.327	0.396832	0.868922	0.720803	0.90004	0.627958	0.601215	0.473974	0.368761	0.130274	0.511725
	32.802	441.254	617.332	448.017	370.878	452.278	359.318	525.982	463.09	544.911	458.975		32.802	0.421501	0.674204	0.498831	0.35198	0.644883	0.598902	0.663994	0.66444	0.798971	0.541929	0.585964	0.133488		32.802	376.096	874.281	855.844	521.305	371.906	385.29	533.255	341.889	184.708	670.366		32.802	0.396214	0.840207	0.745663	0.910248	0.648322	0.604989	0.508273	0.394694	0.146808	0.554984
	33.278	420.89	595.272	452.499	342.181	416.999	367.03	510.193	457	510.889	465.019		33.278	0.399325	0.647791	0.504519	0.320159	0.587907	0.614019	0.641786	0.654541	0.743603	0.550023	0.566367	0.127738		33.278	375.517	849.268	883.8	518.208	386.058	390.895	560.114	364.745	203.325	717.566		33.278	0.395489	0.814375	0.771884	0.904162	0.677676	0.615323	0.537242	0.426624	0.168743	0.598167
	33.753	405.882	550.78	456.646	331.581	391.076	371.559	506.693	451.951	482.558	481.497		33.753	0.382981	0.594521	0.509783	0.308404	0.546042	0.622896	0.636863	0.646333	0.697497	0.572091	0.551741	0.122125		33.753	372.908	841.779	909.476	517.946	404.569	407.21	589.374	390.487	234.417	760.425		33.753	0.392224	0.80664	0.795966	0.903647	0.71607	0.645402	0.568801	0.462585	0.205378	0.637378
	34.229	399.401	514.733	436.367	317.274	376.25	379.542	510.4	449.604	455.383	489.064		34.229	0.375923	0.551363	0.484045	0.292539	0.522097	0.638544	0.642077	0.642518	0.653272	0.582225	0.53846	0.123364		34.229	369.877	846.381	938.089	517.003	422.908	434.827	625.021	415.716	282.179	794.937		34.229	0.388431	0.811393	0.822803	0.901793	0.754108	0.696317	0.607249	0.497829	0.261654	0.668952
	34.704	401.948	495.427	398.237	292.311	366.18	388.435	493.044	447.272	432.581	476.911		34.704	0.378697	0.528248	0.435653	0.264858	0.505834	0.655976	0.617664	0.638727	0.616164	0.565949	0.520777	0.127333		34.704	373.828	841.486	956.185	523.753	440.456	462.027	668.842	440.009	337.238	816.443		34.704	0.393376	0.806338	0.839776	0.915059	0.790506	0.746464	0.654513	0.531766	0.326528	0.688628
	35.179	406.567	473.604	372.544	273.469	361.136	391.858	476.763	443.02	407.528	467.311		35.179	0.383727	0.502119	0.403044	0.243964	0.497688	0.662686	0.594764	0.631815	0.575392	0.553093	0.504829	0.128917		35.179	385.216	833.258	968.614	529.851	458.093	482.5	732.155	462.226	390.162	834.455		35.179	0.407627	0.79784	0.851433	0.927043	0.827088	0.784209	0.722801	0.562803	0.388886	0.705106
	35.655	416.235	466.845	362.635	255.62	363.989	388.132	479.613	442.022	379.364	465.438		35.655	0.394255	0.494027	0.390468	0.224172	0.502296	0.655382	0.598772	0.630193	0.529557	0.550584	0.496971	0.130593		35.655	401.078	825.552	980.328	531.651	470.77	497.376	815.186	481.735	441.836	860.836		35.655	0.427477	0.789882	0.86242	0.93058	0.853382	0.811634	0.812356	0.590056	0.449771	0.729242
	36.13	425.176	468.689	349.118	246.518	375.096	377.014	504.671	441.945	389.536	454.13		36.13	0.403992	0.496235	0.373313	0.214079	0.520234	0.633589	0.634018	0.630068	0.546111	0.53544	0.498708	0.134797		36.13	415.418	822.689	989.407	534.022	486.555	505.322	886.74	498.991	494.369	892.973		36.13	0.445422	0.786925	0.870935	0.93524	0.886122	0.826284	0.889532	0.614163	0.511669	0.758644
	36.606	433.734	447.761	334.017	235.463	392.219	365.012	516.978	433.833	396.419	446.653		36.606	0.413312	0.471178	0.354148	0.20182	0.547887	0.610063	0.651329	0.616881	0.557313	0.525426	0.494936	0.138714		36.606	427.934	824.898	996.143	536.703	500.74	506.872	923.449	517.753	543.494	935.914		36.606	0.461085	0.789206	0.877253	0.940509	0.915544	0.829142	0.929126	0.640373	0.569551	0.79793
	37.081	427.874	421.492	309.851	226.089	402.747	355.488	518.498	431.592	370.511	433.799		37.081	0.40693	0.439726	0.323478	0.191425	0.56489	0.591394	0.653467	0.613239	0.51515	0.508212	0.480791	0.143069		37.081	436.291	825.691	1007.5	545.437	507.931	504.288	928.967	540.036	584.389	969.669		37.081	0.471543	0.790025	0.88791	0.957673	0.93046	0.824378	0.935077	0.671502	0.617736	0.828812
	37.556	426.635	412.785	293.465	218.814	403.701	348.91	499.317	436.736	363.908	422.272		37.556	0.405581	0.429301	0.302681	0.183358	0.566431	0.5785	0.626488	0.6216	0.504404	0.492774	0.471112	0.143835		37.556	444.702	821.039	1020.43	553.635	511.122	500.503	923.851	564.755	609.308	989.736		37.556	0.482069	0.785221	0.900029	0.973784	0.937078	0.817399	0.929559	0.706034	0.647097	0.84717
	38.032	423.24	401.962	285.054	209.446	401.999	349.039	486.387	435.495	373.423	416.611		38.032	0.401884	0.416343	0.292006	0.17297	0.563682	0.578753	0.608301	0.619583	0.519889	0.485193	0.46586	0.14609		38.032	451.107	811.123	1032.33	554.969	511.988	496.326	922.025	587.26	619.201	1012.47		38.032	0.490084	0.77498	0.911193	0.976405	0.938875	0.809699	0.92759	0.737473	0.658753	0.86797
	38.507	420.677	386.115	273.76	198.029	402.109	352.348	504.656	432.177	376.634	412.541		38.507	0.399093	0.397369	0.277673	0.160309	0.56386	0.585239	0.633997	0.614189	0.525114	0.479742	0.463659	0.154814		38.507	459.749	797.717	1035.39	560.114	510.028	493.914	919.562	607.961	626.798	1033.55		38.507	0.500899	0.761134	0.914063	0.986517	0.934809	0.805252	0.924933	0.766391	0.667705	0.887258
	38.983	419.003	380.313	263.933	191.169	416.215	354.958	527.609	432.27	389.596	402.84		38.983	0.39727	0.390423	0.265201	0.152702	0.586641	0.590355	0.666283	0.614341	0.546209	0.46675	0.467617	0.165817		38.983	472.817	779.309	1030.95	559.737	505.884	494.579	911.626	627.056	637.63	1060.57		38.983	0.517253	0.742123	0.9099	0.985776	0.926214	0.806478	0.916374	0.793067	0.680468	0.911977
	39.458	430.561	379.893	261.667	187.708	435.09	359.119	535.337	412.842	413.801	394.77		39.458	0.409857	0.38992	0.262325	0.148864	0.617125	0.598511	0.677153	0.582759	0.585601	0.455942	0.472806	0.171126		39.458	494.303	758.425	1032.39	555.913	503.89	493.849	908.509	639.066	651.058	1092.13		39.458	0.544141	0.720555	0.911255	0.978261	0.922078	0.805132	0.913012	0.809845	0.696289	0.94085
	39.933	449.891	382.007	261.601	187.048	449.493	368.436	534.994	399.24	423.998	389.575		39.933	0.430907	0.392451	0.262241	0.148133	0.640386	0.616775	0.67667	0.560649	0.602195	0.448985	0.477939	0.174195		39.933	521.176	733.562	1040.76	544.731	503.029	493.731	908.237	646.032	651.783	1128.97		39.933	0.57777	0.694877	0.9191	0.956285	0.920292	0.804914	0.912719	0.819576	0.697144	0.974554
	40.409	463.638	366.038	255.779	188.918	444.446	385.916	548.365	409.48	394.231	372.207		40.409	0.445878	0.373331	0.254852	0.150206	0.632235	0.651039	0.695478	0.577294	0.553752	0.425725	0.475979	0.179056		40.409	548.856	707.343	1050.24	536.818	499.002	496.737	910.5	652.851	657.261	1148.16		40.409	0.61241	0.667799	0.927994	0.940735	0.911939	0.810456	0.915159	0.829102	0.703598	0.992115
	40.884	452.595	352.436	243.532	192.298	432.26	403.171	547.041	428.694	371.526	346.817		40.884	0.433852	0.357046	0.239309	0.153954	0.612554	0.684862	0.693615	0.608528	0.516801	0.391721	0.469224	0.18594		40.884	582.279	683.772	1068.61	534.153	489.157	504.771	918.274	655.108	664.145	1155.8		40.884	0.654236	0.643455	0.94522	0.935497	0.891519	0.825268	0.923544	0.832255	0.711709	0.999099
	41.36	429.899	363.106	235.949	198.595	418.831	407.462	509.145	436.242	381.058	336.227		41.36	0.409136	0.369821	0.229685	0.160937	0.590866	0.693273	0.640312	0.620797	0.532314	0.377538	0.462468	0.181071		41.36	612.193	663.239	1094.42	532.666	475.726	515.975	926.383	652.865	670.861	1156.78		41.36	0.691671	0.622249	0.969433	0.932575	0.863661	0.845924	0.93229	0.829121	0.719622	1
	41.835	433.784	370.498	221.879	203.526	404.686	399.527	489.291	430.995	374.551	337.954		41.835	0.413367	0.378671	0.211828	0.166405	0.568022	0.677719	0.612385	0.612268	0.521724	0.379851	0.454224	0.173831		41.835	644.501	643.253	1113.65	534.532	466.378	526.773	937.219	651.411	682.913	1152.46		41.835	0.732102	0.601608	0.987468	0.936242	0.844272	0.865832	0.943978	0.82709	0.733823	0.996047
	42.31	442.864	371.557	210.921	198.795	387.171	384.828	482.973	420.81	380.09	344.872		42.31	0.423255	0.379939	0.19792	0.161159	0.539735	0.648906	0.603498	0.595712	0.530739	0.389116	0.446998	0.168372		42.31	673.894	628.794	1123.4	545.19	458.363	538.444	953.154	655.496	696.947	1126.37		42.31	0.768885	0.586675	0.996611	0.957187	0.827648	0.887349	0.961165	0.832797	0.750358	0.972173
	42.786	455.024	355.856	206.08	193.598	371.255	376.952	464.836	411.816	397.008	345.112		42.786	0.436497	0.36114	0.191776	0.155396	0.51403	0.633468	0.577987	0.581092	0.558271	0.389438	0.43991	0.165747		42.786	704.249	624.698	1127.01	553.542	449.501	553.049	966.03	661.313	720.771	1107.11		42.786	0.806872	0.582445	1	0.973601	0.809267	0.914275	0.975053	0.840923	0.778429	0.954557
	43.261	452.095	320.64	205.956	183.902	364.699	377.918	443.1	400.86	401.481	338.287		43.261	0.433307	0.318977	0.191619	0.144644	0.503442	0.635361	0.547414	0.563282	0.565551	0.380297	0.428389	0.166842		43.261	726.053	625.042	1126.09	565.628	443.474	567.832	978.409	663.411	757.594	1099.69		43.261	0.834158	0.5828	0.999135	0.997353	0.796766	0.941529	0.988404	0.843854	0.821816	0.947767
	43.737	440.01	286.353	199.549	174.534	376.143	378.926	428.799	395.323	407.961	337.813		43.737	0.420147	0.277925	0.183488	0.134256	0.521925	0.637337	0.527298	0.554281	0.576096	0.379662	0.421242	0.1735		43.737	742.297	626.187	1117.84	566.974	440.127	582.182	985.713	665.527	803.943	1098.88		43.737	0.854486	0.583983	0.991396	0.999998	0.789823	0.967985	0.996282	0.84681	0.876428	0.947028
	44.212	428.166	273.863	195.049	170.241	392.54	377.435	417.489	387.028	419.857	343.777		44.212	0.407248	0.262971	0.177776	0.129495	0.548406	0.634414	0.51139	0.540797	0.595456	0.38765	0.41956	0.177989		44.212	760.192	630.774	1102.19	566.975	442.986	591.575	986.939	673.971	844.484	1109.76		44.212	0.87688	0.58872	0.976715	1	0.795753	0.985303	0.997604	0.858606	0.924195	0.956976
	44.687	415.607	277.476	193.182	169.151	414.255	381.371	384.826	361.04	412.899	341.277		44.687	0.393572	0.267297	0.175407	0.128287	0.583476	0.64213	0.465447	0.498552	0.584133	0.384302	0.41226	0.176653		44.687	780.632	645.484	1087.93	563.304	450.61	597.507	989.16	690.487	879.6	1112.19		44.687	0.902459	0.603912	0.963342	0.992786	0.811567	0.996239	1	0.881679	0.965571	0.959203
	45.163	387.475	271.323	187.709	164.967	431.761	387.571	355.327	327.649	397.38	326.004		45.163	0.362936	0.25993	0.168461	0.123647	0.611748	0.654283	0.423954	0.444274	0.558877	0.363847	0.397196	0.179343		45.163	799.169	660.285	1068.27	556.105	463.624	599.547	985.176	706.279	899.882	1097.78		45.163	0.925657	0.619198	0.944902	0.978638	0.83856	1	0.995703	0.90374	0.989469	0.946015
	45.638	357.842	253.764	188.352	158.247	420.931	387.789	335.411	303.711	377.171	299.444		45.638	0.330665	0.238906	0.169277	0.116195	0.594258	0.65471	0.39594	0.405361	0.525988	0.328277	0.375958	0.177148		45.638	823.278	670.9	1044	551.715	480.906	596.339	974.601	720.358	905.757	1080.63		45.638	0.955827	0.630161	0.922138	0.970011	0.874405	0.994086	0.984297	0.923408	0.996391	0.930325
	46.114	340.378	233.026	193.517	152.735	374.939	374.165	319.577	286.68	359.42	284.624		46.114	0.311646	0.214077	0.175832	0.110083	0.51998	0.628004	0.373668	0.377676	0.4971	0.308429	0.35165	0.162852		46.114	842.577	677.236	1020.84	550.041	496.399	588.662	964.383	730.964	906.513	1064.39		46.114	0.979979	0.636705	0.900421	0.966721	0.90654	0.979932	0.973276	0.938224	0.997282	0.915468
	46.589	332.758	224.986	184.72	148.455	333.107	350.618	318.864	275.848	336.356	275.499		46.589	0.303348	0.204451	0.164667	0.105337	0.452421	0.581848	0.372666	0.360068	0.459565	0.296208	0.330058	0.146572		46.589	854.149	672.838	1002.82	549.344	513.206	576.633	955.616	741.091	908.263	1053.16		46.589	0.99446	0.632163	0.883516	0.965351	0.941401	0.957755	0.96382	0.952371	0.999344	0.905197
	47.064	330.581	213.466	167.851	143.845	314.26	330.366	318.901	273.058	305.977	271.095		47.064	0.300977	0.190658	0.143258	0.100225	0.421983	0.54215	0.372718	0.355533	0.410126	0.29031	0.312794	0.136995		47.064	858.576	661.518	994.168	544.656	529.341	562.283	952.273	751.697	908.711	1034.34		47.064	1	0.620472	0.875401	0.956138	0.974867	0.931299	0.960215	0.967188	0.999872	0.887975
	47.54	338.078	198.468	155.542	138.659	301.51	320.059	300.119	271.685	282.023	268.529		47.54	0.309142	0.172701	0.127636	0.0944744	0.401391	0.521946	0.346299	0.353301	0.371143	0.286874	0.298491	0.132487		47.54	858.209	646.851	995.876	535.661	537.927	547.075	948.561	759.487	908.82	1000.59		47.54	0.999541	0.605324	0.877003	0.938461	0.992676	0.903261	0.956211	0.97807	1	0.857101
	48.015	345.966	192.277	143.748	134.281	288.964	310.556	274.601	270.099	259.598	265.18		48.015	0.317732	0.165289	0.112668	0.0896196	0.38113	0.503319	0.310406	0.350723	0.334648	0.282389	0.284792	0.128069		48.015	855.959	633.41	995.489	527.883	541.458	533.015	945.595	767.034	900.512	958.297		48.015	0.996725	0.591443	0.87664	0.923175	1	0.87734	0.953012	0.988613	0.990211	0.818407
	48.491	343.724	181.566	139.96	128.459	274.593	290.971	258.17	254.428	245.473	260.619		48.491	0.31529	0.152464	0.10786	0.0831637	0.35792	0.464928	0.287294	0.325249	0.31166	0.27628	0.268211	0.119203		48.491	848.851	628.507	993.357	519.975	541.035	526.403	939.599	772.346	880.968	928.189		48.491	0.98783	0.586379	0.87464	0.907634	0.999123	0.865149	0.946545	0.996034	0.967183	0.790862
	48.966	334.469	169.192	136.587	124.439	269.384	270.428	239.656	231.944	231.087	243.018		48.966	0.305211	0.137649	0.103579	0.0787059	0.349508	0.42466	0.261253	0.2887	0.288248	0.252708	0.249022	0.110526		48.966	836.961	629.029	991.355	512.563	536.52	525.168	935.85	775.185	853.629	900.123		48.966	0.972951	0.586918	0.872763	0.893068	0.989758	0.862873	0.942501	1	0.934971	0.765185
	49.441	310.905	162.736	136.043	122.693	269.774	258.971	224.009	211.423	221.104	226.142		49.441	0.27955	0.129919	0.102889	0.0767698	0.350138	0.402202	0.239244	0.255342	0.272002	0.230107	0.233816	0.104637		49.441	827.266	629.449	980.219	499.424	530.797	521.693	933.167	773.316	829.863	875.864		49.441	0.960818	0.587352	0.862318	0.867247	0.977887	0.856466	0.939607	0.997389	0.906968	0.742991
	49.917	281.657	158.215	135.161	119.234	272.015	253.548	229.204	202.338	217.217	214.553		49.917	0.247699	0.124506	0.101769	0.0729341	0.353757	0.391572	0.246551	0.240574	0.265676	0.214587	0.225963	0.103123		49.917	821.872	625.844	969.357	486.064	532.287	514.261	927.334	769.837	813.04	860.205		49.917	0.954068	0.583629	0.85213	0.840991	0.980978	0.842764	0.933316	0.992529	0.887146	0.728665
	50.392	248.983	152.877	131.808	114.275	257.169	243.606	242.46	202.616	209.255	211.224		50.392	0.212116	0.118115	0.097514	0.0674351	0.32978	0.372084	0.265197	0.241026	0.252719	0.210128	0.216611	0.0985679		50.392	814.819	619.881	961.985	467.488	536.73	506.531	919.11	760.717	793.319	853.319		50.392	0.945242	0.57747	0.845216	0.804485	0.990193	0.828513	0.924446	0.979788	0.86391	0.722365
	50.868	219.57	148.084	126.043	110.392	236.599	225.614	254.349	201.226	207.356	205.918		50.868	0.180085	0.112377	0.0901973	0.0631293	0.29656	0.336816	0.28192	0.238766	0.249628	0.203022	0.20525	0.0926865		50.868	811.699	615.962	955.751	450.25	537.83	501.866	905.492	746.264	774.69	851.328		50.868	0.941337	0.573423	0.839369	0.770608	0.992475	0.819912	0.909758	0.959598	0.84196	0.720543
	51.343	202.837	146.452	123.856	108.729	226.793	210.937	251.18	201.022	213.551	200.142		51.343	0.161863	0.110423	0.0874217	0.0612852	0.280723	0.308046	0.277462	0.238435	0.25971	0.195287	0.198066	0.0885764		51.343	804.507	620.747	948.569	438.478	528.334	499.59	884.481	726.388	759.198	853.523		51.343	0.932337	0.578365	0.832632	0.747474	0.972779	0.815716	0.887096	0.931832	0.823706	0.722551
	51.818	192.604	145.339	120.761	105.867	222.041	201.615	246.429	205.522	218.319	195.349		51.818	0.150719	0.10909	0.0834937	0.0581116	0.273048	0.289773	0.27078	0.24575	0.26747	0.188868	0.19371	0.0876723		51.818	795.256	629.888	944.002	424.924	515.217	497.426	860.917	704.59	755.9	870.92		51.818	0.92076	0.587805	0.828349	0.720837	0.945572	0.811727	0.86168	0.90138	0.81982	0.738468
	52.294	184.892	136.606	116.751	104.234	214.508	194.137	248.217	212.625	211.529	190.533		52.294	0.142321	0.0986341	0.0784044	0.0563007	0.260882	0.275115	0.273295	0.257296	0.256419	0.182418	0.188108	0.087635		52.294	784.97	637.509	938.108	413.882	503.031	490.979	836.166	680.762	752.651	890.066		52.294	0.907888	0.595676	0.822821	0.699137	0.920296	0.799841	0.834985	0.868093	0.815992	0.755984
	52.769	178.249	127.005	118.976	103.918	206.792	191.986	262.166	208.378	201.332	185.666		52.769	0.135086	0.0871389	0.0812282	0.0559503	0.248421	0.270899	0.292915	0.250392	0.239825	0.1759	0.183775	0.0881203		52.769	779.354	640.986	931.276	405.13	492.082	481.483	819.128	648.108	740.685	899.695		52.769	0.90086	0.599267	0.816413	0.681937	0.897586	0.782334	0.816608	0.822476	0.801893	0.764793
	53.245	176.573	124.57	122.487	103.551	197.899	197.606	264.773	196.398	190.429	181.467		53.245	0.133261	0.0842235	0.0856842	0.0555434	0.234059	0.281915	0.296582	0.230918	0.222081	0.170276	0.179454	0.0863443		53.245	777.022	644.042	928.684	395.808	476.86	472.508	808.127	608.332	723.153	902.027		53.245	0.897942	0.602423	0.813982	0.663617	0.866013	0.765787	0.804742	0.76691	0.781236	0.766927
	53.72	172.028	125.353	122.145	103.821	185.458	201.813	253.801	185.782	187.764	179.246		53.72	0.128312	0.085161	0.0852502	0.0558428	0.213966	0.290161	0.281149	0.213661	0.217744	0.167302	0.173855	0.082946		53.72	769.333	645.583	924.595	389.667	456.998	464.295	786.955	576.036	721.842	907.875		53.72	0.888319	0.604015	0.810147	0.651549	0.824816	0.750645	0.781907	0.721793	0.779691	0.772277
	54.195	171.151	119.272	118.443	104.432	179.17	198.532	243.237	181.689	183.273	179.147		54.195	0.127356	0.0778803	0.0805518	0.0565203	0.203811	0.28373	0.26629	0.207008	0.210435	0.167169	0.168075	0.0799362		54.195	764.356	645.055	923.005	385.024	441.779	454.367	763.818	552.897	732.235	904.766		54.195	0.882091	0.603469	0.808655	0.642424	0.79325	0.732342	0.756952	0.689468	0.791937	0.769433
	54.671	176.402	115.82	117.843	104.617	172.559	186.86	239.595	173.353	181.769	175.234		54.671	0.133075	0.0737472	0.0797903	0.0567254	0.193134	0.260851	0.261167	0.193457	0.207987	0.161929	0.162186	0.0746439		54.671	763.554	642.566	917.605	378.623	432.285	444.531	748.433	528.592	743.142	899.377		54.671	0.881087	0.600899	0.80359	0.629845	0.773558	0.714208	0.740358	0.655515	0.804788	0.764503
	55.146	171.98	112.563	114.388	101.899	160.306	170.632	243.746	163.405	184.366	176.643		55.146	0.128259	0.0698476	0.0754054	0.0537115	0.173346	0.229041	0.267006	0.177286	0.212214	0.163816	0.154993	0.0720897		55.146	765.059	639.581	916.147	369.225	427.308	435.439	732.18	508.701	756.616	883.425		55.146	0.882971	0.597816	0.802223	0.611376	0.763235	0.697445	0.722828	0.627727	0.820664	0.749908
	55.622	160.187	112.469	111.959	101.437	150.709	157.156	245.211	155.129	183.933	168.093		55.622	0.115417	0.0697351	0.0723226	0.0531992	0.157846	0.202625	0.269067	0.163833	0.211509	0.152365	0.146792	0.0698632		55.622	765.895	637.806	913.624	358.174	427.219	423.89	716.719	495.003	781.342	854.549		55.622	0.884017	0.595983	0.799856	0.589658	0.76305	0.676153	0.706152	0.608591	0.849798	0.72349
	56.097	160.783	110.108	111.034	100.879	140.675	152.041	236.704	148.373	189.188	151.425		56.097	0.116066	0.0669083	0.0711486	0.0525804	0.141641	0.192599	0.257101	0.152851	0.220061	0.130042	0.1401	0.0678674		56.097	769.591	636.189	899.588	350.717	427.625	410.593	706.417	484.14	802.385	826.846		56.097	0.888642	0.594313	0.786692	0.575003	0.763892	0.651639	0.695041	0.593416	0.874592	0.698145
	56.572	169.079	106.891	111.222	102.271	136.026	151.502	209.785	145.85	188.08	136.096		56.572	0.1251	0.0630566	0.0713872	0.054124	0.134133	0.191542	0.219237	0.14875	0.218258	0.109513	0.13351	0.0613762		56.572	768.911	631.519	866.066	350.547	427.817	395.949	693.425	472.518	817.35	801.592		56.572	0.887791	0.58949	0.755251	0.574669	0.76429	0.62464	0.681028	0.57718	0.892225	0.675041
	57.048	168.02	105.528	110.144	103.811	135.28	146.685	195.166	149.026	188.221	130.983		57.048	0.123947	0.0614247	0.0700191	0.0558317	0.132928	0.1821	0.198674	0.153912	0.218487	0.102666	0.129999	0.0581435		57.048	767.492	635.587	813.019	347.365	424.538	379.645	673.919	458.173	827.363	787.623		57.048	0.886015	0.593691	0.705496	0.568416	0.757489	0.594582	0.659989	0.557141	0.904022	0.662261
	57.523	155.468	105.121	109.667	109.854	136.069	136.441	201.132	154.971	186.641	129.605		57.523	0.110278	0.0609374	0.0694137	0.0625327	0.134203	0.16202	0.207066	0.163576	0.215916	0.10082	0.128676	0.0574515		57.523	775.667	642.234	747.508	344.938	417.881	362.419	658.198	447.26	830.637	779.898		57.523	0.896246	0.600556	0.644052	0.563646	0.743682	0.562824	0.643033	0.541895	0.90788	0.655193
	57.999	140.909	105.585	109.526	127.283	139.649	127.819	196.766	157.267	174.457	130.721		57.999	0.0944226	0.0614929	0.0692348	0.0818596	0.139984	0.145119	0.200925	0.167308	0.196088	0.102315	0.125875	0.0512979		57.999	788.235	646.985	678.845	334.793	413.861	349.066	648.078	439.82	820.026	767.404		57.999	0.911974	0.605463	0.579651	0.543709	0.735343	0.538206	0.632118	0.531502	0.895378	0.643763
	58.474	135.507	109.736	106.555	145.676	139.427	124.14	196.365	153.342	166.127	127.789		58.474	0.0885398	0.0664629	0.0654641	0.102255	0.139626	0.137907	0.200361	0.160928	0.182531	0.0983879	0.124246	0.047353		58.474	808.193	640.454	612.769	322.345	412.197	349.59	639.926	428.747	795.302	745.395		58.474	0.93695	0.598718	0.517676	0.519246	0.731892	0.539172	0.623325	0.516033	0.866246	0.623627
	58.949	135.586	113.613	103.7	139.883	136.111	121.415	185.899	144.492	164.324	130.049		58.949	0.0886258	0.0711048	0.0618407	0.0958317	0.13427	0.132566	0.185639	0.146542	0.179597	0.101415	0.119743	0.0429636		58.949	826.729	621.743	567.421	308.955	410.615	362.377	630.4	418.108	762.174	716.344		58.949	0.960146	0.579393	0.475143	0.492931	0.728611	0.562746	0.613051	0.501171	0.827213	0.597049
	59.425	127.379	112.767	103.039	124.205	131.023	117.689	178.671	136.308	166.183	135.898		59.425	0.0796883	0.0700919	0.0610018	0.0784464	0.126053	0.125262	0.175473	0.133239	0.182622	0.109248	0.114113	0.0425972		59.425	843.096	591.609	530.185	300.17	404.744	373.776	626.246	407.266	715.927	686.408		59.425	0.980628	0.548272	0.440218	0.475667	0.716433	0.583762	0.60857	0.486025	0.772722	0.569661
	59.9	117.658	113.589	103.272	120.22	127.22	115.853	180.154	130.037	169.406	138.997		59.9	0.0691021	0.0710761	0.0612975	0.0740275	0.119911	0.121663	0.177559	0.123045	0.187868	0.113398	0.111895	0.0445487		59.9	849.456	556.309	497.764	295.288	396.81	380.91	619.82	395.347	658.795	656.259		59.9	0.988587	0.511815	0.40981	0.466072	0.699977	0.596914	0.601639	0.469374	0.705406	0.542078
	60.376	112.697	113.034	102.207	123.976	127.443	112.779	180.605	126.012	173.403	134.489		60.376	0.0636995	0.0704116	0.0599458	0.0781925	0.120271	0.115638	0.178193	0.116502	0.194372	0.107361	0.110459	0.0461658		60.376	843.07	533.551	470.487	293.752	390.11	386.203	607.543	384.491	608.851	632.476		60.376	0.980595	0.488311	0.384226	0.463054	0.68608	0.606672	0.588398	0.454208	0.646558	0.520319
	60.851	110.137	121.846	98.985	132.446	129.239	106.042	173.838	122.981	177.563	134.867		60.851	0.0609116	0.0809621	0.0558566	0.0875848	0.123172	0.102432	0.168675	0.111575	0.201142	0.107867	0.110018	0.0455513		60.851	831.214	517.425	448.526	293.92	381.784	389.308	589.997	376.67	567.057	605.822		60.851	0.965759	0.471657	0.363628	0.463384	0.668811	0.612397	0.569473	0.443283	0.597314	0.495934
	61.326	110.559	123.183	95.35	137.261	128.238	101.066	162.824	120.765	178.821	136.128		61.326	0.0613712	0.0825629	0.0512433	0.0929242	0.121555	0.0926779	0.153182	0.107973	0.20319	0.109556	0.107624	0.0444622		61.326	830.292	495.208	438.439	297.641	371.707	388.426	573.31	370.763	536.855	593.94		61.326	0.964605	0.448712	0.354167	0.470696	0.647909	0.610771	0.551475	0.435031	0.561728	0.485063
	61.802	110.636	109.262	93.272	134.713	127.631	98.352	154.81	117.749	169.946	132.224		61.802	0.061455	0.0658954	0.048606	0.0900987	0.120575	0.0873579	0.14191	0.10307	0.188746	0.104328	0.101204	0.0416565		61.802	835.828	470.424	431.025	303.693	361.653	384.616	566.453	364.612	518.065	577.716		61.802	0.971533	0.423115	0.347213	0.48259	0.627056	0.603747	0.544079	0.426438	0.539589	0.47022
	62.277	108.374	100.501	93.867	131.939	127.097	95.032	153.196	114.245	152.894	129.427		62.277	0.0589917	0.0554059	0.0493611	0.0870226	0.119713	0.0808501	0.13964	0.0973739	0.160996	0.100582	0.0949935	0.036828		62.277	829.305	442.423	426.259	311.235	350.376	377.491	565.213	353.295	502.95	565.581		62.277	0.96337	0.394197	0.342743	0.497412	0.603665	0.590611	0.542742	0.410628	0.52178	0.459118
	62.753	107.836	99.423	94.267	130.664	128.465	92.099	156.455	111.958	146.88	122.507		62.753	0.0584058	0.0541152	0.0498688	0.0856088	0.121922	0.0751009	0.144224	0.0936563	0.151208	0.091314	0.0925424	0.0361999		62.753	808.869	414.248	417.929	314.51	337.572	369.723	558.442	340.629	485.145	557.703		62.753	0.937796	0.365098	0.33493	0.503848	0.577108	0.576289	0.535439	0.392934	0.500801	0.451911
	63.228	107.149	98.662	94.29	128.485	128.886	90.623	152.671	108.761	152.444	114.948		63.228	0.0576576	0.0532041	0.049898	0.0831925	0.122602	0.0722076	0.138901	0.0884594	0.160263	0.0811906	0.0907576	0.037766		63.228	782.858	392.085	403.431	316.605	322.348	363.011	539.838	329.403	464.005	548.495		63.228	0.905245	0.342209	0.321332	0.507965	0.545531	0.563915	0.515373	0.377252	0.475892	0.443486
	63.703	104.9	99.001	95.771	126.538	125.733	90.505	142.101	108.33	152.869	108.894		63.703	0.0552085	0.05361	0.0517776	0.0810335	0.11751	0.0719763	0.124034	0.0877588	0.160955	0.0730828	0.0876946	0.0358835		63.703	761.704	374.918	385.582	319.543	310.624	357.926	510.665	321.974	442.852	534.344		63.703	0.878772	0.324479	0.304591	0.513739	0.521213	0.55454	0.483908	0.366873	0.450968	0.43054
	64.179	106.069	100.01	96.845	124.665	122.292	89.252	138.591	105.397	145.616	104.899		64.179	0.0564815	0.054818	0.0531406	0.0789565	0.111953	0.0695202	0.119097	0.082991	0.149151	0.0677325	0.0843841	0.032177		64.179	748.924	358.786	370.707	321.18	302.949	354.559	488.901	315.592	427.569	524.687		64.179	0.862779	0.307819	0.290639	0.516956	0.505294	0.548333	0.460434	0.357958	0.432961	0.421705
	64.654	110.298	100.778	93.64	121.642	119.277	87.616	134.243	103.386	132.683	102.879		64.654	0.0610869	0.0557375	0.049073	0.0756043	0.107083	0.0663133	0.112981	0.079722	0.128104	0.0650272	0.0800733	0.0268099		64.654	735.83	346.138	357.672	322.835	298.459	347.306	476.672	309.629	417.925	520.187		64.654	0.846393	0.294756	0.278414	0.520208	0.495981	0.534961	0.447244	0.349628	0.421598	0.417588
	65.13	110.993	96.963	87.468	118.612	116.284	86.5	129.165	104.776	124.48	99.047		65.13	0.0618438	0.0511699	0.0412398	0.0722444	0.10225	0.0641257	0.105838	0.0819815	0.114754	0.0598952	0.0755342	0.0248429		65.13	712.506	338.202	346.226	324.149	299.248	333.422	468.579	308.564	417.548	516.398		65.13	0.817205	0.28656	0.267678	0.522791	0.497618	0.509364	0.438515	0.34814	0.421154	0.414121
	65.605	108.916	93.309	85.952	119.763	111.783	86.013	126.997	104.911	115.901	97.822		65.605	0.0595819	0.046795	0.0393158	0.0735207	0.0949804	0.0631711	0.102789	0.082201	0.100793	0.0582547	0.0721402	0.0224497		65.605	680.353	330.489	335.662	324.678	303.654	316.691	461.686	309.287	417.941	507.846		65.605	0.776968	0.278594	0.25777	0.52383	0.506757	0.478518	0.43108	0.34915	0.421617	0.406297
	66.08	111.503	92.955	84.685	123.595	106.916	86.924	129.057	103.148	113.948	97.575		66.08	0.0623992	0.0463711	0.0377078	0.07777	0.0871201	0.0649569	0.105686	0.0793351	0.0976142	0.0579239	0.0716885	0.021803		66.08	637.606	320.962	330.678	323.174	308.312	292.429	457.665	312.756	422.42	497.841		66.08	0.723473	0.268755	0.253095	0.520875	0.516418	0.433788	0.426743	0.353996	0.426894	0.397144
	66.556	108.502	94.082	83.081	121.302	104.368	86.657	130.351	100.939	115.419	96.454		66.556	0.0591311	0.0477205	0.035672	0.0752273	0.0830051	0.0644335	0.107507	0.0757443	0.100008	0.0564226	0.0704871	0.0224662		66.556	577.313	307.826	328.594	324.738	312.635	264.601	450.953	318.666	424.099	486.791		66.556	0.648021	0.255189	0.251141	0.523948	0.525385	0.382483	0.419504	0.362252	0.428873	0.387034
	67.031	106.478	95.608	83.848	119.48	102.201	85.13	126.673	98.557	120.189	94.553		67.031	0.0569269	0.0495475	0.0366455	0.0732069	0.0795054	0.0614403	0.102333	0.0718722	0.107771	0.0538767	0.0693125	0.0226236		67.031	507.387	298.359	324.268	326.414	316.38	244.021	444.316	325.393	426.137	476.791		67.031	0.560514	0.245411	0.247083	0.527242	0.533152	0.344541	0.412345	0.37165	0.431274	0.377885
	67.507	107.117	96.078	83.62	116.672	101.332	83.826	122.123	95.039	121.616	90.855		67.507	0.0576228	0.0501103	0.0363561	0.0700931	0.0781019	0.0588842	0.0959331	0.0661535	0.110093	0.0489241	0.0672272	0.0224401		67.507	461.392	287.903	318.915	321.535	312.982	230.682	433.445	328.268	431.788	466.94		67.507	0.502955	0.234613	0.242062	0.517654	0.526104	0.319949	0.40062	0.375666	0.437932	0.368873
	67.982	105.604	97.141	83.437	113.893	100.656	82.245	119.804	92.676	121.82	89.886		67.982	0.0559751	0.051383	0.0361239	0.0670115	0.0770102	0.0557851	0.0926713	0.0623124	0.110425	0.0476264	0.0656324	0.0222813		67.982	436.205	278.823	311.093	314.921	306.203	223.991	425.439	327.598	443.354	456.809		67.982	0.471436	0.225235	0.234726	0.504656	0.512044	0.307613	0.391985	0.37473	0.45156	0.359604
	68.457	103.948	97.571	82.093	112.205	100.041	81.066	121.468	91.398	118.644	89.595		68.457	0.0541717	0.0518978	0.0344181	0.0651397	0.0760169	0.053474	0.0950118	0.0602349	0.105257	0.0472367	0.0642858	0.0219415		68.457	417.496	269.217	306.547	312.408	298.033	220.327	416.913	324.394	458.9	441.629		68.457	0.448023	0.215314	0.230462	0.499717	0.495098	0.300858	0.382789	0.370254	0.469877	0.345716
	68.933	102.98	96.891	81.532	112.956	100.643	80.559	119.088	93.437	114.307	88.331		68.933	0.0531176	0.0510837	0.0337061	0.0659725	0.0769892	0.0524802	0.0916642	0.0635494	0.0981984	0.0455438	0.0632305	0.0204886		68.933	406.247	256.475	300.948	308.507	288.106	216.012	407.283	318.288	475.952	420.942		68.933	0.433946	0.202155	0.225211	0.492051	0.474508	0.292903	0.372403	0.361724	0.489969	0.32679
	69.408	104.034	100.879	80.349	118.324	102.749	80.495	116.88	96.821	110.581	86.282		69.408	0.0542654	0.0558585	0.0322047	0.071925	0.0803904	0.0523548	0.0885584	0.0690503	0.0921347	0.0427997	0.0639542	0.0197447		69.408	402.99	243.836	292.847	302.52	282.464	208.438	388.305	305.88	486.973	399.248		69.408	0.42987	0.189102	0.217612	0.480285	0.462805	0.278939	0.351933	0.34439	0.502954	0.306943
	69.884	106.907	101.258	80.161	121.445	106.931	80.141	121.569	97.176	110.031	85.705		69.884	0.0573941	0.0563122	0.0319661	0.0753859	0.0871444	0.0516609	0.0951539	0.0696273	0.0912396	0.042027	0.0657911	0.0214513		69.884	408.405	230.236	290.232	295.853	276.711	203.001	366.596	291.837	496.999	383.628		69.884	0.436646	0.175056	0.21516	0.467183	0.450872	0.268916	0.328519	0.324773	0.514768	0.292652
	70.359	110.124	100.354	79.626	116.224	111.512	79.402	128.669	94.131	113.455	85.413		70.359	0.0608975	0.0552299	0.0312871	0.0695964	0.0945427	0.0502123	0.105141	0.0646775	0.0968119	0.0416359	0.0670032	0.0246994		70.359	421.008	216.872	290.067	286.925	272.56	201.146	352.989	278.559	507.951	364.597		70.359	0.452418	0.161254	0.215005	0.449637	0.442263	0.265496	0.313842	0.306224	0.527672	0.275241
	70.834	117.938	98.708	78.305	109.401	113.366	78.876	130.335	91.674	117.001	85.855		70.834	0.069407	0.0532591	0.0296106	0.0620304	0.0975369	0.0491812	0.107484	0.0606835	0.102583	0.0422279	0.0674003	0.0267173		70.834	430.195	204.269	289.416	279.328	269.902	199.258	347.752	269.32	508.949	346.037		70.834	0.463915	0.148238	0.214394	0.434707	0.43675	0.262015	0.308194	0.293317	0.528848	0.258261
	71.31	114.675	97.275	77.329	109.577	113.967	78.458	128.034	90.918	116.038	87.836		71.31	0.0658535	0.0515434	0.0283719	0.0622255	0.0985076	0.0483619	0.104247	0.0594546	0.101016	0.0448809	0.0664462	0.0262103		71.31	436.841	194.542	284.257	272.857	265.846	198.126	343.554	262.9	508.512	331.215		71.31	0.472232	0.138192	0.209556	0.42199	0.428337	0.259928	0.303666	0.284348	0.528333	0.2447
	71.785	110.828	94.063	76.887	113.394	109.668	78.554	127.7	90.801	113.435	90.322		71.785	0.0616641	0.0476977	0.0278109	0.0664582	0.0915646	0.04855	0.103778	0.0592644	0.0967793	0.0482103	0.0651777	0.0247208		71.785	444.565	186.552	281.157	268.146	261.651	195.831	340.263	254.189	507.336	321.198		71.785	0.481898	0.12994	0.206648	0.412732	0.419636	0.255697	0.300116	0.272179	0.526947	0.235536
	72.261	110.7	92.044	77.056	114.284	104.332	78.153	127.176	90.744	108.473	94.127		72.261	0.0615247	0.0452804	0.0280254	0.0674451	0.0829469	0.047764	0.103041	0.0591718	0.0887041	0.0533061	0.0637209	0.0225007		72.261	455.728	176.322	280.38	262.954	258.287	192.288	334.763	244.775	501.679	313.514		72.261	0.495867	0.119375	0.205919	0.402528	0.412658	0.249165	0.294184	0.259028	0.520282	0.228506
	72.736	108.774	90.171	76.884	111.976	100.681	78.649	124.378	90.641	103.825	94.239		72.736	0.0594273	0.0430379	0.0278071	0.0648858	0.0770505	0.0487363	0.099105	0.0590043	0.0811398	0.0534561	0.061365	0.0204591		72.736	462.462	165.56	281.896	253.266	254.572	187.955	328.785	237.043	495.286	310.277		72.736	0.504294	0.10826	0.207341	0.383489	0.404953	0.241176	0.287737	0.248227	0.512749	0.225544
	73.211	104.29	89.005	75.96	113.512	100.161	79.924	125.591	89.301	101.694	94.102		73.211	0.0545442	0.0416418	0.0266344	0.066589	0.0762107	0.0512355	0.100811	0.0568261	0.0776718	0.0532727	0.0605437	0.0207987		73.211	466.492	157.278	284.723	240.621	253.538	183.781	322.277	230.775	486.838	304.777		73.211	0.509337	0.0997069	0.209993	0.358639	0.402808	0.233481	0.280717	0.23947	0.502795	0.220513
	73.687	102.158	89.002	75.131	108.168	100.445	80.589	130.837	88.722	102.566	93.515		73.687	0.0522224	0.0416382	0.0255823	0.0606631	0.0766694	0.052539	0.10819	0.0558849	0.0790909	0.0524865	0.0604967	0.0227886		73.687	471.996	150.907	287.022	229.95	256.242	179.15	317.226	225.019	478.847	302.997		73.687	0.516225	0.0931271	0.212149	0.337668	0.408417	0.224943	0.275269	0.231429	0.49338	0.218884
	74.162	104.986	88.365	75.904	104.289	99.319	80.604	129.498	90.067	106.7	96.328		74.162	0.0553021	0.0408756	0.0265633	0.0563617	0.0748509	0.0525684	0.106307	0.0580713	0.0858187	0.0562538	0.0612973	0.0226242		74.162	472.811	148.819	285.503	220.234	260.965	174.743	312.77	220.928	464.841	303.778		74.162	0.517245	0.0909707	0.210724	0.318574	0.418213	0.216818	0.270463	0.225714	0.476877	0.219599
	74.638	105.897	87.428	77.226	102.931	99.284	80.248	125.287	91.289	117.028	99.48		74.638	0.0562942	0.0397537	0.0282412	0.0548558	0.0747944	0.0518706	0.100384	0.0600577	0.102627	0.0604751	0.0629353	0.0238179		74.638	469.82	148.593	277.868	211.733	267.994	170.077	309.841	217.2	453.91	297.834		74.638	0.513502	0.0907373	0.203563	0.301867	0.432792	0.208216	0.267304	0.220506	0.463998	0.214161
	75.113	100.898	88.221	77.004	103.681	97.578	79.403	122.339	90.404	128.791	100.13		75.113	0.0508502	0.0407031	0.0279594	0.0556875	0.0720392	0.0502142	0.096237	0.0586191	0.12177	0.0613457	0.0635425	0.0273838		75.113	463.852	147.626	271.624	205.587	278.35	164.196	307.237	210.895	444.672	290.93		75.113	0.506034	0.0897386	0.197707	0.289789	0.454272	0.197374	0.264495	0.211698	0.453113	0.207844
	75.588	98.702	92.08	76.243	105.863	93.264	78.302	119.093	88.55	130.924	97.291		75.588	0.0484588	0.0453235	0.0269936	0.0581071	0.065072	0.0480561	0.0916712	0.0556053	0.125241	0.0575435	0.0622072	0.0275804		75.588	455.361	148.4	269.517	205.256	284.218	158.199	310.272	204.978	435.096	282.811		75.588	0.495408	0.090538	0.195731	0.289139	0.466443	0.186317	0.267769	0.203432	0.44183	0.200416
	76.064	97.573	94.382	75.989	106.711	90.466	77.742	114.691	91.201	121.942	95.279		76.064	0.0472293	0.0480797	0.0266712	0.0590475	0.0605532	0.0469584	0.0854794	0.0599147	0.110624	0.054849	0.0599406	0.0231559		76.064	439.92	150.822	269.153	204.395	284.867	152.531	315.276	199.633	429.288	271.518		76.064	0.476085	0.0930393	0.195389	0.287446	0.467789	0.175868	0.273166	0.195966	0.434987	0.190084
	76.539	98.382	91.241	75.998	108.004	90.244	77.397	110.675	91.158	112.561	95.217		76.539	0.0481103	0.044319	0.0266826	0.0604813	0.0601947	0.0462821	0.0798306	0.0598448	0.095357	0.0547659	0.0575868	0.0191436		76.539	421.265	150.683	269.148	205.104	284.133	147.847	317.56	193.759	428.518	267.017		76.539	0.452739	0.0928958	0.195384	0.28884	0.466267	0.167232	0.27563	0.18776	0.434079	0.185967
	77.015	102.403	85.453	75.439	109.755	90.311	77.248	108.975	87.456	105.096	94.257		77.015	0.0524892	0.037389	0.0259732	0.0624229	0.0603029	0.04599	0.0774394	0.053827	0.0832083	0.0534802	0.0552522	0.0170805		77.015	398.323	151.271	266.604	207.687	280.616	143.162	320.722	191.144	425.403	267.681		77.015	0.424029	0.093503	0.192998	0.293916	0.458972	0.158595	0.27904	0.184107	0.430409	0.186574
	77.49	106.739	81.219	75.552	109.815	89.319	77.76	108.768	85.401	101.682	92.044		77.49	0.0572112	0.0323197	0.0261166	0.0624895	0.0587008	0.0469937	0.0771482	0.0504864	0.0776523	0.0505165	0.0539635	0.0167359		77.49	371.197	151.081	262.686	209.413	278.646	137.495	322.705	192.509	425.92	265.337		77.49	0.390083	0.0933068	0.189324	0.297308	0.454886	0.148147	0.281179	0.186013	0.431018	0.18443
	77.965	107.308	80.253	74.759	107.236	88.593	77.814	105.553	84.666	100.988	92.371		77.965	0.0578308	0.0311631	0.0251102	0.0596296	0.0575283	0.0470995	0.0726261	0.0492917	0.0765229	0.0509544	0.0527757	0.0161012		77.965	345.132	152.881	257.435	207.419	279.915	133.608	326.055	195.795	424.533	260.961		77.965	0.357465	0.0951658	0.184399	0.293389	0.457518	0.140981	0.284792	0.190604	0.429384	0.180426
	78.441	104.359	80.87	75.03	105.877	88.657	77.624	102.513	84.912	102.145	93.626		78.441	0.0546193	0.0319019	0.0254541	0.0581226	0.0576317	0.0467271	0.0683501	0.0496916	0.0784058	0.0526352	0.0523539	0.015569		78.441	326.876	157.639	252.812	206.001	281.041	130.576	328.955	199.681	421.37	255.776		78.441	0.334619	0.10008	0.180062	0.290603	0.459854	0.135391	0.28792	0.196033	0.425657	0.175682
	78.916	101.601	81.313	75.114	110.203	88.214	78.157	101.745	84.981	104.258	92.629		78.916	0.0516158	0.0324323	0.0255607	0.0629197	0.0569162	0.0477718	0.0672698	0.0498037	0.0818445	0.0512999	0.0527435	0.0162173		78.916	312.079	162.758	249.527	203.69	282.647	127.903	329.658	200.846	416.91	248.656		78.916	0.316102	0.105366	0.176981	0.286061	0.463185	0.130463	0.288678	0.19766	0.420402	0.169168
	79.392	98.809	82.948	75.612	116.47	88.45	78.957	103.01	84.638	111.067	91.17		79.392	0.0485753	0.0343898	0.0261927	0.0698692	0.0572973	0.04934	0.0690491	0.0492461	0.0929256	0.049346	0.0546231	0.0190137		79.392	298.951	171.229	250.264	203.19	282.531	125.953	328.591	201.064	409.764	242.024		79.392	0.299673	0.114115	0.177673	0.285078	0.462944	0.126868	0.287527	0.197965	0.411982	0.163101
	79.867	92.745	84.63	76.169	116.92	87.869	78.829	103.031	84.961	117.726	89.309		79.867	0.0419715	0.0364037	0.0268997	0.0703682	0.056359	0.0490891	0.0690787	0.0497712	0.103763	0.0468536	0.0550557	0.0217251		79.867	287.663	181.216	253.529	201.919	281.134	123.273	326.549	201.3	401.79	230.82		79.867	0.285547	0.124429	0.180735	0.282581	0.460047	0.121927	0.285325	0.198294	0.402587	0.152851
	80.342	91.513	87.011	76.279	120.369	86.45	77.176	104.79	84.407	111.933	90.198		80.342	0.0406299	0.0392544	0.0270393	0.0741927	0.0540673	0.0458489	0.0715529	0.0488706	0.094335	0.0480442	0.0543835	0.0199794		80.342	279.079	187.464	255.345	200.594	275.807	120.69	324.449	200.916	391.986	220.824		80.342	0.274805	0.130882	0.182438	0.279977	0.448997	0.117165	0.28306	0.197758	0.391035	0.143705
	80.818	95.071	89.591	77.435	130.778	86.082	76.241	105.601	84.118	105.368	90.955		80.818	0.0445046	0.0423434	0.0285064	0.0857352	0.053473	0.0440161	0.0726936	0.0484009	0.083651	0.049058	0.0552382	0.0190091		80.818	269.099	192.925	258.694	200.607	267.169	119.24	324.558	199.419	378.607	211.488		80.818	0.262316	0.136522	0.185579	0.280002	0.431081	0.114491	0.283177	0.195667	0.375271	0.135164
	81.293	97.03	90.01	77.675	138.443	86.035	76.496	103.196	85.483	99.423	88.624		81.293	0.046638	0.0428451	0.028811	0.0942349	0.0533971	0.044516	0.0693108	0.0506197	0.0739759	0.0459362	0.0550285	0.0189197		81.293	259.403	197.003	264.81	200.571	253.956	117.94	322.532	196.595	363.826	206.019		81.293	0.250182	0.140734	0.191316	0.279931	0.403675	0.112095	0.280992	0.191721	0.357855	0.130161
	81.769	97.707	89.981	78.021	148.628	86.795	76.903	101.297	86.175	96.297	84.739		81.769	0.0473752	0.0428104	0.0292501	0.105529	0.0546245	0.0453138	0.0666397	0.0517446	0.0688886	0.0407333	0.0552909	0.0212357		81.769	253.23	197.682	271.577	197.144	242.397	116.794	318.713	195.613	347.955	205.028		81.769	0.242457	0.141435	0.197663	0.273197	0.3797	0.109982	0.276873	0.19035	0.339155	0.129254
	82.244	97.997	93.622	77.492	155.448	90.38	76.39	103.456	85.375	93.695	81.881		82.244	0.047691	0.0471697	0.0285788	0.113092	0.0604143	0.0443082	0.0696765	0.0504442	0.0646541	0.0369057	0.0562934	0.023502		82.244	248.28	195.76	273.782	194.548	233.062	116.836	311.858	194.379	330.718	206.934		82.244	0.236262	0.13945	0.199731	0.268095	0.360338	0.110059	0.26948	0.188626	0.318845	0.130998
	82.719	98.526	99.297	77.819	152.601	93.803	76.15	105.797	83.663	93.406	79.897		82.719	0.0482671	0.0539644	0.0289938	0.109935	0.0659425	0.0438377	0.0729693	0.0476612	0.0641838	0.0342486	0.0570003	0.0231818		82.719	246.646	192.874	274.811	192.095	226.863	117.389	304.899	193.201	313.497	207.335		82.719	0.234217	0.136469	0.200696	0.263274	0.34748	0.111079	0.261974	0.18698	0.298555	0.131365
	83.195	101.07	98.915	78.552	153.384	94.648	76.225	105.976	83.251	94.07	79.139		83.195	0.0510376	0.053507	0.0299241	0.110803	0.0673072	0.0439848	0.0732211	0.0469915	0.0652644	0.0332335	0.0575274	0.02344		83.195	246.228	189.432	275.799	187.41	226.074	117.243	295.355	192.63	297.825	210.016		83.195	0.233694	0.132915	0.201623	0.254067	0.345843	0.11081	0.25168	0.186182	0.280089	0.133817
	83.67	103.864	95.78	77.6	147.588	91.953	76.191	105.799	84.824	92.944	81.239		83.67	0.0540802	0.0497535	0.0287158	0.104376	0.0629547	0.0439181	0.0729721	0.0495485	0.0634319	0.0360459	0.0565796	0.0213474		83.67	247.465	186.882	275.875	178.014	226.7	118.698	282.698	193.452	283.039	211.769		83.67	0.235242	0.130281	0.201694	0.235602	0.347142	0.113492	0.238028	0.187331	0.262667	0.135421
	84.146	104.705	90.698	77.402	124.996	89.845	77.184	105	87.449	95.138	86.238		84.146	0.0549961	0.0436688	0.0284645	0.0793236	0.0595503	0.0458646	0.0718482	0.0538156	0.0670025	0.0427408	0.0547275	0.0153014		84.146	246.657	184.761	275.734	165.752	228.04	120.565	263.165	191.487	267.374	213.21		84.146	0.234231	0.128091	0.201562	0.211504	0.349921	0.116934	0.216961	0.184586	0.24421	0.136739
	84.621	101.09	87.17	76.506	105.631	88.871	78.404	104.163	91.684	95.067	85.705		84.621	0.0510593	0.0394448	0.0273274	0.0578499	0.0579773	0.048256	0.0706709	0.0606998	0.0668869	0.042027	0.0522199	0.0133171		84.621	241.689	180.772	275.191	156.898	230.58	122.883	242.304	187.639	249.649	214.885		84.621	0.228014	0.123971	0.201052	0.194104	0.355189	0.121208	0.19446	0.17921	0.223325	0.138272
	85.096	95.807	84.356	75.763	96.701	88.643	78.115	106.936	94.567	91.835	83.626		85.096	0.0453061	0.0360756	0.0263844	0.0479474	0.057609	0.0476895	0.0745714	0.0653863	0.0616271	0.0392427	0.050184	0.014652		85.096	236.086	175.638	274.303	151.588	230.995	126.221	223.45	183.571	235.868	215.898		85.096	0.221002	0.118669	0.200219	0.183669	0.35605	0.127362	0.174125	0.173527	0.207087	0.139199
	85.572	95.237	82.382	74.904	94.217	89.578	77.339	109.985	97.545	88.603	82.552		85.572	0.0446854	0.0337122	0.0252942	0.0451929	0.0591191	0.0461684	0.07886	0.0702272	0.0563673	0.0378043	0.0497431	0.0165177		85.572	229.099	171.097	269.633	147.359	228.665	129.699	206.773	180.557	228.68	214.935		85.572	0.212259	0.113979	0.195839	0.175358	0.351217	0.133774	0.156138	0.169317	0.198618	0.138318
	86.047	96.875	81.489	72.973	93.749	89.573	76.563	107.813	96.121	88.847	82.945		86.047	0.0464692	0.032643	0.0228435	0.044674	0.059111	0.0446473	0.075805	0.0679124	0.0567644	0.0383307	0.04892	0.0161529		86.047	225.492	165.76	264.403	146.406	224.242	133.639	196.113	180.369	224.221	214.3		86.047	0.207745	0.108467	0.190934	0.173485	0.342043	0.141038	0.14464	0.169054	0.193364	0.137737
	86.522	95.596	79.082	71.266	96.206	88.82	76.86	107.013	94.142	89.641	82.419		86.522	0.0450763	0.0297611	0.020677	0.0473985	0.0578949	0.0452295	0.0746797	0.0646954	0.0580565	0.0376262	0.0481095	0.0163057		86.522	223.981	160.378	256.545	144.183	219.842	137.198	191.983	180.305	222.306	214.538		86.522	0.205854	0.102908	0.183564	0.169116	0.332917	0.147599	0.140186	0.168965	0.191108	0.137954
	86.998	91.342	78.365	71.017	100.251	88.641	79.255	106.453	94.996	89.102	83.028		86.998	0.0404437	0.0289026	0.020361	0.051884	0.0576058	0.0499241	0.073892	0.0660836	0.0571794	0.0384418	0.0484718	0.0165583		86.998	224.442	156.655	248.305	141.642	214.501	139.929	188.695	179.823	225.736	214.867		86.998	0.206431	0.0990635	0.175835	0.164122	0.321839	0.152634	0.136639	0.168291	0.195149	0.138255
	87.473	88.527	79.829	71.07	104.254	89.962	80.996	103.392	94.261	90.36	81.579		87.473	0.0373781	0.0306555	0.0204283	0.0563229	0.0597392	0.0533368	0.0695865	0.0648889	0.0592267	0.0365012	0.0488064	0.016372		87.473	223.994	153.059	237.785	140.841	207.6	142.441	184.079	177.487	230.565	210.97		87.473	0.20587	0.0953496	0.165968	0.162548	0.307525	0.157265	0.13166	0.165028	0.200839	0.13469
	87.949	87.778	82.184	71.147	107.534	90.817	80.719	99.679	91.559	91.532	82.201		87.949	0.0365624	0.0334751	0.020526	0.0599601	0.0611201	0.0527939	0.0643638	0.0604966	0.061134	0.0373343	0.0487766	0.0154162		87.949	220.568	149.508	229.094	138.442	202.048	144.746	180.553	175.615	235.904	207		87.949	0.201583	0.0916823	0.157817	0.157834	0.29601	0.161515	0.127857	0.162413	0.20713	0.131058
	88.424	90.185	82.674	70.988	110.368	91.55	78.822	100.48	89.919	92.265	81.842		88.424	0.0391837	0.0340618	0.0203242	0.0631027	0.0623039	0.0490754	0.0654905	0.0578307	0.0623269	0.0368535	0.0490553	0.0156089		88.424	220.909	148.547	218.826	138.397	199.484	147.054	177.811	175.125	240.555	204.922		88.424	0.20201	0.0906898	0.148186	0.157745	0.290691	0.16577	0.1249	0.161728	0.21261	0.129157
	88.899	92.808	81.786	70.341	111.385	92.775	78.022	103.294	90.327	93.007	81.433		88.899	0.0420402	0.0329986	0.0195031	0.0642304	0.0642823	0.0475072	0.0694486	0.0584939	0.0635344	0.0363057	0.0498344	0.0167199		88.899	218.883	148.284	209.385	138.97	199.326	148.77	176.109	175.1	239.108	204.622		88.899	0.199474	0.0904181	0.139331	0.158871	0.290364	0.168934	0.123064	0.161693	0.210905	0.128882
	89.375	88.39	80.886	70.074	110.928	92.112	77.914	103.95	90.446	94.968	81.201		89.375	0.0372289	0.031921	0.0191642	0.0637237	0.0632115	0.0472955	0.0703713	0.0586874	0.0667258	0.035995	0.0494324	0.0175567		89.375	216.057	147.245	200.114	138.905	204.125	150.612	175.509	173.094	238.667	204.422		89.375	0.195938	0.0893451	0.130636	0.158744	0.300318	0.17233	0.122417	0.158891	0.210385	0.128699
	89.85	85.178	79.561	69.759	107.83	89.207	78.629	104	90.964	97.678	80.436		89.85	0.033731	0.0303346	0.0187644	0.0602883	0.0585199	0.0486971	0.0704417	0.0595294	0.0711361	0.0349705	0.0486413	0.018166		89.85	211.906	145.853	190.743	138.781	207.955	151.237	174.229	170.091	239.787	198.05		89.85	0.190743	0.0879075	0.121846	0.1585	0.308262	0.173482	0.121037	0.154696	0.211705	0.12287
	90.326	83.325	78.447	69.841	104.949	86.721	79.045	104.704	89.678	98.386	79.896		90.326	0.0317131	0.0290008	0.0188685	0.0570936	0.054505	0.0495125	0.0714319	0.0574389	0.0722883	0.0342473	0.04761	0.0183117		90.326	210.384	141.852	181.228	139.439	211.329	149.583	174.202	168.511	239.382	196.268		90.326	0.188838	0.0837754	0.112922	0.159793	0.31526	0.170433	0.121007	0.152489	0.211228	0.121239
	90.801	81.033	81.199	70.528	103.64	86.286	78.956	104.04	89.209	98.723	79.751		90.801	0.0292171	0.0322958	0.0197404	0.055642	0.0538025	0.049338	0.0704979	0.0566766	0.0728368	0.0340531	0.04741	0.0178924		90.801	208.689	139.062	173.688	138.548	215.18	146.249	175.617	168.142	239.392	194.661		90.801	0.186717	0.0808939	0.10585	0.158042	0.323247	0.164286	0.122534	0.151973	0.21124	0.119769
	91.276	79.024	86.955	71.252	105.14	87.936	78.243	101.376	92.377	97.98	79.96		91.276	0.0270292	0.0391874	0.0206592	0.0573054	0.0564672	0.0479404	0.0667508	0.0618263	0.0716276	0.034333	0.0483127	0.0173528		91.276	207.636	137.423	169.304	139.702	217	142.904	177.626	170.836	236.824	191.318		91.276	0.185399	0.0792012	0.101738	0.16031	0.327022	0.158119	0.1247	0.155737	0.208214	0.116711
	91.752	78.078	90.034	71.962	103.782	89.651	77.276	100.131	91.967	94.007	80.409		91.752	0.025999	0.0428738	0.0215603	0.0557995	0.059237	0.0460449	0.0649996	0.0611598	0.0651618	0.0349343	0.047777	0.0160804		91.752	207.705	135.693	168.224	141.514	216.417	140.17	179.997	172.724	233.017	185.019		91.752	0.185486	0.0774145	0.100725	0.163871	0.325813	0.153078	0.127258	0.158374	0.203728	0.110948
	92.227	78.839	95.542	73.24	101.426	90.069	76.225	100.267	89.627	93.367	81.239		92.227	0.0268278	0.0494685	0.0231823	0.053187	0.059912	0.0439848	0.0651909	0.057356	0.0641203	0.0360459	0.0479275	0.0150445		92.227	204.089	133.971	167.216	145.104	217.958	137.06	182.339	173.71	232.724	179.588		92.227	0.180961	0.0756361	0.0997796	0.170926	0.329009	0.147345	0.129784	0.159752	0.203383	0.105979
	92.703	80.447	97.535	75.147	98.966	90.22	76.176	100.165	88.46	91.629	82.976		92.703	0.0285789	0.0518547	0.0256026	0.0504591	0.0601559	0.0438887	0.0650474	0.055459	0.0612918	0.0383722	0.048071	0.0136625		92.703	198.943	133.177	166.123	150.578	220.032	132.782	186.091	174.392	232.981	174.913		92.703	0.174521	0.0748161	0.0987544	0.181684	0.333311	0.139458	0.133831	0.160704	0.203686	0.101702
	93.178	80.103	98.64	77.033	96.22	90.41	78.038	102.149	91.343	89.599	85.014		93.178	0.0282043	0.0531777	0.0279962	0.0474141	0.0604628	0.0475386	0.0678381	0.0601455	0.0579882	0.0411016	0.0491867	0.0135361		93.178	190.931	131.677	166.564	155.491	219.835	127.14	189.201	174.308	229.436	171.74		93.178	0.164494	0.0732669	0.0991681	0.191339	0.332903	0.129056	0.137185	0.160587	0.199509	0.0987992
	93.653	78.521	96.559	78.366	95.138	91.539	79.86	105.431	94.081	88.477	86.149		93.653	0.0264815	0.0506862	0.029688	0.0462142	0.0622861	0.0511101	0.0724545	0.0645963	0.0561622	0.0426216	0.0502301	0.0146887		93.653	180.265	130.311	166.226	159.651	220.056	120.617	192.937	175.548	228.309	168.423		93.653	0.151147	0.0718561	0.098851	0.199514	0.333361	0.11703	0.141214	0.162319	0.198181	0.0957645
	94.129	77.309	92.497	80.39	95.169	96.757	80.453	104.999	94.585	88.717	87.031		94.129	0.0251616	0.0458228	0.0322568	0.0462486	0.0707132	0.0522725	0.0718468	0.0654155	0.0565528	0.0438028	0.0510093	0.0155762		94.129	170.125	128.82	165.848	162.421	224.874	114.834	196.493	175.56	225.916	164.102		94.129	0.138457	0.0703163	0.0984965	0.204958	0.343354	0.106368	0.14505	0.162336	0.195361	0.0918113
	94.604	79.162	91.677	81.417	93.673	99.78	80.137	102.189	93.612	89.315	91.093		94.604	0.0271795	0.044841	0.0335602	0.0445897	0.0755954	0.051653	0.0678943	0.0638339	0.057526	0.0492429	0.0515916	0.0150859		94.604	160.995	127.076	167.763	163.259	228.671	110.504	199.097	172.174	224.226	157.119		94.604	0.127032	0.0685151	0.100293	0.206605	0.35123	0.0983853	0.147858	0.157606	0.19337	0.0854227
	95.08	80.024	91.704	82.716	92.314	97.896	79.835	100.292	95.293	91.29	94.323		95.08	0.0281182	0.0448733	0.0352088	0.0430827	0.0725527	0.0510611	0.065226	0.0665664	0.0607402	0.0535686	0.0520998	0.0144212		95.08	155.47	125.255	169.722	163.914	227.629	106.782	202.958	166.957	218.765	146.771		95.08	0.120118	0.0666344	0.10213	0.207892	0.349069	0.0915234	0.152023	0.150318	0.186936	0.0759555
	95.555	80.027	88.377	82.347	90.444	93.361	79.262	98.247	94.753	94.492	92.543		95.555	0.0281215	0.0408899	0.0347405	0.0410091	0.0652287	0.0499379	0.0623496	0.0656886	0.0659511	0.0511848	0.0505102	0.0139807		95.555	151.926	123.512	172.101	164.852	218.722	103.138	204.296	162.437	217.569	139.746		95.555	0.115683	0.0648343	0.104361	0.209735	0.330594	0.0848052	0.153466	0.144003	0.185526	0.0695284
	96.03	82.129	85.974	83.597	89.421	90.551	78.217	97.037	93.604	97.582	95.926		96.03	0.0304106	0.0380128	0.0363269	0.0398747	0.0606905	0.0478895	0.0606476	0.0638209	0.0709799	0.0557154	0.0504369	0.0137879		96.03	149.172	123.51	174.674	163.985	205.208	99.477	204.696	159.895	216.648	133.601		96.03	0.112236	0.0648323	0.106775	0.208032	0.302564	0.0780556	0.153897	0.140452	0.184441	0.0639065
	96.506	83.455	85.231	85.843	88.017	89.623	77.079	98.086	94.691	101.066	99.551		96.506	0.0318546	0.0371232	0.0391774	0.0383178	0.0591918	0.0456588	0.0621231	0.0655878	0.0766498	0.0605702	0.0516255	0.0150461		96.506	147.246	123.178	175.763	162.531	188.386	96.447	205.803	158.296	215.359	130.676		96.506	0.109826	0.0644894	0.107796	0.205174	0.267672	0.0724694	0.155091	0.138219	0.182923	0.0612304
	96.981	84.374	87.12	87.817	86.587	89.694	76.695	102.02	97.38	99.743	96.706		96.981	0.0328554	0.0393849	0.0416827	0.0367321	0.0593064	0.044906	0.0676566	0.069959	0.0744967	0.0567601	0.052374	0.0151435		96.981	145.961	124.174	177.93	160.187	174.588	93.535	207.668	157.264	213.127	125.903		96.981	0.108218	0.065518	0.109829	0.200568	0.239053	0.0671008	0.157103	0.136777	0.180293	0.0568637
	97.457	85.107	90.831	88.605	86.627	88.208	76.869	109.261	95.931	97.128	95.269		97.457	0.0336537	0.0438281	0.0426828	0.0367764	0.0569065	0.0452471	0.0778417	0.0676035	0.070241	0.0548356	0.0529616	0.0150348		97.457	144.675	124.578	180.666	159.872	166.968	90.891	212.941	158.749	206.626	121.979		97.457	0.106609	0.0659353	0.112395	0.199949	0.223248	0.0622262	0.16279	0.138851	0.172633	0.0532737
	97.932	85.33	92.72	86.314	86.344	86.935	76.602	114.914	92.874	95.819	95.81		97.932	0.0338965	0.0460898	0.0397752	0.0364626	0.0548506	0.0447238	0.0857931	0.0626342	0.0681107	0.0555601	0.0527897	0.0161095		97.932	142.829	125.06	182.632	158.855	161.787	89.177	219.35	160.508	196.509	119		97.932	0.104299	0.0664331	0.114239	0.19795	0.212502	0.0590662	0.169703	0.141309	0.160712	0.0505482
	98.407	84.772	92.567	82.81	86.539	85.883	76.621	115.437	92.289	96.614	94.501		98.407	0.0332889	0.0459066	0.0353281	0.0366789	0.0531516	0.044761	0.0865287	0.0616833	0.0694045	0.053807	0.0520539	0.0168187		98.407	141.471	124.905	183.854	155.671	157.771	88.189	226.406	163.347	185.484	118.186		98.407	0.102599	0.066273	0.115385	0.191693	0.204172	0.0572447	0.177313	0.145275	0.147722	0.0498035
	98.883	84.082	91.91	84.091	87.586	85.111	78.123	114.08	90.696	99.967	92.574		98.883	0.0325374	0.04512	0.0369539	0.0378399	0.0519048	0.0477052	0.08462	0.0590938	0.0748613	0.0512263	0.0521862	0.0166958		98.883	139.604	124.29	184.404	151.67	155.184	88.531	230.006	169.634	173.774	118.211		98.883	0.100263	0.0656378	0.115901	0.18383	0.198806	0.0578753	0.181196	0.154058	0.133925	0.0498264
	99.358	82.709	90.515	86.273	85.924	84.893	82	113.793	88.991	102.461	92.28		99.358	0.0310422	0.0434497	0.0397232	0.0359969	0.0515528	0.0553049	0.0842163	0.0563222	0.07892	0.0508325	0.0527361	0.0173445		99.358	140.019	125.56	186.903	144.855	156.606	88.313	230.047	179.707	164.155	119.019		99.358	0.100782	0.0669494	0.118245	0.170437	0.201756	0.0574733	0.18124	0.168129	0.122591	0.0505656
	99.834	83.166	88.97	86.545	86.282	86.02	85.316	116.383	89.161	102.932	90.813		99.834	0.0315399	0.0415999	0.0400684	0.0363939	0.0533729	0.0618049	0.0878594	0.0565985	0.0796866	0.0488679	0.0537792	0.0184465		99.834	142.061	125.708	190.243	139.918	157.137	88.486	228.8	192.72	157.736	122.274		99.834	0.103337	0.0671023	0.121377	0.160734	0.202857	0.0577923	0.179895	0.186308	0.115028	0.0535436
	100.309	84.864	88.968	88.17	86.661	86.991	85.708	119.259	86.811	100.94	89.366		100.309	0.0333891	0.0415975	0.0421308	0.0368141	0.054941	0.0625733	0.0919047	0.0527785	0.0764447	0.04693	0.0539504	0.018503		100.309	144.208	127.141	191.149	136.213	156.884	88.183	226.179	205.141	150.894	126.569		100.309	0.106024	0.0685823	0.122227	0.153453	0.202332	0.0572337	0.177068	0.20366	0.106966	0.057473
	100.784	86.56	89.085	90.024	85.364	87.351	84.373	119.143	85.657	97.936	88.666		100.784	0.035236	0.0417376	0.0444838	0.0353759	0.0555224	0.0599564	0.0917415	0.0509026	0.071556	0.0459925	0.0532505	0.0175702		100.784	145.15	126.63	191.478	131.14	155.31	87.426	223.588	214.434	144.945	131.353		100.784	0.107203	0.0680545	0.122536	0.143483	0.199067	0.055838	0.174274	0.216642	0.0999565	0.0618498
	101.26	86.394	90.37	92.633	85.511	86.766	84.238	121.636	85.063	96.662	88.064		101.26	0.0350552	0.0432761	0.047795	0.0355389	0.0545777	0.0596918	0.0952481	0.049937	0.0694826	0.0451863	0.0535789	0.0180108		101.26	148.433	126.462	189.39	124.716	156.071	87.13	217.294	222.994	139.877	137.932		101.26	0.111311	0.067881	0.120577	0.130859	0.200646	0.0552923	0.167485	0.2286	0.0939851	0.0678688
	101.735	84.957	90.065	95.033	85.519	87.395	84.707	132.139	84.987	96.235	90.913		101.735	0.0334903	0.042911	0.0508409	0.0355478	0.0555935	0.0606111	0.110021	0.0498135	0.0687877	0.0490018	0.0556619	0.0218894		101.735	151.961	125.805	188.404	121.747	156.228	86.314	208.958	230.729	137.564	145.319		101.735	0.115726	0.0672025	0.119652	0.125024	0.200972	0.0537879	0.158494	0.239406	0.0912598	0.0746271
	102.211	83.739	90.736	96.16	85.549	88.676	85.849	139.664	84.733	98.395	92.487		102.211	0.0321639	0.0437143	0.0522713	0.0355811	0.0576623	0.0628496	0.120606	0.0494006	0.072303	0.0511098	0.0577662	0.0251122		102.211	158.46	125.248	183.829	119.664	153.59	84.489	198.388	238.12	133.376	152.577		102.211	0.123859	0.0666272	0.115361	0.12093	0.1955	0.0504233	0.147094	0.249731	0.0863252	0.0812673
	102.686	83.142	94.567	96.567	87.428	91.623	84.973	134.184	87.037	98.082	94.013		102.686	0.0315138	0.0483012	0.0527878	0.0376647	0.0624218	0.0611325	0.112898	0.0531459	0.0717936	0.0531535	0.0584813	0.0223965		102.686	165.111	127.639	179.235	117.631	149.155	82.549	182.435	243.708	130.192	156.372		102.686	0.132183	0.0690966	0.111053	0.116935	0.186301	0.0468467	0.129887	0.257537	0.0825737	0.0847393
	103.161	81.714	98.051	93.875	87.944	94.896	82.682	127.3	89.918	95.874	92.676		103.161	0.0299587	0.0524725	0.0493713	0.0382369	0.0677077	0.0566417	0.103215	0.0578291	0.0682002	0.0513629	0.0574996	0.0199109		103.161	167.904	131.749	171.804	114.797	145.22	81.692	168.761	250.071	128.622	158.362		103.161	0.135678	0.0733413	0.104083	0.111366	0.178139	0.0452667	0.115139	0.266426	0.0807238	0.0865599
	103.637	81.49	101.543	93.636	87.364	97.842	81.047	120.996	90.355	93.638	89.127		103.637	0.0297147	0.0566535	0.0490679	0.0375937	0.0724655	0.0534368	0.0943479	0.0585394	0.0645613	0.0466099	0.0562991	0.0182375		103.637	166.8	135.278	165.417	114.961	142.857	80.494	158.056	252.257	126.901	161.632		103.637	0.134296	0.0769859	0.0980923	0.111688	0.173238	0.043058	0.103593	0.26948	0.078696	0.0895516
	104.112	81.662	99.721	97.695	89.952	99.405	79.986	116.067	91.301	91.843	86.576		104.112	0.029902	0.054472	0.0542194	0.0404635	0.0749898	0.051357	0.0874149	0.0600772	0.0616401	0.0431935	0.0557729	0.0166966		104.112	162.031	138.437	159.24	113.729	143.808	80.036	149.703	246.14	127.121	162.162		104.112	0.128328	0.0802484	0.0922987	0.109267	0.17521	0.0422136	0.0945834	0.260935	0.0789552	0.0900365
	104.588	82.224	97.024	96.922	94.787	100.296	79.479	116.195	94.972	89.647	86.878		104.588	0.0305141	0.0512429	0.0532384	0.045825	0.0764288	0.0503632	0.0875949	0.0660446	0.0580663	0.0435979	0.0562916	0.0166293		104.588	160.2	140.797	152.439	115.081	144.095	80.029	142.376	235.105	129.176	163.048		104.588	0.126037	0.0826858	0.0859198	0.111924	0.175806	0.0422007	0.0866807	0.245519	0.0813765	0.090847
	105.063	82.55	93.998	93.673	100.425	101.226	79.068	116.579	95.914	87.898	88.481		105.063	0.0308691	0.0476199	0.0491149	0.052077	0.0779307	0.0495576	0.0881351	0.0675759	0.0552199	0.0457447	0.0563845	0.0168589		105.063	158.85	145.304	145.612	119.618	145.122	79.22	137.002	221.873	131.198	162.338		105.063	0.124348	0.0873405	0.0795166	0.12084	0.177936	0.0407092	0.0808844	0.227034	0.083759	0.0901975
	105.538	83.831	90.818	87.191	107.088	99.472	79.3	119.872	95.759	85.956	90.766		105.538	0.0322641	0.0438125	0.0408883	0.0594655	0.075098	0.0500123	0.0927669	0.0673239	0.0520595	0.0488049	0.0562496	0.0179493		105.538	156.284	147.077	140.836	126.019	147.351	78.281	131.946	209.945	133.296	159.625		105.538	0.121136	0.0891716	0.075037	0.13342	0.182559	0.038978	0.0754312	0.210371	0.086231	0.0877154
	106.014	85.344	89.286	82.1	108.521	98.315	80.638	117.827	98.654	86.59	92.443		106.014	0.0339118	0.0419783	0.034427	0.0610546	0.0732294	0.0526351	0.0898905	0.0720299	0.0530913	0.0510508	0.0563299	0.0180154		106.014	154.236	146.775	137.876	130.842	149.45	77.465	127.602	201.241	133.487	156.814		106.014	0.118573	0.0888597	0.0722608	0.142898	0.186913	0.0374736	0.0707458	0.198212	0.086456	0.0851437
	106.489	87.997	88.673	82.2	103.649	97.967	83.04	113.36	100.539	91.194	94.155		106.489	0.0368009	0.0412443	0.0345539	0.055652	0.0726674	0.0573435	0.0836073	0.0750941	0.0605839	0.0533436	0.0570891	0.0165628		106.489	152.027	146.2	135.123	135.01	152.69	77.172	124.741	195.474	133.809	157.72		106.489	0.115809	0.0882659	0.0696787	0.151089	0.193633	0.0369335	0.06766	0.190155	0.0868354	0.0859725
	106.965	91.995	89.585	83.693	102.059	95.937	84.471	112.121	100.132	93	96.703		106.965	0.0411548	0.0423363	0.0364488	0.0538889	0.0693889	0.0601485	0.0818645	0.0744325	0.063523	0.056756	0.0579942	0.0149681		106.965	149.646	143.168	132.231	138.019	154.08	76.726	122.322	191.039	133.674	155.557		106.965	0.112829	0.0851345	0.0669662	0.157002	0.196516	0.0361112	0.065051	0.18396	0.0866764	0.0839937
	107.44	97.516	91.236	85.942	102.846	93.32	85.734	111.852	98.269	91.734	105.439		107.44	0.0471672	0.044313	0.0393031	0.0547616	0.0651624	0.0626242	0.0814861	0.0714041	0.0614627	0.0684557	0.059614	0.0131823		107.44	149.778	139.744	130.771	140.283	154.762	76.663	119.544	185.823	134.303	153.559		107.44	0.112995	0.0815983	0.0655968	0.161452	0.197931	0.035995	0.0620547	0.176673	0.0874175	0.0821657
	107.915	102.014	92.774	89.887	103.494	92.29	83.7	111.852	95.12	92.144	111.506		107.915	0.0520656	0.0461544	0.0443099	0.0554802	0.063499	0.0586372	0.0814861	0.0662852	0.06213	0.076581	0.0606628	0.012072		107.915	154.548	136.892	128.809	144.212	153.431	76.366	118.583	183.477	134.718	153.11		107.915	0.118964	0.0786528	0.0637566	0.169173	0.19517	0.0354475	0.0610182	0.173396	0.0879065	0.0817549
	108.391	103.069	90.94	94.597	102.263	91.17	81.618	108.77	93.348	94.554	102.689		108.391	0.0532145	0.0439586	0.0502876	0.0541151	0.0616902	0.0545561	0.0771511	0.0634047	0.066052	0.0647728	0.0589203	0.00953546		108.391	162.921	134.512	127.78	146.274	151.996	75.975	117.806	181.386	136.259	152.338		108.391	0.129442	0.0761948	0.0627915	0.173225	0.192194	0.0347266	0.0601801	0.170475	0.0897222	0.0810486
	108.866	105.345	89.209	97.45	101.115	91.269	80.248	106.124	92.322	97.715	92.094		108.866	0.0556931	0.0418861	0.0539085	0.0528421	0.0618501	0.0518706	0.0734292	0.0617369	0.0711963	0.0505834	0.0574996	0.0096574		108.866	166.691	130.107	127.536	147.073	152.186	75.777	117.014	182.041	137.725	158.799		108.866	0.13416	0.0716455	0.0625626	0.174796	0.192588	0.0343616	0.0593259	0.17139	0.0914495	0.0869597
	109.342	109.172	87.046	98.313	100.929	92.101	77.243	105.636	90.874	97.559	87.89		109.342	0.0598607	0.0392963	0.0550038	0.0526358	0.0631937	0.0459802	0.0727428	0.0593831	0.0709424	0.0449532	0.0563992	0.0110245		109.342	167.479	126.431	128.541	145.608	153.785	75.375	117.087	184.01	137.909	162.896		109.342	0.135146	0.067849	0.0635052	0.171916	0.195904	0.0336204	0.0594046	0.174141	0.0916663	0.090708
	109.817	118.652	87.04	95.848	102.354	92.755	74.459	104.132	90.35	94.499	86.379		109.817	0.0701845	0.0392891	0.0518753	0.054216	0.06425	0.0405231	0.0706273	0.0585313	0.0659625	0.0429296	0.0558389	0.0120113		109.817	166.363	123.708	127.9	142.444	154.387	74.108	117.331	182.507	137.788	164.419		109.817	0.133749	0.0650367	0.062904	0.165698	0.197153	0.0312846	0.0596678	0.172041	0.0915237	0.0921014
	110.292	130.303	88.071	91.054	106.209	93.151	73.061	103.927	96.422	93.398	84.974		110.292	0.0828726	0.0405236	0.045791	0.0584908	0.0648895	0.0377827	0.070339	0.0684017	0.0641707	0.041048	0.057431	0.0153197		110.292	166.844	121.713	126.647	140.878	152.988	72.849	115.71	175.938	139.396	165.012		110.292	0.134351	0.0629764	0.0617288	0.162621	0.194251	0.0289634	0.0579194	0.162864	0.0934184	0.0926439
	110.768	137.782	90.039	86.581	111.783	94.622	72.253	104.712	104.762	92.469	84.29		110.768	0.0910173	0.0428798	0.0401141	0.0646718	0.0672652	0.0361989	0.0714431	0.0819588	0.0626589	0.0401319	0.059834	0.0191671		110.768	166.075	119.577	127.317	133.151	150.722	71.445	115.478	166.99	139.744	164.764		110.768	0.133389	0.0607704	0.0623572	0.147436	0.189551	0.026375	0.0576692	0.150364	0.0938284	0.092417
	111.243	132.822	89.973	83.283	114.554	94.13	71.665	101.662	104.972	89.152	84.228		111.243	0.0856158	0.0428008	0.0359284	0.0677445	0.0664706	0.0350463	0.0671531	0.0823002	0.0572607	0.0400489	0.0580369	0.0187718		111.243	167.115	119.19	128.585	125.884	147.156	70.386	115.759	158.195	139.293	163.454		111.243	0.134691	0.0603707	0.0635465	0.133154	0.182155	0.0244226	0.0579723	0.138077	0.093297	0.0912185
	111.719	122.128	88.677	82.614	111.111	91.707	70.608	101.624	100.35	87.557	86.734		111.719	0.0739699	0.0412491	0.0350793	0.0639266	0.0625574	0.0329744	0.0670996	0.0747868	0.054665	0.0434051	0.0549713	0.0157768		111.719	170.682	118.922	132.776	120.591	142.955	69.751	115.799	150.385	138.346	159.934		111.719	0.139154	0.0600939	0.0674773	0.122752	0.173441	0.0232519	0.0580154	0.127167	0.0921812	0.0879981
	112.194	105.797	87.569	83.616	106.16	89.803	69.83	104.007	99.055	88.595	88.677		112.194	0.0561853	0.0399225	0.036351	0.0584365	0.0594825	0.0314493	0.0704515	0.0726818	0.0563543	0.0460072	0.0527322	0.0139273		112.194	177.071	119.078	139.13	115.8	138.657	69.217	115.454	142.374	137.108	155.785		112.194	0.14715	0.060255	0.0734369	0.113337	0.164526	0.0222674	0.0576433	0.115976	0.0907225	0.0842022
	112.669	99.034	87.327	82.386	103.828	91.098	69.307	103.3	95.621	89	88.8		112.669	0.0488203	0.0396328	0.03479	0.0558505	0.0615739	0.0304241	0.069457	0.0670996	0.0570134	0.046172	0.0510834	0.0133944		112.669	183.492	116.905	146.893	112.664	135.414	68.34	115.526	134.352	138.11	150.606		112.669	0.155185	0.0580108	0.0807181	0.107174	0.1578	0.0206505	0.057721	0.104769	0.0919031	0.0794641
	113.145	98.938	85.521	84.032	103.417	94.561	69.755	99.126	90.85	87.835	90.589		113.145	0.0487158	0.0374705	0.036879	0.0553948	0.0671667	0.0313023	0.063586	0.0593441	0.0551174	0.0485679	0.0503544	0.0120327		113.145	186.999	114.222	151.521	110.622	132.853	68.192	116.295	125.216	138.251	142.527		113.145	0.159574	0.0552399	0.0850588	0.103161	0.152488	0.0203776	0.0585504	0.0920065	0.0920692	0.0720727
	113.62	98.383	82.715	87.101	101.436	95.944	70.373	98.593	86.818	86.425	93.274		113.62	0.0481114	0.0341109	0.040774	0.053198	0.0694002	0.0325137	0.0628363	0.0527899	0.0528228	0.0521638	0.0498721	0.0116359		113.62	194.149	109.978	153.792	107.808	129.299	68.208	116.423	114.97	136.839	130.324		113.62	0.168521	0.0508568	0.0871888	0.0976307	0.145116	0.0204071	0.0586885	0.077693	0.0904055	0.0609084
	114.096	96.764	80.605	84.753	103.228	95.241	71.083	102.538	85.695	86.6	94.944		114.096	0.0463483	0.0315846	0.0377941	0.0551852	0.0682649	0.0339054	0.0683852	0.0509644	0.0531076	0.0544003	0.049994	0.0128623		114.096	200.595	106.862	153.648	102.941	125.176	68.314	115.947	105.868	134.396	121.411		114.096	0.176588	0.0476387	0.0870538	0.0880659	0.136565	0.0206026	0.0581751	0.0649777	0.0875271	0.052754
	114.571	97.454	81.174	84.123	105.611	95.061	71.807	107.601	86.389	86.003	94.399		114.571	0.0470997	0.0322658	0.0369945	0.0578277	0.0679742	0.0353246	0.0755068	0.0520925	0.052136	0.0536704	0.0510892	0.0139559		114.571	207.07	105.166	148.875	100.138	122.101	68.219	115.291	100.958	134.235	113.514		114.571	0.184691	0.0458871	0.0825771	0.0825574	0.130187	0.0204274	0.0574675	0.0581185	0.0873374	0.0455292
	115.046	97.935	82.871	82.305	108.716	94.572	72.2	108	86.648	85.405	94.22		115.046	0.0476235	0.0342976	0.0346872	0.0612708	0.0671844	0.036095	0.076068	0.0525135	0.0511628	0.0534307	0.0514334	0.0140666		115.046	217.525	103.949	144.282	99.497	119.289	68.219	113.993	99.12	133.737	109.279		115.046	0.197775	0.0446302	0.0782691	0.0812977	0.124354	0.0204274	0.0560675	0.0555509	0.0867506	0.0416547
	115.522	98.607	84.416	81.615	111.775	93.021	73.071	108.209	86.415	85.988	93.412		115.522	0.0483553	0.0361474	0.0338115	0.0646629	0.0646796	0.0378023	0.076362	0.0521348	0.0521116	0.0523486	0.0518416	0.0137901		115.522	227.587	102.234	139.406	99.352	114.814	68.086	113.652	98.644	133.067	107.139		115.522	0.210367	0.042859	0.0736958	0.0810127	0.115072	0.0201822	0.0556997	0.0548859	0.0859611	0.0396968
	115.997	97.307	86.706	82.144	117.176	90.892	73.318	109.132	87.008	89.538	93.348		115.997	0.0469396	0.0388892	0.0344828	0.070652	0.0612412	0.0382865	0.0776602	0.0530987	0.0578889	0.0522629	0.0531402	0.01417		115.997	239.35	100.593	136.205	98.163	110.837	68.033	112.48	98.07	132.349	108.492		115.997	0.225087	0.0411642	0.0706935	0.0786761	0.106823	0.0200845	0.0544356	0.0540841	0.0851152	0.0409346
	116.473	95.347	86.523	79.377	123.26	90.733	73.162	111.181	86.396	92.382	90.676		116.473	0.0448051	0.0386701	0.0309711	0.0773985	0.0609844	0.0379807	0.0805423	0.0521039	0.0625173	0.0486844	0.0534658	0.016696		116.473	251.254	97.541	133.399	98.552	109.036	68.366	111.293	97.992	133.393	109.501		116.473	0.239984	0.0380122	0.0680617	0.0794405	0.103088	0.0206984	0.0531554	0.0539751	0.0863453	0.0418578
	116.948	94.744	85.566	76.847	125.078	91.233	73.309	109.225	87.759	95.838	88.448		116.948	0.0441485	0.0375243	0.0277602	0.0794145	0.0617919	0.0382688	0.077791	0.0543195	0.0681417	0.0457005	0.0534861	0.0177747		116.948	267.553	95.264	131.888	97.995	108.357	68.707	109.578	98.701	133.956	110.749		116.948	0.260381	0.0356606	0.0666445	0.0783459	0.101679	0.0213271	0.0513056	0.0549656	0.0870086	0.0429995
	117.423	95.969	83.023	76.804	120.085	91.254	74.126	105.356	89.279	97.992	90.259		117.423	0.0454825	0.0344796	0.0277056	0.0738778	0.0618258	0.0398703	0.072349	0.0567903	0.0716471	0.0481259	0.0532154	0.0166174		117.423	282.638	93.704	130.251	96.916	106.794	68.731	107.529	100.707	133.959	113.427		117.423	0.279259	0.0340495	0.0651091	0.0762254	0.0984375	0.0213714	0.0490956	0.0577679	0.0870122	0.0454496
	117.899	97.513	81.655	77.374	117.633	92.079	75.008	103.758	89.702	101.613	91.303		117.899	0.0471639	0.0328417	0.028429	0.0711588	0.0631582	0.0415992	0.0701013	0.057478	0.07754	0.0495241	0.0538994	0.0167523		117.899	289.994	91.241	128.916	96.468	105.592	68.617	105.761	102.219	134.934	115.489		117.899	0.288464	0.0315057	0.0638569	0.075345	0.0959444	0.0211612	0.0471887	0.0598801	0.088161	0.0473361
	118.374	99.912	80.437	77.969	119.914	93.174	76.287	104.357	90.098	106.768	91.058		118.374	0.0497765	0.0313834	0.0291841	0.0736882	0.0649267	0.0441063	0.0709438	0.0581217	0.0859293	0.049196	0.0557256	0.01846		118.374	290.522	89.678	126.713	95.821	105.175	68.516	104.47	102.881	134.672	116.576		118.374	0.289125	0.0298915	0.0617907	0.0740735	0.0950795	0.020975	0.0457963	0.0608049	0.0878523	0.0483306
	118.85	105.596	81.04	77.794	123.188	93.869	78.921	108.587	89.969	107.78	90.716		118.85	0.0559664	0.0321054	0.028962	0.0773187	0.0660491	0.0492694	0.0768936	0.057912	0.0875763	0.048738	0.0580791	0.0192918		118.85	289.134	88.391	125.525	95.092	104.441	68.53	102.645	103.635	134.406	119.681		118.85	0.287388	0.0285623	0.0606764	0.0726408	0.093557	0.0210008	0.0438279	0.0618583	0.0875388	0.0511713
	119.325	113.656	85.08	77.067	129.608	94.371	81.596	117.217	90.584	106.527	88.858		119.325	0.0647438	0.0369425	0.0280394	0.0844378	0.0668598	0.054513	0.0890325	0.0589117	0.0855371	0.0462496	0.0615267	0.0208486		119.325	285.468	88.34	124.031	93.29	104.114	68.924	98.899	105.026	135.103	121.72		119.325	0.2828	0.0285097	0.0592752	0.0690995	0.0928788	0.0217272	0.0397875	0.0638015	0.0883601	0.0530367
	119.8	122.877	88.886	78.522	137.413	94.847	81.531	121.399	91.758	105.307	87.103		119.8	0.0747856	0.0414993	0.029886	0.0930927	0.0676286	0.0543855	0.0949148	0.0608201	0.0835517	0.0438993	0.0644464	0.0223321		119.8	275.274	87.668	123.394	89.848	103.109	68.607	95.701	104.861	137.828	123.763		119.8	0.270043	0.0278156	0.0586777	0.0623352	0.0907943	0.0211428	0.0363382	0.063571	0.0915708	0.0549058
	120.276	132.47	92.028	81.112	149.389	94.41	80.489	120.38	96.051	103.118	86.713		120.276	0.0852325	0.0452612	0.0331731	0.106373	0.0669228	0.052343	0.0934815	0.0677986	0.0799893	0.0433769	0.0673952	0.0239012		120.276	262.046	87.289	122.597	86.893	102.371	69.053	93.63	101.499	140.716	125.884		120.276	0.253489	0.0274242	0.0579302	0.0565279	0.0892635	0.021965	0.0341045	0.0588743	0.0949737	0.0568463
	120.751	130.862	94.65	80.327	163.677	92.875	79.805	118.082	97.807	95.718	88.579		120.751	0.0834813	0.0484005	0.0321768	0.122217	0.0644438	0.0510022	0.0902491	0.0706531	0.0679464	0.045876	0.0676446	0.026116		120.751	248.191	88.091	122.88	84.916	102.738	69.378	93.142	96.132	141.329	128.248		120.751	0.236151	0.0282525	0.0581956	0.0526426	0.0900247	0.0225642	0.0335782	0.0513767	0.0956959	0.0590091
	121.227	115.549	99.067	80.501	161.044	92.752	79.116	119.031	96.784	91.25	94.451		121.227	0.0668053	0.053689	0.0323976	0.119297	0.0642451	0.0496517	0.091584	0.0689901	0.0606751	0.0537401	0.0661075	0.0241161		121.227	235.079	88.345	122.311	82.327	103.012	69.382	93.327	92.401	140.17	131.389		121.227	0.219742	0.0285148	0.0576619	0.0475547	0.0905931	0.0225716	0.0337777	0.0461646	0.0943303	0.0618827
	121.702	107.01	104.759	79.865	160.128	94.389	79.871	113.684	96.932	91.709	95.571		121.702	0.0575063	0.060504	0.0315904	0.118281	0.0668889	0.0511316	0.084063	0.0692307	0.061422	0.05524	0.0655858	0.0228844		121.702	224.455	87.622	120.464	81.124	103.431	69.357	96.877	89.488	139.89	132.579		121.702	0.206447	0.0277681	0.0559296	0.0451905	0.0914621	0.0225255	0.0376066	0.0420952	0.0940004	0.0629715
	122.177	103.924	114.975	77.736	152.972	94.307	81.572	107.915	96.849	92.674	95.549		122.177	0.0541456	0.0727355	0.0288884	0.110346	0.0667565	0.0544659	0.0759484	0.0690958	0.0629925	0.0552106	0.0650585	0.0207859		122.177	210.042	86.802	120.702	78.874	103.952	69.305	100.401	87.118	138.965	133.299		122.177	0.18841	0.0269213	0.0561528	0.0407687	0.0925428	0.0224296	0.0414075	0.0387843	0.0929105	0.0636302
	122.653	103.81	118.911	76.837	152.047	92.155	81.543	104.247	94.908	94.579	93.251		122.653	0.0540214	0.077448	0.0277475	0.10932	0.063281	0.0544091	0.0707891	0.0659406	0.0660927	0.052133	0.0641183	0.0209126		122.653	195.491	84.856	122.109	78.329	103.187	69.359	104.209	85.37	136.81	131.626		122.653	0.170201	0.0249115	0.0574725	0.0396977	0.090956	0.0225292	0.0455147	0.0363424	0.0903714	0.0620996
	123.128	107.243	113.28	77.521	156.556	93.921	80.058	101.515	93.943	91.461	90.25		123.128	0.05776	0.0707061	0.0286156	0.11432	0.0661331	0.0514982	0.0669463	0.0643719	0.0610184	0.0481139	0.0629484	0.0218275		123.128	178.301	83.174	122.655	77.804	102.365	69.261	108.512	84.301	134.41	130.95		123.128	0.148689	0.0231744	0.0579846	0.0386659	0.0892511	0.0223485	0.0501559	0.0348491	0.0875436	0.0614811
	123.604	110.341	110.254	78.168	151.405	96.953	79.813	100.37	92.301	89.689	89.798		123.604	0.0611338	0.0670831	0.0294367	0.108608	0.0710298	0.0510179	0.0653358	0.0617028	0.0581347	0.0475085	0.0620991	0.020269		123.604	164.305	81.319	121.333	77.165	102.327	68.532	111.958	83.523	130.223	129.821		123.604	0.131174	0.0212586	0.0567446	0.0374101	0.0891723	0.0210045	0.0538726	0.0337622	0.0826102	0.0604482
	124.079	113.603	113.154	78.371	145.174	101.04	79.902	98.673	91.345	89.725	91.076		124.079	0.0646861	0.0705552	0.0296943	0.101699	0.0776303	0.0511924	0.0629488	0.0601487	0.0581932	0.0492201	0.0625968	0.0189729		124.079	153.19	80.336	118.969	76.826	101.609	68.93	115.465	80.826	125.131	129.887		124.079	0.117264	0.0202434	0.0545274	0.0367439	0.087683	0.0217382	0.0576552	0.0299946	0.0766105	0.0605086
	124.554	115.419	118.477	77.594	142.322	107.09	79.795	99.429	90.833	90.687	89.72		124.554	0.0666638	0.0769284	0.0287082	0.0985363	0.0874011	0.0509826	0.0640122	0.0593165	0.0597588	0.0474041	0.0639712	0.0201244		124.554	146.303	79.258	116.001	76.418	100.018	69.535	118.009	79.026	120.823	129.73		124.554	0.108646	0.01913	0.0517436	0.0359421	0.084383	0.0228536	0.0603991	0.02748	0.0715345	0.0603649
	125.03	120.281	117.921	78.846	143.408	104.997	80.058	102.386	90.641	95.699	91.678		125.03	0.0719585	0.0762627	0.0302972	0.0997405	0.0840209	0.0514982	0.0681714	0.0590043	0.0679154	0.0500263	0.0658896	0.0194404		125.03	141.864	78.273	112.088	75.684	99.879	69.433	119.935	78.669	118.069	131.357		125.03	0.103091	0.0181128	0.0480735	0.0344996	0.0840947	0.0226656	0.0624764	0.0269813	0.0682896	0.0618535
	125.505	129.466	111.906	80.217	144.238	101.846	79.223	104.007	93.014	97.296	94.157		125.505	0.0819611	0.069061	0.0320372	0.100661	0.078932	0.0498614	0.0704515	0.0628618	0.0705144	0.0533463	0.0669688	0.0189954		125.505	139.158	78.609	109.63	75.215	99.704	68.845	122.105	79.193	114.566	133.147		125.505	0.0997045	0.0184598	0.0457681	0.0335779	0.0837317	0.0215815	0.0648169	0.0277133	0.0641622	0.0634911
	125.981	150.984	106.643	81.182	150.282	103.964	78.158	100.573	100.344	92.493	97.131		125.981	0.105394	0.0627597	0.0332619	0.107363	0.0823526	0.0477738	0.0656213	0.0747771	0.0626979	0.0573292	0.0699331	0.0234598		125.981	136.749	79.775	107.697	74.8	99.087	69.461	124.258	78.676	109.93	134.757		125.981	0.0966899	0.019664	0.0439551	0.0327624	0.082452	0.0227172	0.0671391	0.026991	0.0586997	0.0649641
	126.456	171.47	104.835	82.02	155.486	110.693	78.734	97.451	105.925	91.643	98.551		126.456	0.127704	0.060595	0.0343255	0.113134	0.09322	0.0489029	0.0612299	0.0838493	0.0613146	0.059231	0.0743506	0.0294514		126.456	132.201	79.621	106.884	74.298	97.764	69.352	123.811	77.913	105.905	138.34		126.456	0.0909984	0.0195049	0.0431925	0.0317758	0.0797079	0.0225163	0.066657	0.0259251	0.0539572	0.0682421
	126.931	186.433	103.535	81.337	157.296	122.627	79.776	96.188	103.322	93.467	100.378		126.931	0.143999	0.0590385	0.0334586	0.115141	0.112494	0.0509454	0.0594534	0.079618	0.064283	0.0616778	0.0780108	0.0346437		126.931	129.361	78.643	105.166	73.908	96.368	69.623	122.725	77.118	104.305	140.563		126.931	0.0874444	0.0184949	0.0415812	0.0310094	0.0768123	0.0230159	0.0654856	0.0248146	0.052072	0.0702759
	127.407	173.198	104.589	79.367	153.887	138.742	81.128	95.431	99.387	92.907	102.644		127.407	0.129586	0.0603004	0.0309584	0.111361	0.138519	0.0535956	0.0583886	0.0732214	0.0633717	0.0647125	0.0784014	0.0355196		127.407	126.817	77.317	104.664	72.522	95.26	69.843	121.493	76.046	103.517	145.355		127.407	0.0842607	0.0171254	0.0411103	0.0282856	0.0745142	0.0234215	0.0641568	0.023317	0.0511436	0.07466
	127.882	167.413	102.746	78.373	153.294	149.575	81.703	94.08	95.662	91.555	103.889		127.882	0.123286	0.0580938	0.0296969	0.110703	0.156015	0.0547227	0.0564884	0.0671663	0.0611714	0.0663799	0.0783723	0.0386937		127.882	123.916	76.162	104.096	71.995	93.061	69.67	119.212	75.509	104.354	147.873		127.882	0.0806304	0.0159326	0.0405776	0.0272499	0.0699531	0.0231025	0.0616966	0.0225668	0.0521298	0.0769637
	128.358	172.044	99.94	77.552	160.571	150.458	80.624	93.199	92.76	89.957	111.748		128.358	0.128329	0.0547342	0.0286549	0.118772	0.157441	0.0526076	0.0552492	0.0624489	0.0585708	0.076905	0.0793713	0.041159		128.358	120.914	75.41	103.864	71.945	90.468	69.133	117.514	75.677	102.993	152.13		128.358	0.0768736	0.0151559	0.04036	0.0271516	0.0645748	0.0221125	0.0598652	0.0228015	0.0505262	0.0808583
	128.833	171.604	99.609	77.601	174.934	150.143	80.224	92.025	91.721	88.979	110.595		128.833	0.12785	0.0543379	0.0287171	0.134699	0.156932	0.0518236	0.0535978	0.0607599	0.0569792	0.0753609	0.0801058	0.0433349		128.833	118.834	75.531	104.088	72.342	89.023	69.248	117.712	75.845	102.539	155.353		128.833	0.0742706	0.0152809	0.0405701	0.0279318	0.0615776	0.0223245	0.0600787	0.0230362	0.0499912	0.083807
	129.308	165.2	99.329	78.56	183.095	146.89	80.816	91.99	91.409	87.29	104.368		129.308	0.120876	0.0540027	0.0299342	0.143749	0.151679	0.052984	0.0535486	0.0602528	0.0542305	0.0670214	0.0788278	0.0430675		129.308	117.768	75.155	105.133	72.494	87.898	69.633	118.877	75.983	100.695	157.411		129.308	0.0729366	0.0148926	0.0415502	0.0282305	0.0592442	0.0230343	0.0613353	0.023229	0.0478185	0.0856898
	129.784	151.634	98.721	78.683	182.618	145.023	82.446	92.383	93.867	89.968	101.795		129.784	0.106102	0.0532747	0.0300903	0.14322	0.148663	0.0561791	0.0541014	0.0642484	0.0585887	0.0635755	0.0778044	0.0405028		129.784	115.612	74.32	106.87	72.463	87.226	69.809	120.213	76.402	99.955	156.769		129.784	0.0702386	0.0140302	0.0431794	0.0281696	0.0578504	0.0233588	0.0627762	0.0238143	0.0469466	0.0851025
	130.259	142.289	98.425	77.918	169.59	153.589	83.53	92.478	99.867	97.35	105.434		130.259	0.0959255	0.0529203	0.0291194	0.128774	0.162498	0.058304	0.054235	0.0740017	0.0706023	0.068449	0.0794828	0.0396513		130.259	114.454	73.64	109.118	72.314	87.238	69.144	120.632	76.465	98.99	154.136		130.259	0.0687894	0.0133279	0.0452879	0.0278768	0.0578753	0.0221328	0.0632282	0.0239023	0.0458096	0.0826936
	130.735	138.385	101.626	77.364	145.555	160.817	83.152	91.687	103.969	99.795	109.446		130.735	0.091674	0.0567528	0.0284163	0.102121	0.174171	0.057563	0.0531224	0.0806697	0.0745813	0.0738221	0.0792894	0.0394178		130.735	112.543	73.26	112.789	72.057	87.48	69.126	120.733	77.502	98.137	150.822		130.735	0.0663979	0.0129355	0.048731	0.0273717	0.0583772	0.0220996	0.0633371	0.025351	0.0448045	0.0796617
	131.21	130.339	104.252	77.598	130.432	157.909	81.126	92.767	102.792	96.513	125.071		131.21	0.0829118	0.0598969	0.0287133	0.0853515	0.169474	0.0535917	0.0546415	0.0787565	0.0692402	0.0947479	0.0777326	0.0375664		131.21	111.73	73.638	116.546	72.036	88.094	69.173	119.204	78.735	96.869	148.647		131.21	0.0653805	0.0133259	0.0522548	0.0273305	0.0596508	0.0221863	0.061688	0.0270735	0.0433105	0.0776718
	131.685	125.257	102.671	77.925	127.91	157.926	79.943	93.818	101.296	91.409	155.143		131.685	0.0773774	0.058004	0.0291283	0.0825549	0.169502	0.0512728	0.0561198	0.0763246	0.0609338	0.135022	0.0796239	0.0420241		131.685	110.311	73.778	122.25	73.184	88.639	69.159	117.9	79.954	95.356	141.202		131.685	0.0636048	0.0134704	0.0576047	0.0295866	0.0607812	0.0221604	0.0602815	0.0287764	0.0415278	0.0708605
	132.161	119.865	99.153	77.878	121.498	162.55	79.034	94.738	100.834	90.258	190.519		132.161	0.0715055	0.0537919	0.0290686	0.0754447	0.17697	0.0494909	0.0574139	0.0755736	0.0590607	0.182399	0.0830719	0.0527753		132.161	109.194	74.449	128.432	72.696	89.012	69.151	116.245	81.717	94.134	137.533		132.161	0.0622069	0.0141634	0.063403	0.0286275	0.0615548	0.0221457	0.0584965	0.0312393	0.0400879	0.0675038
	132.636	114.743	97.642	78.364	115.088	156.454	78.825	96.378	101.112	90.957	198.258		132.636	0.0659276	0.0519828	0.0296855	0.0683367	0.167125	0.0490813	0.0597207	0.0760255	0.0601982	0.192764	0.0820846	0.0534255		132.636	106.903	74.366	131.962	72.233	88.598	69.577	113.995	82.704	92.838	133.257		132.636	0.0593399	0.0140777	0.0667139	0.0277176	0.0606961	0.0229311	0.0560697	0.0326181	0.0385609	0.0635917
	133.112	111.367	97.057	80.485	106.837	147.813	78.723	97.59	100.032	90.581	180.363		133.112	0.0622511	0.0512824	0.0323773	0.0591872	0.153169	0.0488813	0.0614255	0.0742699	0.0595863	0.168798	0.0771228	0.0456554		133.112	104.031	75.677	134.468	72.913	87.556	69.056	113.047	83.818	92.065	132.714		133.112	0.0557458	0.0154317	0.0690643	0.029054	0.0585349	0.0219705	0.0550472	0.0341743	0.0376501	0.063095
	133.587	108.068	95.352	81.35	100.652	149.129	78.353	98.299	96.554	89.028	152.559		133.587	0.0586584	0.049241	0.0334751	0.0523287	0.155295	0.048156	0.0624227	0.0686162	0.0570589	0.131561	0.0716813	0.0393652		133.587	103.503	76.596	135.369	73.234	86.448	68.498	111.572	84.139	92.009	134.614		133.587	0.0550851	0.0163808	0.0699094	0.0296848	0.0562367	0.0209418	0.0534563	0.0346227	0.0375841	0.0648332
	134.062	102.971	92.721	82.43	96.966	153.009	79.821	99.135	94.634	87.805	133.315		134.062	0.0531078	0.046091	0.0348458	0.0482413	0.161561	0.0510336	0.0635986	0.0654952	0.0550686	0.105789	0.0684831	0.037788		134.062	102.15	77.476	135.152	72.93	85.904	68.104	108.985	83.336	91.437	137.159		134.062	0.0533919	0.0172896	0.0697059	0.0290874	0.0551083	0.0202154	0.050666	0.033501	0.0369102	0.0671616
	134.538	98.675	91.503	84.386	96.986	151.94	81.458	98.943	93.898	86.406	119.436		134.538	0.0484294	0.0446327	0.0373283	0.0482635	0.159834	0.0542424	0.0633286	0.0642988	0.0527918	0.0872012	0.0660351	0.0357134		134.538	100.714	77.468	133.058	73.942	85.197	67.141	105.453	82.738	91.467	140.295		134.538	0.0515949	0.0172814	0.0677418	0.0310762	0.0536419	0.01844	0.0468565	0.0326656	0.0369455	0.0700307
	135.013	97.774	90.679	86.301	99.364	144.534	84.647	96.011	93.591	85.067	111.484		135.013	0.0474482	0.0436461	0.0397587	0.0509004	0.147874	0.0604935	0.0592045	0.0637997	0.0506127	0.0765515	0.0640289	0.0313658		135.013	98.882	77.431	128.41	74.338	83.528	66.497	101.696	83.355	91.006	141.198		135.013	0.0493023	0.0172432	0.0633824	0.0318544	0.0501801	0.0172527	0.0428043	0.0335275	0.0364023	0.0708568
	135.489	96.005	90.047	85.756	101.396	134.553	91.367	94.838	95.58	85.887	113.66		135.489	0.0455217	0.0428894	0.039067	0.0531537	0.131754	0.073666	0.0575545	0.067033	0.0519472	0.0794657	0.0642052	0.0271728		135.489	97.636	77.451	124.094	75.025	83.065	65.891	98.054	83.395	89.571	141.743		135.489	0.047743	0.0172638	0.0593343	0.0332045	0.0492198	0.0161355	0.0388761	0.0335834	0.0347115	0.0713554
	135.964	97.357	90.243	83.983	103.993	125.114	98.236	93.721	95.145	88.884	121.879		135.964	0.0469941	0.0431241	0.0368168	0.0560335	0.11651	0.0871306	0.0559834	0.0663258	0.0568246	0.090473	0.0656216	0.0249787		135.964	97.992	77.844	119.637	75.399	83.375	66.023	95.321	83.272	88.86	141.859		135.964	0.0481885	0.0176697	0.0551539	0.0339395	0.0498628	0.0163788	0.0359284	0.0334116	0.0338738	0.0714616
	136.439	103.92	90.26	83.445	103.973	117.056	100.43	92.462	93.157	91.989	124.351		136.439	0.0541412	0.0431444	0.036134	0.0560113	0.103496	0.0914312	0.0542125	0.0630942	0.0618777	0.0937836	0.0657327	0.0227134		136.439	96.996	78.057	116.197	75.373	83.646	65.751	93.583	82.961	87.515	144.646		136.439	0.0469421	0.0178897	0.0519274	0.0338884	0.0504249	0.0158773	0.0340538	0.0329771	0.032289	0.0740114
	136.915	106.561	90.701	83.37	104.905	109.476	101.903	91.17	91.288	95.417	119.267		136.915	0.0570173	0.0436724	0.0360388	0.0570448	0.0912546	0.0943186	0.0523952	0.0600561	0.0674565	0.0869749	0.0646229	0.0201117		136.915	97.165	78.335	113.929	75.071	84.245	65.659	91.701	81.852	86.613	147.004		136.915	0.0471536	0.0181768	0.0498002	0.0332949	0.0516673	0.0157077	0.0320239	0.0314279	0.0312263	0.0761686
	137.39	97.798	92.111	83.253	108.494	104.032	105.127	89.312	90.671	97.755	117.808		137.39	0.0474743	0.0453606	0.0358903	0.0610246	0.0824624	0.100638	0.0497818	0.0590531	0.0712614	0.0850209	0.0637968	0.0206117		137.39	96.233	78.874	111.685	75.456	82.675	66.4	89.128	81.52	84.739	150.489		137.39	0.0459873	0.0187334	0.0476955	0.0340516	0.0484109	0.0170739	0.0292488	0.0309641	0.0290182	0.079357
	137.866	95.52	93.66	82.904	108.7	103.958	103.486	89.268	91.074	96.215	118.659		137.866	0.0449935	0.0472152	0.0354474	0.061253	0.0823429	0.0974216	0.0497199	0.0597082	0.0687552	0.0861606	0.0633018	0.0201395		137.866	95.891	79.004	110.072	75.659	82.419	66.657	88.178	80.683	84.409	150.271		137.866	0.0455593	0.0188677	0.0461826	0.0344505	0.0478799	0.0175477	0.0282241	0.0297948	0.0286294	0.0791576
	138.341	97.004	93.297	82.905	111.633	106.305	99.336	89.903	91.162	91.887	118.442		138.341	0.0466096	0.0467806	0.0354487	0.0645054	0.0861334	0.0892868	0.0506131	0.0598513	0.0617117	0.08587	0.062681	0.0188745		138.341	95.778	77.546	108.813	76.417	81.923	66.617	86.734	79.332	84.807	148.989		138.341	0.0454179	0.0173619	0.0450018	0.0359401	0.0468511	0.0174739	0.0266667	0.0279075	0.0290983	0.0779847
	138.816	101.193	92.866	84.327	112.62	107.632	97.862	90.988	91.873	89.765	116.15		138.816	0.0511715	0.0462646	0.0372534	0.0655999	0.0882765	0.0863974	0.0521392	0.061007	0.0582583	0.0828004	0.0629168	0.0176773		138.816	94.806	74.598	106.939	76.691	81.134	66.632	84.601	78.959	84.462	150.664		138.816	0.0442015	0.0143173	0.0432441	0.0364786	0.0452146	0.0175016	0.0243661	0.0273864	0.0286918	0.0795171
	139.292	103.328	90.951	87.762	109.166	103.288	98.262	89.846	91.179	88.901	110.418		139.292	0.0534965	0.0439718	0.0416129	0.0617698	0.0812609	0.0871815	0.0505329	0.0598789	0.0568522	0.0751238	0.0611681	0.0154413		139.292	94.33	73.74	105.089	76.458	79.533	67.195	82.818	78.157	83.89	153.054		139.292	0.0436058	0.0134312	0.0415089	0.0360207	0.0418939	0.0185395	0.022443	0.026266	0.0280178	0.0817037
	139.767	101.436	90.049	91.586	106.616	99.007	98.824	86.651	89.321	88.663	110.874		139.767	0.0514361	0.0428918	0.0464662	0.0589421	0.074347	0.0882831	0.0460389	0.0568586	0.0564649	0.0757345	0.0597463	0.0149826		139.767	93.074	72.887	103.223	76.605	78.003	67.425	81.729	77.933	83.28	156.05		139.767	0.042034	0.0125502	0.0397588	0.0363096	0.0387204	0.0189636	0.0212684	0.0259531	0.0272991	0.0844447
	140.242	102.145	91.219	93.636	104.568	95.558	99.023	84.889	87.313	88.312	111.774		140.242	0.0522082	0.0442926	0.0490679	0.0566711	0.0687768	0.0886732	0.0435605	0.0535945	0.0558937	0.0769399	0.0589678	0.0146881		140.242	93.232	72.454	101.443	77.328	77.592	67.133	80.619	77.661	82.894	158.435		140.242	0.0422317	0.0121031	0.0380893	0.0377305	0.0378679	0.0184252	0.0200712	0.0255731	0.0268443	0.0866267
	140.718	103.418	92.103	91.611	103.166	93.69	98.7	83.789	87.584	89.635	113.984		140.718	0.0535946	0.045351	0.0464979	0.0551164	0.06576	0.0880401	0.0420132	0.054035	0.0580468	0.0798996	0.0588355	0.0150058		140.718	93.555	72.346	99.781	76.38	76.984	66.579	79.162	76.923	83.248	160.38		140.718	0.0426359	0.0119915	0.0365304	0.0358674	0.0366068	0.0174039	0.0184997	0.0245421	0.0272614	0.0884061
	141.193	104.637	91.548	89.031	103.267	94.651	99.74	83.813	89.671	89.377	113.68		141.193	0.0549221	0.0446865	0.0432235	0.0552284	0.067312	0.0900787	0.042047	0.0574276	0.0576269	0.0794925	0.0592045	0.0157441		141.193	94.626	72.575	98.522	75.954	76.867	66.64	78.553	76.407	82.351	158.605		141.193	0.0439762	0.012228	0.0353496	0.0350302	0.0363642	0.0175163	0.0178429	0.0238213	0.0262045	0.0867822
	141.669	106.017	92.114	88.722	103.521	96.17	100.5	83.416	89.964	87.952	111.117		141.669	0.0564249	0.0453642	0.0428313	0.0555101	0.0697652	0.0915684	0.0414886	0.0579038	0.0553078	0.07606	0.0592224	0.0158282		141.669	95.758	72.898	97.474	75.932	76.748	66.865	77.284	76.021	82.34	155.23		141.669	0.0453928	0.0125616	0.0343666	0.034987	0.0361173	0.0179312	0.0164741	0.0232821	0.0261915	0.0836945
	142.144	107.098	91.134	88.738	101.496	97.102	102.088	83.179	90.064	87.251	109.527		142.144	0.0576021	0.0441909	0.0428516	0.0532646	0.0712704	0.0946812	0.0411552	0.0580664	0.054167	0.0739306	0.059118	0.0166803		142.144	96.589	73.098	97.119	75.374	77.452	66.73	76.153	75.753	81.945	154.101		142.144	0.0464328	0.0127682	0.0340337	0.0338904	0.0375775	0.0176823	0.0152543	0.0229077	0.0257261	0.0826616
	142.619	106.16	89.235	90.082	100.664	96.978	101.946	81.901	91.214	86.224	108.297		142.619	0.0565806	0.0419172	0.0445574	0.052342	0.0710702	0.0944029	0.0393576	0.0599358	0.0524956	0.0722833	0.0584943	0.0168409		142.619	97.089	72.865	96.414	74.541	78.02	66.593	74.681	74.444	81.038	150.55		142.619	0.0470585	0.0125275	0.0333724	0.0322534	0.0387557	0.0174297	0.0136666	0.021079	0.0246575	0.0794128
	143.095	104.078	88.571	87.831	95.999	95.46	99.444	80.805	88.713	84.454	106.165		143.095	0.0543133	0.0411222	0.0417005	0.047169	0.0686186	0.0894985	0.037816	0.0558703	0.0496151	0.069428	0.0555151	0.0161157		143.095	98.003	72.382	96.259	73.708	77.655	66.061	73.652	73.447	80.736	143.798		143.095	0.0482023	0.0120287	0.033227	0.0306163	0.0379986	0.0164489	0.0125568	0.0196862	0.0243016	0.0732355
	143.57	101.443	87.752	86.01	91.928	93.412	96.916	80.461	85.012	83.697	102.837		143.57	0.0514438	0.0401416	0.0393894	0.0426547	0.065311	0.0845431	0.0373321	0.0498541	0.0483832	0.064971	0.0524024	0.0149926		143.57	98.992	71.862	95.404	72.695	76.713	66.296	71.867	72.528	80.481	132.751		143.57	0.0494399	0.0114917	0.0324251	0.0286256	0.0360447	0.0168821	0.0106315	0.0184024	0.0240012	0.0631288
	144.046	102.134	86.937	84.619	88.316	92.14	96.961	80.203	84.345	83.808	98.447		144.046	0.0521963	0.0391658	0.037624	0.0386494	0.0632567	0.0846313	0.0369692	0.0487699	0.0485638	0.0590917	0.0508918	0.0150087		144.046	100.015	72.339	95.683	72.561	77.129	66.304	71.405	71.409	80.42	122.966		144.046	0.0507201	0.0119843	0.0326868	0.0283622	0.0369076	0.0168969	0.0101332	0.0168392	0.0239293	0.0541767
	144.521	103.219	87.668	83.501	84.492	90.744	100.053	78.842	85.853	85.052	94.882		144.521	0.0533778	0.040041	0.0362051	0.034409	0.0610022	0.0906922	0.0350548	0.0512212	0.0505883	0.0543173	0.0506909	0.0168653		144.521	101.032	72.81	95.836	71.543	77.267	65.655	71.155	70.85	80.852	117.263		144.521	0.0519928	0.0124707	0.0328303	0.0263616	0.0371938	0.0157004	0.00986356	0.0160583	0.0244383	0.0489591
	144.996	102.859	89.267	85.904	82.371	89.425	108.645	77.926	86.748	86.35	91.413		144.996	0.0529858	0.0419555	0.0392549	0.032057	0.058872	0.107534	0.0337664	0.0526761	0.0527007	0.0496714	0.0521474	0.0214267		144.996	101.673	72.814	95.149	70.409	76.941	65.492	70.458	70.19	80.381	114.604		144.996	0.052795	0.0124749	0.0321859	0.024133	0.0365177	0.0153998	0.00911179	0.0151363	0.0238833	0.0465264
	145.472	99.923	88.752	91.78	81.015	89.156	121.733	76.267	87.253	87.216	89.65		145.472	0.0497885	0.0413389	0.0467124	0.0305533	0.0584375	0.133189	0.0314329	0.053497	0.05411	0.0473103	0.054637	0.0291009		145.472	101.806	72.448	94.274	69.692	77.158	65.266	69.865	70.362	80.131	112.942		145.472	0.0529614	0.0120969	0.0313652	0.022724	0.0369677	0.0149832	0.0084722	0.0153766	0.0235888	0.0450059
	145.947	100.973	90.278	96.748	78.343	90.74	129.469	74.276	87.955	88.956	91.871		145.947	0.0509319	0.043166	0.0530175	0.0275904	0.0609957	0.148353	0.0286324	0.0546381	0.0569418	0.0502848	0.0574552	0.0338685		145.947	103.154	73.248	92.458	68.612	77.308	65.214	69.357	70.803	80.705	111.646		145.947	0.0546483	0.0129231	0.029662	0.0206015	0.0372789	0.0148873	0.00792428	0.0159926	0.0242651	0.0438202
	146.423	99.404	91.292	100.682	76.825	91.531	128.053	71.09	88.621	88.385	97.564		146.423	0.0492233	0.04438	0.0580104	0.0259071	0.0622732	0.145578	0.024151	0.0557207	0.0560125	0.0579091	0.0579165	0.0335583		146.423	103.258	73.189	90.116	67.755	76.739	64.868	68.13	70.562	80.453	110.512		146.423	0.0547785	0.0128621	0.0274653	0.0189173	0.0360987	0.0142494	0.00660087	0.015656	0.0239682	0.0427827
	146.898	95.799	90.428	105.204	74.52	91.512	120.533	66.795	90.105	87.018	104.721		146.898	0.0452974	0.0433456	0.0637495	0.0233511	0.0622425	0.130837	0.0181098	0.0581331	0.0537878	0.0674941	0.0566348	0.0309362		146.898	101.882	72.95	87.649	66.952	76.669	64.985	66.885	70.441	78.858	110.295		146.898	0.0530565	0.0126153	0.0251515	0.0173392	0.0359535	0.0144651	0.00525805	0.0154869	0.0220888	0.0425842
	147.373	91.002	88.756	109.378	71.523	92.333	113.217	63.698	91.797	86.337	108.882		147.373	0.0400734	0.0413437	0.0690469	0.0200277	0.0635684	0.116496	0.0137536	0.0608835	0.0526795	0.0730668	0.055094	0.0293494		147.373	100.806	72.599	85.089	64.947	76.157	65.039	66.176	70.377	78.595	109.101		147.373	0.05171	0.0122528	0.0227504	0.0133989	0.0348915	0.0145647	0.00449334	0.0153975	0.021779	0.0414918
	147.849	88	87.431	112.673	67.934	92.134	108.14	61.85	93.02	87.148	112.86		147.849	0.0368042	0.0397573	0.0732288	0.0160479	0.063247	0.106544	0.0111542	0.0628715	0.0539994	0.0783943	0.0542049	0.0291818		147.849	99.91	72.92	81.793	63.833	75.245	65.009	65.661	70.302	77.812	108.319		147.849	0.0505887	0.0125843	0.019659	0.0112097	0.0329999	0.0145094	0.00393787	0.0152927	0.0208564	0.0407764
	148.324	85.312	88.578	118.403	64.237	93.131	105.782	60.201	92.148	87.918	111.947		148.324	0.0338769	0.0411306	0.080501	0.0119483	0.0648572	0.101922	0.00883474	0.0614541	0.0552525	0.0771716	0.0536949	0.029979		148.324	99.024	72.688	79.218	62.591	75.191	65.393	65.249	69.904	76.583	107.824		148.324	0.04948	0.0123447	0.0172438	0.00876886	0.0328879	0.0152173	0.0034935	0.0147367	0.0194083	0.0403235
	148.8	85.056	90.22	121.5	61.993	94.367	104.013	59.129	92.667	87.211	103.972		148.8	0.0335981	0.0430965	0.0844316	0.00945997	0.0668534	0.0984546	0.00732689	0.0622977	0.0541019	0.066491	0.0526112	0.0297591		148.8	97.776	71.48	76.514	62.11	74.391	66.047	65.017	69.293	75.467	107.293		148.8	0.0479182	0.0110971	0.0147076	0.00782359	0.0312285	0.0164231	0.00324327	0.0138832	0.0180934	0.0398377
	149.275	86.184	90.431	116.485	60.49	93.637	99.611	58.319	94.761	86.083	96.104		149.275	0.0348265	0.0433492	0.0780668	0.0077933	0.0656744	0.0898258	0.00618756	0.0657016	0.0522662	0.0559538	0.0499645	0.0276527		149.275	96.607	71.452	75.498	61.874	73.598	65.897	64.606	68.585	74.016	106.795		149.275	0.0464553	0.0110682	0.0137547	0.00735979	0.0295837	0.0161465	0.00279998	0.0128941	0.0163837	0.0393821
	149.75	87.266	89.102	108.87	59.494	90.194	94.675	57.469	95.407	83.242	93.307		149.75	0.0360049	0.041758	0.0684022	0.00668884	0.0601139	0.0801503	0.00499196	0.0667517	0.0476427	0.052208	0.0464712	0.0251261		149.75	95.32	71.489	74.83	61.388	72.935	65.961	64.274	68.548	72.982	107.499		149.75	0.0448447	0.0111064	0.0131282	0.00640469	0.0282086	0.0162645	0.00244189	0.0128424	0.0151654	0.0400262
	150.226	87.627	88.253	105.834	58.27	86.957	91.829	56.948	94.609	80.49	94.882		150.226	0.036398	0.0407415	0.064549	0.00533156	0.0548861	0.0745716	0.00425913	0.0654545	0.043164	0.0543173	0.0443673	0.0240011		150.226	94.963	71.411	74.547	61.086	71.877	66.198	63.863	68.278	71.844	105.281		150.226	0.0443979	0.0110259	0.0128627	0.00581119	0.0260141	0.0167014	0.0019986	0.0124653	0.0138245	0.037997
	150.701	87.572	87.313	103.072	57.419	84.977	90.942	56.829	92.24	78.428	95.701		150.701	0.0363381	0.039616	0.0610436	0.00438789	0.0516884	0.0728329	0.00409175	0.0616036	0.0398083	0.0554141	0.0426825	0.0232404		150.701	93.891	71.073	74.42	61.469	70.623	66.706	64.121	67.308	70.865	106.181		150.701	0.0430564	0.0106768	0.0127436	0.00656387	0.0234131	0.017638	0.00227687	0.0111102	0.012671	0.0388203
	151.177	88.224	85.1	103.886	57.029	84.237	92.069	56.516	89.629	76.788	94.663		151.177	0.0370481	0.0369664	0.0620767	0.00395542	0.0504933	0.075042	0.00365149	0.0573593	0.0371393	0.054024	0.0417756	0.0234247		151.177	93.505	71.15	74.641	61.399	70.264	67.626	63.749	66.899	70.061	105.78		151.177	0.0425734	0.0107563	0.0129509	0.00642631	0.0226685	0.0193342	0.00187564	0.0105388	0.0117237	0.0384535
	151.652	88.503	83.263	102.742	56.457	83.932	93.924	56.28	86.709	74.414	95.295		151.652	0.037352	0.034767	0.0606248	0.00332114	0.0500007	0.0786782	0.00331953	0.0526127	0.0332758	0.0548704	0.0408822	0.0239542		151.652	91.615	69.968	74.443	61.106	69.544	67.843	63.945	66.265	69.25	105.362		151.652	0.0402082	0.00953558	0.0127652	0.00585049	0.0211751	0.0197342	0.00208704	0.00965313	0.0107681	0.0380711
	152.127	89.81	82.294	100.876	56.427	81.955	94.931	55.906	83.71	72.266	95.645		152.127	0.0387753	0.0336068	0.0582566	0.00328787	0.0468079	0.0806521	0.00279347	0.0477376	0.0297801	0.0553391	0.0397037	0.0240496		152.127	88.542	69.282	75.48	60.267	68.855	68.522	63.61	66.442	68.228	105.408		152.127	0.0363626	0.0088271	0.0137378	0.00420166	0.019746	0.020986	0.00172572	0.0099004	0.00956394	0.0381131
	152.603	90.055	82.572	96.648	56.146	80.446	95.781	55.969	81.577	70.49	97.247		152.603	0.0390421	0.0339396	0.0528906	0.00297627	0.0443708	0.0823183	0.00288209	0.0442703	0.0268898	0.0574846	0.0387065	0.0241324		152.603	85.664	68.225	76.328	60.461	67.526	68.44	63.447	66.406	66.999	104.807		152.603	0.032761	0.00773546	0.0145332	0.00458292	0.0169894	0.0208349	0.00154991	0.0098501	0.00811586	0.0375633
	153.078	88.675	81.469	92.784	56.119	80.155	95.488	55.758	80.73	68.396	96.4		153.078	0.0375393	0.032619	0.0479866	0.00294633	0.0439008	0.0817439	0.0025853	0.0428935	0.023482	0.0563503	0.0372047	0.0238638		153.078	82.697	68.067	76.623	60.75	66.086	68.769	63.231	66.238	65.827	103.404		153.078	0.029048	0.00757228	0.0148099	0.00515087	0.0140027	0.0214414	0.00131694	0.00961541	0.00673494	0.0362797
	153.554	86.984	79.624	87.339	56.328	79.194	94.632	55.554	80.281	66.887	95.318		153.554	0.0356978	0.03041	0.0410761	0.00317809	0.0423488	0.080066	0.00229836	0.0421636	0.0210263	0.0549012	0.0353166	0.0232549		153.554	78.361	67.802	77.625	60.427	65.688	69.14	63.584	65.346	65.862	101.644		153.554	0.0236218	0.0072986	0.0157497	0.0045161	0.0131771	0.0221254	0.00169768	0.00836931	0.00677617	0.0346695
	154.029	84.389	79.768	83.08	55.718	76.013	93.132	55.241	79.112	65.5	94.43		154.029	0.0328718	0.0305824	0.0356708	0.00250166	0.0372115	0.0771257	0.0018581	0.0402633	0.018769	0.0537119	0.0330566	0.0225142		154.029	74.347	67.558	78.054	59.856	65.076	69.32	63.517	64.773	65.349	100.483		154.029	0.0185986	0.0070466	0.0161521	0.00339395	0.0119077	0.0224573	0.00162541	0.00756884	0.00617173	0.0336073
	154.504	79.894	79.683	81.6	55.677	70.887	92.273	55.095	77.024	63.958	94.121		154.504	0.0279767	0.0304807	0.0337924	0.0024562	0.0289329	0.0754419	0.00165273	0.0368692	0.0162595	0.0532981	0.030716	0.0221628		154.504	71.701	67.171	78.785	60.29	63.928	69.516	63.351	64.428	64.649	98.577		154.504	0.0152874	0.00664692	0.0168377	0.00424686	0.00952661	0.0228186	0.00144637	0.00708688	0.00534694	0.0318636
	154.98	75.532	79.223	80.379	54.979	67.629	92.359	55.332	75.51	62.763	96.814		154.98	0.0232264	0.0299299	0.0322428	0.00168219	0.0236712	0.0756105	0.00198609	0.0344081	0.0143148	0.0569047	0.0293977	0.0229581		154.98	68.63	66.692	79.578	59.754	63.36	69.171	63.634	64.145	64.661	96.883		154.98	0.0114443	0.00615222	0.0175815	0.0031935	0.00834849	0.0221826	0.0017516	0.00669153	0.00536108	0.0303138
	155.455	71.646	78.026	80.336	55.437	65.207	92.234	55.29	74.095	61.561	97.639		155.455	0.0189945	0.0284968	0.0321882	0.00219006	0.0197597	0.0753655	0.00192702	0.0321079	0.0123586	0.0580096	0.0281398	0.0233765		155.455	67.482	66.235	80.523	59.99	62.639	69.228	63.439	63.825	64.253	95.206		155.455	0.0100076	0.00568025	0.0184678	0.0036573	0.00685302	0.0222877	0.00154128	0.0062445	0.00488035	0.0287795
	155.931	69.136	77.235	80.716	55.359	63.393	91.862	55.178	74.006	60.726	95.923		155.931	0.0162611	0.0275497	0.0326705	0.00210357	0.01683	0.0746363	0.00176948	0.0319633	0.0109997	0.0557114	0.0270495	0.02329		155.931	66.442	66.187	81.728	59.745	62.377	69.759	63.12	63.58	64.135	92.607		155.931	0.00870614	0.00563067	0.019598	0.00317581	0.00630959	0.0232666	0.00119722	0.00590224	0.00474132	0.0264017
	156.406	66.624	77.165	81.133	55.08	61.758	90.872	55.28	74.814	60.561	94.998		156.406	0.0135255	0.0274659	0.0331997	0.00179419	0.0141895	0.0726957	0.00191295	0.0332767	0.0107312	0.0544726	0.0263264	0.0230733		156.406	65.538	65.5	82.77	59.94	61.907	69.327	63.411	63.838	63.247	91.399		156.406	0.00757486	0.00492116	0.0205753	0.00355903	0.00533474	0.0224702	0.00151108	0.00626266	0.00369502	0.0252965
	156.881	64.457	76.824	82.1	54.829	60.312	90.772	55.124	75.613	60.164	94.159		156.881	0.0111656	0.0270576	0.034427	0.00151586	0.0118542	0.0724997	0.00169353	0.0345755	0.0100851	0.053349	0.0258223	0.0233792		156.881	65.139	65.269	83.627	59.788	61.309	69.196	63.224	63.89	63.109	89.417		156.881	0.00707554	0.00468259	0.0213791	0.00326032	0.00409439	0.0222287	0.00130939	0.0063353	0.00353242	0.0234832
	157.357	63.088	76.752	83.429	55.131	59.765	90.576	55.109	75.35	59.971	92.46		157.357	0.00967477	0.0269714	0.0361137	0.00185074	0.0109708	0.0721155	0.00167243	0.034148	0.00977102	0.0510736	0.0254362	0.0232201		157.357	64.557	65.319	84.802	59.617	61.187	69.513	63.087	63.605	62.957	86.838		157.357	0.00634721	0.00473423	0.0224812	0.00292426	0.00384134	0.0228131	0.00116162	0.00593716	0.00335333	0.0211238
	157.832	62.066	77.284	84.484	55.071	58.971	91.66	55.194	75.579	59.407	90.11		157.832	0.0085618	0.0276084	0.0374527	0.00178421	0.00968845	0.0742403	0.00179199	0.0345203	0.00885316	0.0479264	0.0252428	0.0236763		157.832	64.092	64.719	86.418	59.512	60.817	69.085	63.255	63.487	62.788	84.081		157.832	0.0057653	0.00411456	0.0239969	0.00271791	0.0030739	0.022024	0.00134282	0.00577232	0.0031542	0.0186014
	158.308	61.079	77.414	83.698	55.141	57.921	93.851	55.151	74.755	58.864	86.402		158.308	0.00748695	0.027764	0.0364551	0.00186183	0.00799269	0.0785351	0.0017315	0.0331808	0.00796947	0.0429604	0.0245938	0.0243938		158.308	63.854	65.192	89.553	59.694	60.503	68.879	62.886	63.194	62.721	81.393		158.308	0.00546746	0.00460306	0.0269373	0.00307559	0.00242262	0.0216442	0.000944831	0.00536301	0.00307526	0.0161422
	158.783	60.465	76.537	83.106	54.631	57.069	95.078	54.923	73.652	58.077	82.945		158.783	0.00681829	0.026714	0.0357038	0.0012963	0.0066167	0.0809403	0.0014108	0.0313878	0.00668869	0.0383307	0.0235907	0.0248721		158.783	63.679	65.256	91.618	59.515	60.265	68.556	62.905	63.02	62.357	79.391		158.783	0.00524846	0.00466916	0.0288741	0.00272381	0.00192897	0.0210487	0.000965324	0.00511993	0.00264637	0.0143106
	159.258	59.909	76.074	82.359	54.496	56.539	94.637	54.833	73.542	57.729	79.839		159.258	0.0062128	0.0261596	0.0347557	0.0011466	0.00576074	0.0800758	0.00128421	0.031209	0.00612235	0.0341709	0.0226898	0.0245177		159.258	63.339	64.348	93.085	59.696	60.134	68.088	63.211	62.774	62.092	77.991		159.258	0.00482298	0.0037314	0.0302501	0.00307952	0.00165725	0.0201859	0.00129537	0.00477627	0.00233413	0.0130298
	159.734	59.856	74.085	81.661	54.479	56.158	94.228	54.712	71.922	57.48	78.545		159.734	0.00615509	0.0237782	0.0338698	0.00112774	0.00514542	0.0792741	0.00111401	0.0285756	0.00571712	0.032438	0.0217195	0.0241475		159.734	63.354	63.737	94.454	59.816	59.955	67.937	63.142	62.314	61.964	77.689		159.734	0.00484175	0.00310038	0.0315341	0.00331534	0.00128598	0.0199075	0.00122095	0.00413366	0.00218332	0.0127535
	160.209	59.203	73.288	81.725	54.718	55.63	94.073	54.784	70.284	57.273	78.418		160.209	0.00544396	0.022824	0.0339511	0.00139277	0.0042927	0.0789703	0.00121529	0.025913	0.00538025	0.0322679	0.0211651	0.0240911		160.209	63.138	63.874	95.308	59.936	59.647	67.644	63.114	61.877	61.72	77.591		160.209	0.00457144	0.00324187	0.0323351	0.00355117	0.000647138	0.0193673	0.00119075	0.00352318	0.00189582	0.0126638
	160.685	58.804	73.117	81.404	54.785	55.237	92.958	54.648	67.887	57.192	77.584		160.685	0.00500945	0.0226192	0.0335437	0.00146707	0.003658	0.0767847	0.00102399	0.0220165	0.00524843	0.0311509	0.0202522	0.0234651		160.685	63.186	63.639	96.488	59.489	60.367	67.207	62.868	61.749	61.962	76.205		160.685	0.00463151	0.00299917	0.0334418	0.00267271	0.00214053	0.0185617	0.000925417	0.00334437	0.00218096	0.0113958
	161.16	58.49	71.889	82.353	54.839	55.437	91.356	54.491	65.174	57.026	77.005		161.16	0.0046675	0.021149	0.0347481	0.00152695	0.003981	0.0736444	0.000803159	0.0176064	0.00497827	0.0303755	0.019348	0.0226882		161.16	63.224	63.373	97.205	59.887	60.82	67.186	63.296	61.8	61.736	75.575		161.16	0.00467907	0.00272445	0.0341143	0.00345488	0.00308013	0.018523	0.00138705	0.00341562	0.00191467	0.0108194
	161.635	58.465	70.114	84.284	54.403	55.217	89.88	54.76	63.079	56.658	75.919		161.635	0.00464027	0.0190238	0.0371988	0.00104347	0.0036257	0.0707512	0.00118153	0.0142008	0.00437938	0.0289211	0.0184966	0.0221725		161.635	62.897	63.337	96.805	60.045	60.554	66.515	63.328	61.587	61.83	75.005		161.635	0.00426985	0.00268727	0.0337391	0.00376538	0.0025284	0.0172859	0.00142156	0.00311806	0.00202543	0.0102979
	162.111	57.83	67.904	83.913	54.561	54.972	87.813	54.875	61.285	56.331	74.724		162.111	0.00394875	0.0163778	0.036728	0.00121867	0.00323002	0.0666995	0.00134329	0.0112846	0.00384722	0.0273207	0.0171998	0.021149		162.111	62.9	63.206	97.322	59.519	60.203	65.31	63.055	61.079	61.504	73.479		162.111	0.00427361	0.00255198	0.0342241	0.00273167	0.00180037	0.0150643	0.00112711	0.00240839	0.00164132	0.00890182
	162.586	57.804	67.115	82.39	54.491	54.595	86.127	54.804	59.987	56.162	72.74		162.586	0.00392044	0.0154331	0.0347951	0.00114105	0.00262116	0.0633946	0.00124342	0.00917463	0.00357218	0.0246636	0.0159959	0.0201091		162.586	62.471	62.762	96.973	59.467	60.241	64.383	63.225	61.216	61.259	72.267		162.586	0.00373675	0.00209343	0.0338967	0.00262948	0.00187919	0.0133553	0.00131047	0.00259978	0.00135264	0.00779298
	163.062	57.779	66.463	79.847	54.412	54.36	84.733	54.665	59.113	56.061	69.829		163.062	0.00389321	0.0146525	0.0315676	0.00105345	0.00224163	0.0606621	0.0010479	0.00775389	0.00340781	0.0207651	0.0147045	0.0190151		163.062	62.279	62.193	97.828	59.667	60.231	63.929	63.34	60.869	61.228	69.926		163.062	0.00349647	0.00150578	0.0346986	0.00302253	0.00185845	0.0125183	0.0014345	0.00211503	0.00131612	0.00565124
	163.537	57.436	66.049	79.43	54.313	54.395	84.501	54.671	58.232	55.733	66.577		163.537	0.00351968	0.0141568	0.0310384	0.000943668	0.00229816	0.0602073	0.00105634	0.00632178	0.00287402	0.0164098	0.0138826	0.0188522		163.537	62.028	62.557	97.823	59.687	60.156	63.898	63.287	60.84	61.391	68.971		163.537	0.00318237	0.00188171	0.034694	0.00306183	0.00170288	0.0124611	0.00137734	0.00207451	0.00150817	0.00477752
	164.012	57.328	64.965	78.54	54.199	54.364	85.646	54.71	57.471	55.49	63.535		164.012	0.00340207	0.0128589	0.0299088	0.000817254	0.00224809	0.0624517	0.0011112	0.00508473	0.00247856	0.0123358	0.0132697	0.0194421		164.012	62.171	62.662	98.284	59.811	59.996	63.612	63.328	60.901	61.414	68.291		164.012	0.00336132	0.00199015	0.0351263	0.00330552	0.00137102	0.0119338	0.00142156	0.00215973	0.00153527	0.0041554
	164.488	57.137	63.682	77.951	54.246	54.18	87.316	54.609	57.159	55.646	60.813		164.488	0.00319407	0.0113228	0.0291613	0.000869372	0.00195093	0.0657253	0.000969135	0.00457756	0.00273244	0.00869039	0.0129193	0.0204096		164.488	62.361	63.287	100.002	59.85	59.875	63.963	63.329	60.801	61.302	67.499		164.488	0.00359909	0.00263563	0.0367377	0.00338216	0.00112005	0.0125809	0.00142264	0.00202003	0.00140331	0.00343081
	164.963	57.08	61.931	77.181	54.129	54.139	87.83	54.562	56.765	55.362	59.008		164.963	0.00313199	0.00922633	0.028184	0.000739632	0.00188472	0.0667328	0.000903026	0.00393709	0.00227025	0.00627304	0.0123283	0.0207835		164.963	62.424	62.788	100.977	59.152	60.138	64.142	62.964	60.423	61.517	67.316		164.963	0.00367793	0.00212028	0.0376522	0.00201043	0.00166555	0.0129109	0.00102896	0.00149197	0.00165663	0.00326339
	165.439	56.81	59.951	75.809	54.292	54.092	87.248	54.587	56.395	55.225	58.117		165.439	0.00283796	0.0068557	0.0264428	0.000920381	0.00180881	0.065592	0.000938191	0.00333564	0.00204729	0.00507977	0.0115858	0.0204407		165.439	61.845	62.253	100.299	58.822	60.5	64.214	62.752	60.522	61.374	67.248		165.439	0.00295336	0.00156775	0.0370163	0.00136191	0.0024164	0.0130437	0.000800302	0.00163028	0.00148814	0.00320118
	165.914	56.22	58.276	74.538	53.99	54.082	87.164	54.353	56.393	55.024	57.459		165.914	0.00219544	0.00485023	0.0248297	0.000585496	0.00179266	0.0654273	0.00060905	0.00333239	0.00172018	0.00419855	0.0109541	0.0204431		165.914	61.787	62.382	99.75	59.357	60.133	64.577	62.953	60.35	61.267	67.25		165.914	0.00288077	0.00170098	0.0365013	0.0024133	0.00165518	0.0137129	0.0010171	0.00138999	0.00136207	0.00320301
	166.389	56.161	57.731	74.342	54.006	54.219	86.644	54.543	56.055	55.04	57.427		166.389	0.00213119	0.00419771	0.0245809	0.000603238	0.00201392	0.064408	0.000876301	0.00278295	0.00174622	0.00415569	0.0107496	0.0201453		166.389	61.94	61.702	99.543	59.327	60.056	64.265	63.012	60.071	61.137	67.014		166.389	0.00307224	0.00099869	0.0363072	0.00235435	0.00149547	0.0131377	0.00108073	0.00100024	0.00120889	0.0029871
	166.865	56.463	56.963	73.544	53.927	54.132	86.264	54.39	55.961	55.061	57.038		166.865	0.00246007	0.00327819	0.0235681	0.000515635	0.00187341	0.0636631	0.000661094	0.00263015	0.0017804	0.00363472	0.0104065	0.019916		166.865	61.494	61.81	98.172	59.563	60.119	63.662	62.933	60.037	60.873	66.076		166.865	0.00251411	0.00111023	0.0350213	0.00281814	0.00162614	0.012026	0.000995524	0.00095274	0.000897834	0.00212893
	167.34	56.547	56.388	72.67	54.078	53.924	86.354	54.451	56.06	54.797	57.013		167.34	0.00255155	0.00258974	0.0224589	0.000683078	0.00153749	0.0638395	0.000746895	0.00279108	0.00135076	0.00360124	0.010215	0.0199321		167.34	62.011	61.801	96.321	59.463	59.753	63.602	63.192	60.03	60.795	66.291		167.34	0.00316109	0.00110093	0.0332852	0.00262162	0.000866999	0.0119154	0.00127487	0.000942961	0.00080593	0.00232563
	167.816	56.302	56.122	72.071	53.829	54.096	86.349	54.449	55.817	54.958	56.867		167.816	0.00228474	0.00227126	0.0216987	0.000406964	0.00181527	0.0638297	0.000744082	0.00239607	0.00161277	0.00340571	0.0100465	0.0199167		167.816	62.352	61.667	94.081	59.333	60.036	63.105	63.065	60.234	60.944	66.852		167.816	0.00358783	0.000962543	0.0311842	0.00236614	0.00145399	0.0109991	0.0011379	0.00122795	0.000981491	0.00283888
	168.291	56.421	56.055	71.396	53.952	53.945	87.258	54.201	55.761	55.118	56.674		168.291	0.00241434	0.00219104	0.020842	0.000543358	0.00157141	0.0656116	0.00039525	0.00230504	0.00187316	0.00314724	0.0100894	0.0204221		168.291	62.309	61.808	91.266	59.119	59.98	63.345	62.937	60.073	61.229	66.408		168.291	0.00353402	0.00110816	0.028544	0.00194558	0.00133783	0.0114416	0.000999838	0.00100303	0.00131729	0.00243268
	168.766	56.089	55.719	71.011	53.947	53.678	87.773	54.134	55.811	54.729	56.438		168.766	0.00205278	0.00178875	0.0203534	0.000537813	0.0011402	0.0666211	0.000301009	0.00238631	0.00124009	0.00283117	0.00992526	0.0207949		168.766	61.945	61.848	90.374	59.31	60.228	63.235	63.21	60.04	60.697	66.498		168.766	0.0030785	0.00114948	0.0277073	0.00232094	0.00185222	0.0112388	0.00129429	0.000956931	0.00069046	0.00251502
	169.242	56.254	55.609	70.274	54.232	53.837	86.647	54.355	55.623	55.144	56.153		169.242	0.00223247	0.00165705	0.019418	0.000853848	0.00139698	0.0644139	0.000611863	0.00208071	0.00191547	0.00244949	0.00970298	0.0200264		169.242	61.721	61.655	87.738	59.319	60.314	63.055	62.886	59.771	61.064	65.929		169.242	0.00279818	0.00095015	0.025235	0.00233863	0.0020306	0.0109069	0.000944831	0.000581144	0.00112288	0.00199445
	169.717	56.103	55.238	68.859	54.024	53.957	84.275	54.282	55.615	54.916	56.446		169.717	0.00206803	0.00121286	0.0176222	0.000623198	0.00159079	0.0597643	0.000509183	0.0020677	0.00154442	0.00284189	0.00898445	0.0185555		169.717	61.942	61.852	84.665	59.33	59.679	62.163	63.041	59.92	61.359	65.821		169.717	0.00307474	0.00115361	0.0223527	0.00236024	0.000713511	0.0092624	0.00111201	0.000789294	0.00147047	0.00189564
	170.193	55.784	55.395	67.621	53.917	53.74	81.359	54.472	55.482	54.736	56.15		170.193	0.00172064	0.00140083	0.016051	0.000504546	0.00124033	0.0540484	0.000776434	0.00185151	0.00125149	0.00244547	0.00812906	0.0167874		170.193	61.748	62.127	81.713	59.304	59.924	61.61	63.32	59.833	61.057	66.124		170.193	0.00283197	0.00143762	0.0195839	0.00230915	0.00122168	0.00824287	0.00141293	0.000667756	0.00111463	0.00217285
	170.668	55.77	55.399	65.973	53.946	53.748	78.102	54.472	55.467	54.355	55.977		170.668	0.00170539	0.00140562	0.0139594	0.000536704	0.00125325	0.047664	0.000776434	0.00182712	0.000631438	0.00221378	0.00719732	0.014775		170.668	62.007	61.924	78.117	59.485	60.216	60.639	62.972	59.788	61.04	65.632		170.668	0.00315609	0.00122797	0.0162111	0.00266485	0.00182733	0.00645271	0.00103759	0.000604892	0.0010946	0.00172273
	171.143	55.843	55.621	64.007	54.232	53.584	74.899	54.103	55.381	54.901	56.027		171.143	0.00178489	0.00167142	0.0114642	0.000853848	0.000988386	0.0413855	0.000257405	0.00168732	0.00152001	0.00228074	0.00638938	0.0127107		171.143	61.977	62.039	73.97	59.06	60.599	60.331	62.815	60.029	61.331	65.908		171.143	0.00311854	0.00134673	0.0123216	0.00182963	0.00262174	0.00588487	0.000868252	0.000941564	0.00143748	0.00197523
	171.619	55.456	55.474	62.347	54.048	53.49	71.605	54.329	55.346	54.773	56.212		171.619	0.00136344	0.00149542	0.00935745	0.000649811	0.000836575	0.0349287	0.000575292	0.00163043	0.0013117	0.0025285	0.00546773	0.0106715		171.619	61.94	62.098	69.884	58.74	60.296	60.064	63.069	59.956	60.938	65.669		171.619	0.00307224	0.00140767	0.00848919	0.00120076	0.00199327	0.00539262	0.00114221	0.000839585	0.000974421	0.00175658
	172.094	55.797	55.223	60.903	53.847	53.671	67.977	54.425	55.305	54.526	56.382		172.094	0.00173479	0.0011949	0.0075248	0.000426924	0.00112889	0.0278171	0.000710324	0.00156378	0.000909727	0.00275617	0.00457674	0.00842098		172.094	61.779	62.103	66.68	58.938	59.844	59.881	63.511	59.66	61.015	65.393		172.094	0.00287076	0.00141283	0.00548406	0.00158987	0.00105575	0.00505524	0.00161894	0.000426079	0.00106515	0.00150407
	172.57	55.653	55.214	59.294	54.006	53.772	64.547	54.606	55.116	54.667	55.991		172.57	0.00157798	0.00118412	0.00548273	0.000603238	0.00129201	0.0210936	0.000964916	0.00125655	0.00113919	0.00223253	0.00368269	0.00627249		172.57	61.756	62.075	64.71	59.468	60.244	59.404	63.256	59.988	61.208	65.693		172.57	0.00284198	0.00138391	0.00363635	0.00263144	0.00188541	0.00417582	0.0013439	0.000884288	0.00129255	0.00177853
	173.045	55.627	55.248	58.68	53.922	53.75	61.915	54.438	55.168	54.796	55.983		173.045	0.00154966	0.00122483	0.00470348	0.000510091	0.00125648	0.0159344	0.00072861	0.00134108	0.00134913	0.00222181	0.00308196	0.00466512		173.045	61.858	61.534	63.423	59.276	60.493	59.175	63.103	59.723	60.895	66.015		173.045	0.00296962	0.000825185	0.00242923	0.00225412	0.00240188	0.00375363	0.00117888	0.000514089	0.000923756	0.00207313
	173.52	55.583	55.256	58.423	54.021	53.535	60.214	54.307	55.445	54.485	55.637		173.52	0.00150175	0.00123441	0.0043773	0.000619871	0.000909251	0.0126001	0.000544347	0.00179136	0.000843003	0.00175843	0.00261798	0.00367701		173.52	61.9	61.7	62.855	58.976	60.295	58.759	63.117	59.593	60.907	65.364		173.52	0.00302218	0.000996625	0.00189649	0.00166455	0.00199119	0.00298668	0.00119398	0.000332481	0.000937895	0.00147754
	173.996	55.379	55.371	59.102	53.792	53.692	58.744	54.569	55.202	54.716	55.75		173.996	0.00127959	0.0013721	0.00523906	0.000365935	0.00116281	0.00971863	0.000912872	0.00139635	0.00121894	0.00190977	0.0024576	0.00287564		173.996	61.991	62.716	62.558	59.34	60.028	58.771	62.819	59.457	61.2	65.158		173.996	0.00313606	0.00204592	0.00161793	0.00237989	0.00143739	0.00300881	0.000872566	0.000142492	0.00128313	0.00128907
	174.471	55.234	55.32	60.289	53.681	53.693	57.721	54.396	55.121	54.685	55.704		174.471	0.00112168	0.00131103	0.00674554	0.000242848	0.00116442	0.00771336	0.000669533	0.00126468	0.00116849	0.00184816	0.00232497	0.00262813		174.471	62.031	62.552	62.669	59.635	59.957	58.697	63.065	59.815	60.741	65.375		174.471	0.00318612	0.00187655	0.00172204	0.00295964	0.00129013	0.00287238	0.0011379	0.000642611	0.000742304	0.0014876
	174.947	55.142	55.127	63.018	53.684	53.499	57.206	54.662	55.088	54.758	55.797		174.947	0.00102149	0.00107996	0.0102091	0.000246174	0.000851111	0.00670386	0.00104368	0.00121104	0.00128729	0.00197271	0.00256264	0.00324199		174.947	62.024	62.281	62.544	59.275	60.095	58.572	63.242	59.919	60.782	66.092		174.947	0.00317736	0.00159667	0.00160479	0.00225215	0.00157636	0.00264192	0.0013288	0.000787897	0.000790613	0.00214357
	175.422	55.374	55.032	65.213	53.914	53.458	56.867	54.385	55.046	54.775	55.624		175.422	0.00127414	0.000966215	0.0129948	0.00050122	0.000784895	0.00603935	0.000654061	0.00114276	0.00131495	0.00174102	0.00274135	0.00394558		175.422	61.553	62.021	63.359	59.181	60.066	58.425	63.554	60.262	60.578	65.977		175.422	0.00258794	0.00132814	0.00236921	0.00206742	0.00151621	0.00237091	0.00166532	0.00126706	0.000550247	0.00203836
	175.897	55.289	55.246	65.57	54	53.438	56.582	54.02	55.168	54.347	55.404		175.897	0.00118158	0.00122244	0.0134479	0.000596585	0.000752595	0.0054807	0.000140658	0.00134108	0.000618419	0.00144639	0.00262284	0.00408517		175.897	61.299	62.085	62.792	59.167	60.016	58.351	63.387	59.551	60.687	65.52		175.897	0.00227008	0.00139424	0.0018374	0.00203991	0.0014125	0.00223448	0.0014852	0.000273808	0.000678678	0.00162026
	176.373	55.566	55.26	65.382	53.879	53.388	56.138	54.192	55.053	54.276	55.352		176.373	0.00148323	0.0012392	0.0132093	0.000462409	0.000671844	0.00461037	0.00038259	0.00115414	0.000502872	0.00137675	0.00250927	0.00395537		176.373	61.444	62.03	62.841	59.782	60.012	58.281	63.072	59.913	60.934	65.544		176.373	0.00245154	0.00133744	0.00188336	0.00324853	0.00140421	0.00210543	0.00114545	0.000779515	0.000969708	0.00164222
	176.848	54.973	54.85	65.01	53.913	53.379	55.742	54.316	54.986	54.303	55.608		176.848	0.000837449	0.000748308	0.0127372	0.000500111	0.000657309	0.00383414	0.000557007	0.00104523	0.000546813	0.0017196	0.00231832	0.00379756		176.848	61.492	62.262	62.797	59.95	59.576	58.406	63.044	60.508	60.984	65.364		176.848	0.0025116	0.00157704	0.00184209	0.00357869	0.000499872	0.00233588	0.00111525	0.00161072	0.00102862	0.00147754
	177.324	55.152	54.995	65.609	53.91	53.495	55.622	54.356	54.902	54.513	55.524		177.324	0.00103238	0.000921915	0.0134974	0.000496784	0.000844651	0.00359891	0.00061327	0.000908685	0.000888571	0.0016071	0.00244097	0.00398608		177.324	61.372	62.514	62.522	59.629	60.274	58.581	62.646	60.418	60.831	66.037		177.324	0.00236143	0.0018373	0.00158416	0.00294785	0.00194764	0.00265852	0.000685973	0.00148499	0.000848347	0.00209325
	177.799	55.314	54.686	66.932	54.062	53.513	55.601	54.066	55.127	54.583	55.636		177.799	0.0012088	0.000551952	0.0151765	0.000665336	0.000873721	0.00355775	0.000205361	0.00127443	0.00100249	0.0017571	0.00262735	0.00450537		177.799	61.282	62.208	63.356	59.074	59.825	58.564	62.854	60.089	61.1	65.401		177.799	0.00224881	0.00152127	0.00236639	0.00185714	0.00101634	0.00262717	0.000910317	0.00102538	0.0011653	0.00151139
	178.274	55.124	54.687	69.377	53.676	53.406	55.318	54.216	55.098	54.716	55.891		178.274	0.00100189	0.000553149	0.0182796	0.000237303	0.000700915	0.00300301	0.000416348	0.00122729	0.00121894	0.0020986	0.0028737	0.00547729		178.274	61.187	61.994	63.223	59.138	59.668	58.464	63.188	59.712	61.076	65.457		178.274	0.00212992	0.00130026	0.00224165	0.00198292	0.000690695	0.00244281	0.00127056	0.000498722	0.00113702	0.00156262
	178.75	55.357	54.653	72	53.623	53.478	55.471	54.227	55.074	54.568	55.562		178.75	0.00125563	0.000512441	0.0216086	0.000178532	0.000817195	0.00330292	0.000431821	0.00118828	0.000978079	0.00165799	0.00319315	0.0065296		178.75	61.753	61.691	63.777	58.869	59.921	58.249	63.188	59.865	60.791	65.2		178.75	0.00283822	0.00098733	0.00276126	0.00145427	0.00121546	0.00204643	0.00127056	0.00071246	0.000801217	0.0013275
	179.225	54.932	55.004	75.608	53.889	53.499	55.315	54.287	55.13	54.332	55.467		179.225	0.000792799	0.000932691	0.0261877	0.000473497	0.000851111	0.00299713	0.000516216	0.00127931	0.000594008	0.00153076	0.00361552	0.00796592		179.225	61.448	61.703	63.809	59.248	59.78	58.368	62.648	59.935	60.411	65.12		179.225	0.00245654	0.000999723	0.00279127	0.00219909	0.000923001	0.00226582	0.00068813	0.000810248	0.000353478	0.00125431
	179.701	54.879	55.146	79.882	54.008	53.657	55.084	54.045	55.17	54.324	55.278		179.701	0.000735082	0.00110271	0.031612	0.000605456	0.00110628	0.00254433	0.000175823	0.00134433	0.000580988	0.00127764	0.00410847	0.00968477		179.701	61.278	61.869	64.48	59.308	60.042	58.251	62.856	59.988	60.684	64.53		179.701	0.0022438	0.00117116	0.00342062	0.00231701	0.00146643	0.00205012	0.000912474	0.000884288	0.000675143	0.000714524
	180.176	54.718	54.826	84.618	53.918	53.705	55.005	54.139	55.136	54.456	55.148		180.176	0.000559751	0.000719573	0.0376227	0.000505655	0.0011838	0.00238947	0.000308042	0.00128906	0.000795808	0.00110354	0.00464774	0.0116011		180.176	61.297	61.103	64.568	58.769	60.065	58.139	63.268	60.12	60.574	65.097		180.176	0.00226758	0.00038006	0.00350316	0.00125775	0.00151414	0.00184363	0.00135685	0.00106869	0.000545534	0.00123326
	180.651	54.912	54.885	85.541	54.067	53.439	54.941	54.134	54.897	54.509	55.309		180.651	0.000771019	0.000790213	0.0387942	0.00067088	0.00075421	0.00226402	0.000301009	0.000900557	0.000882061	0.00131916	0.00474473	0.0119752		180.651	61.197	61.634	64.578	58.96	60.232	58.293	62.731	59.864	60.56	65.125		180.651	0.00214243	0.000928462	0.00351254	0.00163311	0.00186052	0.00212755	0.000777652	0.000711063	0.000529039	0.00125888
	181.127	55.047	54.74	86.809	53.812	53.346	54.872	54.087	54.96	54.545	55.158		181.127	0.000918036	0.000616605	0.0404034	0.000388113	0.000604014	0.00212877	0.000234899	0.00100297	0.000940648	0.00111693	0.00483544	0.0125082		181.127	61.366	61.458	65.229	58.69	60.012	57.915	62.797	59.927	60.88	64.508		181.127	0.00235392	0.000746694	0.00412313	0.00110249	0.00140421	0.00143066	0.000848838	0.000799072	0.000906082	0.000694397
	181.602	54.89	54.848	88.095	53.837	53.52	54.754	54.317	55.023	54.301	54.856		181.602	0.000747061	0.000745913	0.0420356	0.000415835	0.000885026	0.00189747	0.000558413	0.00110538	0.000543558	0.000712481	0.00496467	0.0130321		181.602	61.529	61.701	65.139	58.973	60.099	58.121	63.22	59.612	60.612	64.749		181.602	0.00255791	0.000997658	0.00403872	0.00165866	0.00158466	0.00181045	0.00130507	0.000359024	0.000590308	0.000914884
	182.078	54.957	54.807	89.873	53.935	53.397	54.788	54.471	54.969	54.433	55.049		182.078	0.000820025	0.000696824	0.0442921	0.000524507	0.000686379	0.00196411	0.000775027	0.0010176	0.000758377	0.000970956	0.00525059	0.0137235		182.078	60.931	61.78	65.649	59.147	59.88	57.842	63.121	59.443	60.69	64.949		182.078	0.00180956	0.00107925	0.00451706	0.00200061	0.00113042	0.00129607	0.0011983	0.000122934	0.000682213	0.00109786
	182.553	54.982	54.529	91.664	53.87	53.369	55.064	54.362	55.302	54.481	55.12		182.553	0.00084725	0.000363977	0.0465652	0.000452428	0.000641159	0.00250513	0.000621709	0.00155891	0.000836493	0.00106604	0.00554583	0.0144266		182.553	61.567	62.058	65.851	59.422	60.307	57.873	62.722	59.665	60.766	64.666		182.553	0.00260546	0.00136636	0.00470652	0.00254104	0.00201608	0.00135322	0.000767945	0.000433064	0.00077176	0.000838948
	183.028	54.919	54.609	90.565	53.695	53.277	54.582	54.125	55.229	54.228	55.193		183.028	0.000778642	0.00045976	0.0451704	0.000258372	0.000492578	0.00156031	0.000288349	0.00144024	0.000424756	0.00116381	0.00520372	0.0140508		183.028	62.196	62.084	65.851	59.371	60.234	57.854	62.725	59.898	60.982	65.157		183.028	0.0033926	0.00139321	0.00470652	0.00244082	0.00186467	0.0013182	0.00077118	0.00075856	0.00102626	0.00128816
	183.504	54.879	54.523	87.519	53.849	53.204	54.792	54.439	55.069	54.109	55.187		183.504	0.000735082	0.000356793	0.0413045	0.000429142	0.000374682	0.00197195	0.000730016	0.00118015	0.000231093	0.00115577	0.00484692	0.0128207		183.504	61.771	62.017	66.104	59.247	60.214	58.13	62.642	59.607	61.187	65.257		183.504	0.00286075	0.00132401	0.00494382	0.00219713	0.00182319	0.00182704	0.000681659	0.000352039	0.00126781	0.00137964
	183.979	54.98	54.76	87.764	53.826	53.369	54.773	54.295	54.734	54.094	55.094		183.979	0.000845072	0.000640551	0.0416155	0.000403637	0.000641159	0.00193471	0.000527468	0.000635591	0.000206682	0.00103122	0.00484816	0.0129273		183.979	61.624	61.666	66.442	59.341	60.036	58.199	62.711	59.471	61.023	65.451		183.979	0.00267679	0.000961511	0.00526084	0.00238186	0.00145399	0.00195425	0.00075608	0.00016205	0.00107457	0.00155713
	184.455	54.78	54.584	90.059	53.73	53.273	54.486	54.086	54.409	54.299	55.296		184.455	0.00062727	0.000429828	0.0445282	0.000297183	0.000486118	0.00137213	0.000233493	0.000107287	0.000540303	0.00130175	0.00499235	0.0138979		184.455	61.04	61.437	65.978	58.881	59.843	58.009	62.915	59.723	60.671	65.426		184.455	0.00194596	0.000725006	0.00482564	0.00147785	0.00105367	0.00160396	0.00097611	0.000514089	0.000659826	0.00153426
	184.93	54.769	54.612	88.372	53.799	53.368	54.408	54.238	54.467	54.328	55.433		184.93	0.000615291	0.000463352	0.0423871	0.000373697	0.000639544	0.00121924	0.000447293	0.000201569	0.000587498	0.00148523	0.00484198	0.0131978		184.93	61.801	61.648	66.005	58.908	59.94	57.907	63.051	59.89	60.525	65.368		184.93	0.00289829	0.000942921	0.00485096	0.00153092	0.00125487	0.00141591	0.0011228	0.000747384	0.0004878	0.0014812
	185.405	54.946	54.494	83.865	53.953	53.444	54.73	54.342	54.582	54.396	55.123		185.405	0.000808046	0.000322072	0.0366671	0.000544467	0.000762285	0.00185042	0.000593578	0.000388507	0.000698163	0.00107006	0.00437047	0.0113561		185.405	61.907	61.286	65.901	59.48	59.999	57.762	62.941	60.044	60.111	65.479		185.405	0.00303094	0.000569057	0.00475342	0.00265503	0.00137724	0.00114858	0.00100415	0.000962519	0	0.00158275
	185.881	55.085	54.491	81.709	53.852	53.395	54.652	54.443	54.889	54.421	55.078		185.881	0.000959418	0.00031848	0.0339308	0.000432468	0.000683149	0.00169753	0.000735643	0.000887552	0.000738848	0.00100979	0.00413936	0.0104743		185.881	61.453	61.412	66.111	59.235	60.088	57.372	63.066	59.714	60.676	64.97		185.881	0.0024628	0.000699187	0.00495038	0.00217355	0.00156184	0.000429566	0.00113897	0.000501516	0.000665717	0.00111707
	186.356	55.061	54.866	79.186	53.89	53.393	54.546	54.244	54.786	54.251	55.226		186.356	0.000933282	0.000767464	0.0307287	0.000474606	0.000679919	0.00148975	0.000455733	0.00072012	0.000462187	0.001208	0.00379198	0.00947059		186.356	61.486	61.368	65.832	59.097	60.127	57.698	62.912	59.577	60.903	65.155		186.356	0.0025041	0.000653745	0.0046887	0.00190234	0.00164273	0.00103059	0.000972874	0.00031013	0.000933182	0.00128633
	186.832	54.946	54.744	77.426	53.697	53.268	54.596	54.167	54.741	54.102	54.962		186.832	0.000808046	0.000621395	0.028495	0.00026059	0.000478043	0.00158776	0.000347426	0.00064697	0.000219702	0.000854441	0.00343194	0.00881512		186.832	61.143	61.724	66.297	59.013	60.239	57.549	62.855	59.622	60.753	65.073		186.832	0.00207486	0.00102141	0.00512484	0.00173726	0.00187504	0.000755889	0.000911395	0.000372994	0.000756443	0.00121131
	187.307	54.782	54.629	75.948	53.903	53.304	54.674	54.548	55.094	54.447	55.171		187.307	0.000629448	0.000483706	0.0266192	0.000489022	0.000536184	0.00174065	0.000883334	0.00122079	0.000781161	0.00113434	0.00345178	0.0081499		187.307	61.603	61.189	65.424	59.383	60.152	57.61	62.938	59.933	60.67	64.619		187.307	0.00265051	0.000468878	0.00430603	0.0024644	0.00169459	0.00086835	0.00100092	0.000807454	0.000658647	0.000795949
	187.782	54.974	54.543	76.753	53.833	53.483	54.564	54.563	54.924	54.482	55.206		187.782	0.000838538	0.000380739	0.0276409	0.000411399	0.00082527	0.00152503	0.000904433	0.000944447	0.000838121	0.00118122	0.003549	0.00847148		187.782	61.636	61.065	65.321	59.17	59.939	57.794	63.042	59.883	60.901	64.836		187.782	0.00269181	0.000340815	0.00420942	0.00204581	0.00125279	0.00120758	0.00111309	0.000737605	0.000930826	0.000994479
	188.258	54.85	54.711	77.468	53.845	53.435	54.559	54.44	54.762	54.202	55.227		188.258	0.000703501	0.000581884	0.0285483	0.000424706	0.00074775	0.00151523	0.000731423	0.000681107	0.000382443	0.00120934	0.00355257	0.00878935		188.258	61.169	61.044	65.06	59.135	59.904	57.695	62.89	60.015	60.55	65.039		188.258	0.00210739	0.000319127	0.00396462	0.00197702	0.0011802	0.00102506	0.000949145	0.000922007	0.000517256	0.0011802
	188.733	54.882	54.657	73.649	53.825	53.543	54.335	53.973	54.837	54.232	54.989		188.733	0.000738349	0.00051723	0.0237014	0.000402528	0.000922171	0.00107615	7.45489e-05	0.000803024	0.000431266	0.000890601	0.00295573	0.0072954		188.733	60.71	61.202	64.7	59.445	60.1	58.018	62.654	59.65	60.762	65.017		188.733	0.00153299	0.000482304	0.00362697	0.00258624	0.00158673	0.00162055	0.000694602	0.000412109	0.000767047	0.00116007
	189.209	55.021	54.902	69.019	53.877	53.597	54.282	53.957	54.965	54.324	54.931		189.209	0.000889721	0.000810567	0.0178252	0.000460191	0.00100938	0.000972255	5.20436e-05	0.00101109	0.000580988	0.000812924	0.00244244	0.00541327		189.209	60.977	60.735	64.742	58.881	59.926	58.176	62.606	59.764	60.838	65.47		189.209	0.00186712	0	0.00366636	0.00147785	0.00122583	0.00191184	0.00064283	0.000571365	0.000856595	0.00157451
	189.684	54.709	54.694	65.404	53.826	53.449	54.325	54.221	54.866	54.237	54.851		189.684	0.00054995	0.00056153	0.0132373	0.000403637	0.00077036	0.00105654	0.000423381	0.000850165	0.000439403	0.000705784	0.0018998	0.0039891		189.684	61.453	61.391	63.529	58.678	60.181	58.078	62.498	60.028	60.631	65.513		189.684	0.0024628	0.000677498	0.00252865	0.00107891	0.00175474	0.00173117	0.000526344	0.000940167	0.000612695	0.00161386
	190.159	54.759	54.697	63.073	53.871	53.192	54.357	54.122	54.669	54.322	54.867		190.159	0.000604401	0.000565122	0.0102789	0.000453537	0.000355302	0.00111927	0.00028413	0.000529931	0.000577734	0.000727212	0.00154955	0.00307566		190.159	61.494	61.209	63.43	58.759	60.431	58.245	62.741	60.051	60.609	65.319		190.159	0.00251411	0.000489534	0.0024358	0.0012381	0.00227328	0.00203906	0.000788438	0.000972298	0.000586774	0.00143637
	190.635	54.696	54.704	60.799	53.851	53.378	54.078	54.141	54.945	54.314	54.884		190.635	0.000535793	0.000573503	0.00739281	0.00043136	0.000655694	0.000572376	0.000310855	0.000978583	0.000564714	0.00074998	0.00127657	0.00215645		190.635	61.848	60.815	63.225	59.019	60.221	57.994	62.495	59.999	60.992	64.907		190.635	0.00295711	8.26218e-05	0.00224352	0.00174906	0.00183771	0.0015763	0.000523108	0.000899655	0.00103805	0.00105944
	191.11	54.775	54.458	59.851	53.724	53.246	54.251	53.97	54.8	54.217	54.92		191.11	0.000621825	0.000278969	0.00618965	0.00029053	0.000442513	0.000911489	7.03291e-05	0.000742878	0.000406855	0.000798193	0.00107532	0.00181609		191.11	61.842	61.035	62.404	59.046	59.787	58.243	62.894	60.12	60.894	64.52		191.11	0.0029496	0.000309832	0.00147348	0.00180212	0.00093752	0.00203537	0.00095346	0.00106869	0.000922578	0.000705375
	191.586	54.872	54.283	58.55	53.885	53.332	54.321	54.032	54.839	54.218	55.298		191.586	0.000727459	6.94429e-05	0.00453849	0.000469062	0.000581404	0.0010487	0.000157537	0.000806275	0.000408482	0.00130443	0.00101113	0.00129568		191.586	61.239	60.956	62.464	59.135	59.963	57.854	62.684	59.563	61.115	64.399		191.586	0.00219499	0.000228243	0.00152976	0.00197702	0.00130257	0.0013182	0.000726959	0.000290572	0.00118297	0.000594674
	192.061	54.637	54.34	57.468	53.766	53.36	54.433	54.141	54.746	54.245	55.422		192.061	0.000471541	0.000137689	0.00316526	0.000337104	0.000626624	0.00126824	0.000310855	0.000655098	0.000452422	0.0014705	0.000889534	0.000904008		192.061	61.199	61.191	62.296	59.024	60.171	57.677	62.493	59.774	60.828	64.452		192.061	0.00214494	0.000470944	0.00137219	0.00175888	0.001734	0.000991873	0.000520951	0.000585335	0.000844813	0.000643163
	192.536	54.678	54.585	56.913	53.914	53.348	54.339	54.262	54.7	54.322	55.324		192.536	0.000516191	0.000431025	0.00246088	0.00050122	0.000607244	0.00108399	0.000481051	0.000580323	0.000577734	0.00133925	0.000857891	0.000635869		192.536	61.381	61.363	61.964	59.288	59.906	57.519	62.505	59.861	60.758	64.671		192.536	0.0023727	0.000648581	0.0010608	0.0022777	0.00118435	0.00070058	0.000533894	0.000706872	0.000762334	0.000843523
	193.012	54.664	54.491	56.509	53.64	53.264	54.129	54.25	54.699	54.494	55.171		193.012	0.000500945	0.00031848	0.00194815	0.000197383	0.000471583	0.000672346	0.000464172	0.000578697	0.00085765	0.00113434	0.000714375	0.000508853		193.012	61.338	60.873	62.1	58.946	59.678	57.947	62.63	60.014	60.72	64.858		193.012	0.00231888	0.000142523	0.00118835	0.00160559	0.000711437	0.00148965	0.000668716	0.00092061	0.00071756	0.00101461
	193.487	55.063	54.584	55.783	53.538	53.241	54.199	54.105	54.741	54.369	55.091		193.487	0.00093546	0.000429828	0.00102674	8.42759e-05	0.000434438	0.000809559	0.000260218	0.00064697	0.000654222	0.0010272	0.000630892	0.000325655		193.487	61.437	61.042	61.55	59.165	59.838	57.46	62.693	59.746	60.791	64.679		193.487	0.00244278	0.000317061	0.000672494	0.00203598	0.0010433	0.000591805	0.000736666	0.000546219	0.000801217	0.000850842
	193.962	54.897	54.555	55.96	53.686	53.281	54.029	54.51	54.8	54.274	54.872		193.962	0.000754684	0.000395106	0.00125138	0.000248392	0.000499038	0.000476327	0.000829884	0.000742878	0.000499618	0.000733909	0.000643122	0.000283235		193.962	61.304	61.285	61.719	59.067	59.78	57.753	62.696	59.793	60.898	64.83		193.962	0.00227634	0.000568025	0.000831004	0.00184339	0.000923001	0.00113199	0.000739902	0.000611877	0.000927291	0.000988989
	194.438	54.846	54.514	55.75	53.827	53.42	54.282	54.293	54.711	54.313	55.012		194.438	0.000699145	0.000346017	0.000984862	0.000404746	0.000723525	0.000972255	0.000524655	0.000598204	0.000563087	0.000921403	0.00067379	0.000228596		194.438	61.439	60.816	61.484	58.975	59.794	57.861	63.15	59.99	61.144	64.998		194.438	0.00244528	8.36545e-05	0.000610591	0.00166259	0.000952039	0.0013311	0.00122957	0.000887082	0.00121714	0.00114269
	194.913	55.165	54.384	55.908	53.624	53.116	54.418	54.298	54.715	54.146	55.212		194.913	0.00104654	0.000190369	0.00118539	0.000179641	0.000232562	0.00123884	0.000531688	0.000604706	0.000291308	0.00118925	0.00066903	0.000450833		194.913	61.659	60.863	61.486	59.275	60.125	57.874	62.62	59.807	61.1	64.879		194.913	0.00272059	0.000132195	0.000612467	0.00225215	0.00163859	0.00135507	0.00065793	0.000631435	0.0011653	0.00103382
	195.389	54.927	54.496	55.671	53.703	53.188	54.21	53.958	54.747	54.147	55.005		195.389	0.000787354	0.000324466	0.000884599	0.000267243	0.000348842	0.000831122	5.34501e-05	0.000656724	0.000292935	0.000912029	0.000535876	0.000311218		195.389	60.965	61.685	61.101	59.107	59.665	57.789	62.826	59.951	61.049	65.434		195.389	0.0018521	0.000981133	0.000251365	0.001922	0.000684473	0.00119836	0.000880116	0.0008326	0.00110521	0.00154158
	195.864	54.689	54.794	55.396	53.856	52.972	54.201	54.249	54.75	54.202	55.199		195.864	0.00052817	0.000681259	0.000535582	0.000436904	0	0.00081348	0.000462766	0.0006616	0.000382443	0.00117184	0.000567405	0.00030449		195.864	61.047	61.654	61.34	58.85	59.783	57.974	62.871	60.158	60.369	65.167		195.864	0.00195472	0.000949117	0.000475529	0.00141693	0.000929223	0.00153943	0.000928652	0.00112177	0.000303991	0.00129731
	196.339	55.005	54.715	55.539	53.921	53.315	54.285	54.393	54.556	54.49	54.591		196.339	0.000872297	0.000586673	0.000717071	0.000508982	0.000553949	0.000978136	0.000665314	0.000346243	0.00085114	0.00035758	0.000643738	0.000214162		196.339	61.341	61.491	61.516	58.872	59.991	57.799	62.46	59.761	61.126	65.041		196.339	0.00232264	0.000780776	0.000640605	0.00146017	0.00136065	0.0012168	0.000485358	0.000567174	0.00119593	0.00118203
	196.815	55.023	54.676	55.188	53.886	53.473	54.23	54.489	54.717	54.126	54.832		196.815	0.000891899	0.000539979	0.000271598	0.000470171	0.00080912	0.000870325	0.000800345	0.000607957	0.00025876	0.000680339	0.000620049	0.00023319		196.815	61.645	61.641	61.854	59.059	59.73	57.751	62.797	59.928	60.928	63.979		196.815	0.00270307	0.000935691	0.000957624	0.00182766	0.000819293	0.0011283	0.000848838	0.000800469	0.000962639	0.000210423
	197.29	54.569	54.686	55.216	53.82	53.495	54.333	54.234	54.711	54.381	54.853		197.29	0.000397489	0.000551952	0.000307135	0.000396984	0.000844651	0.00107223	0.000441667	0.000598204	0.000673751	0.000708463	0.000599252	0.000234622		197.29	61.163	61.922	61.305	59.044	59.956	57.425	63.006	59.95	60.67	64.46		197.29	0.00209989	0.0012259	0.000442702	0.00179819	0.00128805	0.000527278	0.00107426	0.000831203	0.000658647	0.000650482
	197.766	54.715	54.799	55.252	53.718	53.354	54.232	54.451	54.783	54.131	54.777		197.766	0.000556484	0.000687246	0.000352824	0.000283877	0.000616934	0.000874246	0.000746895	0.000715244	0.000266897	0.00060668	0.000570733	0.000206379		197.766	61.3	61.64	61.46	58.979	59.876	57.593	62.343	60.142	61.141	64.788		197.766	0.00227133	0.000934659	0.000588081	0.00167045	0.00112212	0.000837008	0.000359165	0.00109942	0.00121361	0.000950564
	198.241	54.637	54.961	55.281	53.775	53.283	54.203	54.421	54.571	54.09	54.763		198.241	0.000471541	0.000881207	0.00038963	0.000347084	0.000502268	0.0008174	0.000704698	0.000370626	0.000200173	0.00058793	0.000527256	0.000218906		198.241	61.473	61.876	61.463	59.235	60.228	57.831	62.398	59.898	61.241	64.727		198.241	0.00248783	0.00117839	0.000590895	0.00217355	0.00185222	0.00127579	0.000418487	0.00075856	0.00133143	0.000894756
	198.716	54.863	54.83	55.092	53.535	53.439	54.17	54.417	54.675	54.259	54.876		198.716	0.000717658	0.000724362	0.00014976	8.09492e-05	0.00075421	0.000752714	0.000699072	0.000539684	0.000475206	0.000739266	0.000563288	0.000254621		198.716	61.149	62.089	61.332	59.181	60.597	57.53	62.503	59.499	61.222	64.871		198.716	0.00208237	0.00139837	0.000468026	0.00206742	0.00261759	0.00072086	0.000531737	0.000201165	0.00130905	0.0010265
	199.192	55.068	54.811	55.474	53.616	53.309	54.154	54.299	54.857	54.188	55.403		199.192	0.000940905	0.000701613	0.000634576	0.00017077	0.000544259	0.000721351	0.000533095	0.000835535	0.00035966	0.00144505	0.000688681	0.00034689		199.192	60.909	61.69	61.155	58.88	60.166	57.636	62.517	59.584	60.557	64.606		199.192	0.00178202	0.000986297	0.000302013	0.00147589	0.00172363	0.000916284	0.000546837	0.000319908	0.000525504	0.000784055
	199.667	54.836	54.423	55.596	53.538	53.126	54.075	54.108	54.796	54.314	55.012		199.667	0.000688254	0.000237064	0.000789412	8.42759e-05	0.000248712	0.000566496	0.000264438	0.000736376	0.000564714	0.000921403	0.000510114	0.000283007		199.667	61.139	61.694	61.426	59.102	59.97	57.632	62.907	59.598	61.181	64.888		199.667	0.00206985	0.000990428	0.000556191	0.00191217	0.00131709	0.00090891	0.000967481	0.000339466	0.00126074	0.00104205
	200.143	55.178	54.266	55.505	53.768	53.41	54.268	54.086	54.815	54.246	55.023		200.143	0.0010607	4.9089e-05	0.000673919	0.000339321	0.000707375	0.000944813	0.000233493	0.000767261	0.00045405	0.000936135	0.000616615	0.000335562		200.143	61.277	61.553	61.509	58.831	59.712	57.585	63.196	59.828	60.923	64.383		200.143	0.00224255	0.000844807	0.000634039	0.00137959	0.000781958	0.000822259	0.00127919	0.000660771	0.000956747	0.000580036
	200.618	54.972	54.481	55.195	53.553	53.252	54.161	54.226	54.805	54.483	54.94		200.618	0.00083636	0.000306507	0.000280482	0.000100909	0.000452203	0.000735072	0.000430414	0.000751006	0.000839748	0.000824978	0.000555768	0.00027353		200.618	61.364	62.026	61.351	58.431	59.733	57.704	63.093	59.996	60.958	64.604		200.618	0.00235142	0.00133331	0.000485847	0.0005935	0.000825515	0.00104165	0.0011681	0.000895464	0.000997986	0.000782226
	201.093	54.799	54.714	55.16	53.591	53.027	54.207	54.217	54.581	54.485	54.954		201.093	0.000647961	0.000585476	0.000236062	0.000143047	8.88256e-05	0.000825241	0.000417755	0.000386882	0.000843003	0.000843727	0.000501798	0.000289914		201.093	61.772	61.951	61.38	58.54	60.001	58.014	62.902	60.193	60.849	64.774		201.093	0.002862	0.00125585	0.000513047	0.00080771	0.00138139	0.00161318	0.000962088	0.00117067	0.000869556	0.000937756
	201.569	54.79	54.734	55.495	53.778	53.213	54.208	54.249	54.688	54.243	54.857		201.569	0.00063816	0.000609422	0.000661228	0.00035041	0.000389218	0.000827201	0.000462766	0.000560816	0.000449168	0.00071382	0.000566221	0.000152134		201.569	61.204	61.731	61.167	58.876	60.199	57.862	62.844	60.171	60.585	64.268		201.569	0.00215119	0.00102864	0.000313268	0.00146803	0.00179207	0.00133294	0.000899531	0.00113994	0.000558495	0.000474825
	202.044	54.749	54.809	55.186	53.992	53.199	54.163	54.345	54.671	54.424	54.92		202.044	0.000593511	0.000699219	0.00026906	0.000587713	0.000366607	0.000738993	0.000597798	0.000533182	0.00074373	0.000798193	0.0005928	0.000169063		202.044	61.594	61.941	61.153	59.027	60.189	57.873	62.875	59.979	60.574	64.265		202.044	0.00263925	0.00124552	0.000300137	0.00176478	0.00177133	0.00135322	0.000932967	0.000871715	0.000545534	0.00047208
	202.52	54.844	54.619	54.974	54.039	53.501	54.407	54.071	54.94	54.432	55.043		202.52	0.000696967	0.000471733	0	0.000639831	0.000854341	0.00121728	0.000212394	0.000970456	0.00075675	0.00096292	0.000678267	0.000367524		202.52	61.179	62.3	61.461	59.323	59.821	57.854	62.839	59.705	60.64	64.325		202.52	0.00211991	0.00161629	0.000589019	0.00234649	0.00100804	0.0013182	0.000894138	0.000488943	0.0006233	0.000526973
	202.995	54.979	54.428	55.018	54.092	53.487	54.505	54.372	54.599	54.206	55.192		202.995	0.000843983	0.00024305	5.58427e-05	0.000698603	0.00083173	0.00140938	0.000635775	0.000416142	0.000388953	0.00116247	0.000668593	0.000415065		202.995	61.571	62.611	61.203	59	59.938	57.668	63.181	59.686	60.509	64.304		202.995	0.00261047	0.00193748	0.000347033	0.00171172	0.00125072	0.000975281	0.00126301	0.0004624	0.000468948	0.000507761
	203.47	55.047	54.614	55.096	53.91	53.27	54.22	54.095	54.374	54.236	54.969		203.47	0.000918036	0.000465747	0.000154836	0.000496784	0.000481273	0.000850724	0.000246152	5.03922e-05	0.000437776	0.000863816	0.000496554	0.000302055		203.47	61.556	61.967	60.995	58.341	59.707	57.535	62.928	59.64	60.808	64.195		203.47	0.00259169	0.00127238	0.000151944	0.000416629	0.000771587	0.000730078	0.000990131	0.000398139	0.000821247	0.000408038
	203.946	54.806	54.568	55.592	53.89	53.239	53.984	54.116	54.441	54.526	54.582		203.946	0.000655584	0.000410671	0.000784336	0.000474606	0.000431208	0.000388118	0.00027569	0.000159304	0.000909727	0.000345526	0.000483477	0.000232457		203.946	61.184	61.809	61.082	59.006	60.062	57.715	62.799	59.95	60.883	63.794		203.946	0.00212617	0.0011092	0.000233544	0.00172351	0.00150791	0.00106193	0.000850995	0.000831203	0.000909617	4.11698e-05
	204.421	54.717	54.481	55.462	53.975	53.606	54.073	54.228	54.343	54.419	54.858		204.421	0.000558662	0.000306507	0.000619346	0.000568862	0.00102392	0.000562575	0.000433227	0	0.000735593	0.000715159	0.000552385	0.000272251		204.421	61.256	62.295	61.608	58.951	59.773	57.607	62.773	59.96	60.717	64.258		204.421	0.00221627	0.00161112	0.000726894	0.00161542	0.000908482	0.000862819	0.000822952	0.000845173	0.000714026	0.000465676
	204.897	54.645	54.501	55.307	53.827	53.43	54.119	53.951	54.658	54.444	54.857		204.897	0.000480254	0.000330453	0.000422627	0.000404746	0.000739675	0.000652744	4.36041e-05	0.000512049	0.000776279	0.00071382	0.000507625	0.000224816		204.897	61.031	62.151	61.286	58.785	59.756	57.454	62.708	60.155	61.022	64.619		204.897	0.0019347	0.00146241	0.000424881	0.00128919	0.000873221	0.000580744	0.000752845	0.00111758	0.0010734	0.000795949
	205.372	54.594	54.601	55.398	53.569	53.454	54.408	54.29	54.761	54.402	54.739		205.372	0.000424714	0.000450182	0.00053812	0.000118652	0.000778435	0.00121924	0.000520436	0.000679481	0.000707927	0.000555788	0.000599298	0.000284847		205.372	61.124	62.221	61.13	58.95	59.512	57.694	62.646	60.089	61.287	64.539		205.372	0.00205108	0.0015347	0.000278565	0.00161345	0.000367126	0.00102321	0.000685973	0.00102538	0.00138563	0.000722758
	205.847	54.785	54.618	55.267	53.645	53.395	54.164	54.118	54.882	54.565	54.739		205.847	0.000632715	0.000470536	0.000371861	0.000202927	0.000683149	0.000740953	0.000278503	0.000876173	0.000973196	0.000555788	0.00057858	0.000251794		205.847	61.51	62.207	60.984	58.778	59.638	57.615	62.282	60.113	60.44	64.41		205.847	0.00253413	0.00152024	0.000141627	0.00127544	0.00062847	0.000877568	0.000293372	0.00105891	0.000387648	0.000604738
	206.323	54.821	54.677	55.535	53.834	53.27	54.014	54.437	54.742	54.35	54.718		206.323	0.000671919	0.000541176	0.000711994	0.000412508	0.000481273	0.000446924	0.000727203	0.000648596	0.000623301	0.000527664	0.000579256	0.000112483		206.323	60.956	61.854	61.415	58.8	60.261	57.498	62.616	60.115	60.56	64.233		206.323	0.00184084	0.00115567	0.000545874	0.00131867	0.00192067	0.000661863	0.000653616	0.0010617	0.000529039	0.000442804
	206.798	54.666	54.556	55.248	53.791	53.346	53.924	54.408	54.885	54.265	54.939		206.798	0.000503123	0.000396304	0.000347748	0.000364826	0.000604014	0.000270507	0.000686412	0.00088105	0.000484971	0.000823638	0.000536259	0.00020749		206.798	61.235	62.16	61.851	59.255	60.226	57.501	62.695	59.854	60.769	64.704		206.798	0.00218999	0.0014717	0.000954811	0.00221285	0.00184808	0.000667394	0.000738823	0.000697093	0.000775295	0.000873714
	207.274	54.871	54.7	55.241	53.779	53.338	54.121	54.178	54.85	54.353	55.11		207.274	0.00072637	0.000568714	0.000338863	0.000351519	0.000591094	0.000656664	0.000362898	0.000824156	0.000628184	0.00105265	0.000610111	0.000226397		207.274	61.228	62.541	61.276	59.118	59.85	57.545	62.969	60.045	60.912	64.292		207.274	0.00218123	0.00186519	0.000415502	0.00194361	0.00106819	0.000748514	0.00103435	0.000963916	0.000943786	0.000496782
	207.749	54.805	54.375	55.335	53.713	53.382	54.137	54.252	54.723	54.324	54.962		207.749	0.000654495	0.000179594	0.000458164	0.000278332	0.000662154	0.000688028	0.000466985	0.00061771	0.000580988	0.000854441	0.000544089	0.000201869		207.749	60.931	62.147	61.575	58.539	59.851	57.853	62.581	60.036	60.677	63.793		207.749	0.00180956	0.00145827	0.000695943	0.000805745	0.00107027	0.00131635	0.000615866	0.000951343	0.000666895	4.02549e-05
	208.224	54.815	54.637	55.294	53.909	53.434	54.191	54.302	54.543	54.453	54.877		208.224	0.000665385	0.000493284	0.000406128	0.000495675	0.000746135	0.000793878	0.000537315	0.000325111	0.000790926	0.000740605	0.000599444	0.000169571		208.224	60.752	62.345	61.452	58.621	60.02	57.602	62.705	59.728	60.705	64.008		208.224	0.00158555	0.00166276	0.000580577	0.000966894	0.0014208	0.000853601	0.000749609	0.000521073	0.000699887	0.000236955
	208.7	54.641	54.541	55.102	53.703	53.224	54.047	54.171	54.597	54.619	54.963		208.7	0.000475897	0.000378344	0.000162451	0.000267243	0.000406983	0.00051161	0.000353052	0.000412891	0.00106108	0.00085578	0.000488533	0.000271116		208.7	60.364	62.52	61.284	58.69	59.8	57.77	62.841	59.452	61.013	64.625		208.7	0.0011	0.0018435	0.000423005	0.00110249	0.000964484	0.00116333	0.000896295	0.000135507	0.00106279	0.000801438
	209.175	54.447	54.626	55.102	53.766	53.187	53.84	54.289	54.741	54.361	54.401		209.175	0.000264629	0.000480114	0.000162451	0.000337104	0.000347227	0.00010585	0.000519029	0.00064697	0.000641203	0.000103122	0.00036077	0.000205622		209.175	60.728	62.038	61.245	58.738	59.875	57.74	62.82	59.696	61.025	64.501		209.175	0.00155552	0.0013457	0.000386426	0.00119683	0.00112005	0.00110802	0.000873645	0.00047637	0.00107693	0.000687993
	209.651	54.796	54.695	55.124	53.598	53.397	53.786	54.502	54.585	54.441	54.324		209.651	0.000644694	0.000562727	0.000190373	0.000150809	0.000686379	0	0.000818631	0.000393384	0.000771396	0	0.000421839	0.000316731		209.651	61.229	61.774	61.152	58.832	60.046	57.318	63.09	59.793	61.145	64.575		209.651	0.00218248	0.00107305	0.000299199	0.00138156	0.00147473	0.00033001	0.00116486	0.000611877	0.00121832	0.000755694
	210.126	54.396	54.594	55.18	53.737	53.368	54.141	54.326	54.718	54.094	54.844		210.126	0.00020909	0.000441801	0.000261445	0.000304946	0.000639544	0.000695868	0.000571073	0.000609583	0.000206682	0.00069641	0.000463644	0.000202556		210.126	61.297	62.301	61.314	58.898	60.082	57.278	62.646	59.901	61.319	64.24		210.126	0.00226758	0.00161732	0.000451143	0.00151126	0.0015494	0.000256265	0.000685973	0.000762751	0.00142334	0.000449208
	210.601	54.554	54.695	55.22	53.613	53.347	54.121	54.369	54.762	54.327	54.604		210.601	0.000381154	0.000562727	0.000312211	0.000167443	0.000605629	0.000656664	0.000631556	0.000681107	0.000585871	0.00037499	0.000495935	0.000174025		210.601	60.837	62.316	61.508	58.595	59.971	57.689	63.05	59.734	61.006	65.124		210.601	0.00169192	0.00163281	0.000633101	0.000915798	0.00131917	0.001014	0.00112172	0.000529455	0.00105454	0.00125797
	211.077	54.498	54.65	55.375	53.6	53.526	54.014	54.47	54.609	54.443	54.875		211.077	0.000320169	0.000508849	0.00050893	0.000153027	0.000894716	0.000446924	0.00077362	0.000432397	0.000774651	0.000737926	0.000555121	0.000233952		211.077	60.935	61.996	61.364	58.129	59.998	57.958	63.168	59.59	60.669	64.944		211.077	0.00181456	0.00130233	0.00049804	0	0.00137517	0.00150993	0.00124899	0.00032829	0.000657469	0.00109329
	211.552	54.692	54.348	55.313	53.778	53.536	53.959	54.547	54.567	54.428	54.863		211.552	0.000531437	0.000147267	0.000430242	0.00035041	0.000910866	0.000339113	0.000881927	0.000364124	0.00075024	0.000721855	0.000542748	0.000259325		211.552	60.799	62.408	61.205	58.962	59.75	57.688	62.755	59.788	61.002	64.924		211.552	0.00164437	0.00172783	0.000348909	0.00163704	0.000860776	0.00101215	0.000803538	0.000604892	0.00104983	0.00107499
	212.028	54.617	54.354	55.425	53.786	53.306	54.045	54.271	54.78	54.287	54.86		212.028	0.000449761	0.000154451	0.000572387	0.000359281	0.000539414	0.00050769	0.00049371	0.000710367	0.000520774	0.000717838	0.000502567	0.000163536		212.028	60.4	61.87	61.121	59.025	59.806	57.752	62.418	59.747	61.17	64.271		212.028	0.00114505	0.0011722	0.000270123	0.00176085	0.000976929	0.00113015	0.000440058	0.000547616	0.00124778	0.000477569
	212.503	54.633	54.403	55.403	53.706	53.438	53.996	54.2	54.804	54.152	54.814		212.503	0.000467185	0.000213118	0.000544466	0.00027057	0.000752595	0.00041164	0.000393843	0.00074938	0.000301072	0.000656232	0.00047601	0.000194734		212.503	60.697	61.909	60.992	59.24	60.01	57.449	62.513	59.769	60.884	64.137		212.503	0.00151672	0.00121247	0.000149131	0.00218337	0.00140006	0.000571525	0.000542523	0.00057835	0.000910795	0.000354975
	212.978	54.842	54.28	55.423	53.696	53.58	54.057	54.284	54.638	54.17	54.678		212.978	0.000694789	6.58511e-05	0.000569849	0.000259481	0.000981926	0.000531212	0.000511996	0.000479538	0.000330366	0.000474094	0.00048991	0.000247515		212.978	60.871	61.975	61.131	58.8	59.704	57.567	62.701	60.364	61.217	64.559		212.978	0.00173447	0.00128064	0.000279503	0.00131867	0.000765365	0.000789074	0.000745295	0.00140955	0.00130316	0.000741056
	213.454	54.727	54.318	55.526	53.598	53.34	54.185	54.19	54.665	54.402	54.911		213.454	0.000569552	0.000111348	0.000700572	0.000150809	0.000594324	0.000782117	0.000379777	0.000523428	0.000707927	0.000786139	0.000530599	0.000244333		213.454	60.575	61.98	61.152	59.261	59.77	57.548	62.659	59.893	60.909	64.102		213.454	0.00136405	0.0012858	0.000299199	0.00222464	0.000902259	0.000754045	0.000699995	0.000751575	0.000940252	0.000322954
	213.929	54.819	54.275	55.426	53.611	53.359	54.286	54.21	54.773	54.302	55.092		213.929	0.000669741	5.98646e-05	0.000573656	0.000165225	0.000625009	0.000980096	0.000407909	0.000698988	0.000545185	0.00102854	0.000575422	0.000308895		213.929	60.721	62.055	61.416	58.768	59.979	57.845	62.702	60.138	60.925	63.755		213.929	0.00154676	0.00136326	0.000546812	0.00125578	0.00133576	0.0013016	0.000746373	0.00109384	0.000959104	5.4893e-06
	214.405	54.752	54.328	55.438	53.7	53.566	54.303	54.228	54.784	54.472	54.638		214.405	0.000596778	0.000123321	0.000588886	0.000263917	0.000959316	0.00101342	0.000433227	0.000716869	0.000821846	0.000420524	0.00059381	0.000291137		214.405	60.574	62.292	61.493	59.053	60.03	57.487	62.394	60.019	60.546	64.256		214.405	0.0013628	0.00160803	0.000619032	0.00181587	0.00144154	0.000641583	0.000414172	0.000927595	0.000512543	0.000463846
	214.88	54.661	54.327	55.112	53.462	53.417	54.321	54.305	54.851	54.18	54.981		214.88	0.000497678	0.000122124	0.000175143	0	0.00071868	0.0010487	0.000541534	0.000825781	0.00034664	0.000879887	0.000515617	0.000352842		214.88	60.395	61.94	61.439	58.869	60.065	57.767	62.219	59.946	60.749	64.269		214.88	0.00113879	0.00124449	0.000568384	0.00145427	0.00151414	0.0011578	0.000225422	0.000825615	0.00075173	0.00047574
	215.355	54.345	54.263	55.416	53.644	53.284	54.13	54.461	54.948	54.436	54.956		215.355	0.00015355	4.54971e-05	0.000560965	0.000201819	0.000503883	0.000674306	0.000760961	0.00098346	0.000763259	0.000846406	0.000549411	0.000319087		215.355	60.633	61.886	61.516	58.45	59.932	57.522	62.657	59.82	60.995	64.057		215.355	0.00143663	0.00118872	0.000640605	0.000630839	0.00123827	0.000706111	0.000697837	0.000649596	0.00104158	0.000281784
	215.831	54.247	54.302	55.62	53.703	53.387	54.079	53.92	54.698	54.366	54.949		215.831	4.68274e-05	9.21915e-05	0.000819872	0.000267243	0.000670229	0.000574336	0	0.000577072	0.00064934	0.000837031	0.000453414	0.000321939		215.831	60.548	62.344	61.385	58.588	60.002	57.616	62.502	59.916	60.778	63.757		215.831	0.00133026	0.00166173	0.000517736	0.000902041	0.00138346	0.000879412	0.000530658	0.000783706	0.0007859	7.31907e-06
	216.306	54.545	54.391	55.442	53.688	53.467	53.98	54.277	54.643	54.249	54.774		216.306	0.000371352	0.000198751	0.000593963	0.00025061	0.00079943	0.000380277	0.00050215	0.000487666	0.000458932	0.000602662	0.000464579	0.000177061		216.306	60.836	61.992	61.106	58.679	60.206	57.215	63.016	59.845	60.655	64.092		216.306	0.00169067	0.00129819	0.000256054	0.00108088	0.00180659	0.000140116	0.00108505	0.00068452	0.000640974	0.000313805
	216.782	54.474	54.225	55.566	53.919	53.625	53.965	54.201	54.506	54.131	54.912		216.782	0.000294033	0	0.000751338	0.000506764	0.0010546	0.000350874	0.00039525	0.000264965	0.000266897	0.000787479	0.00046722	0.000312323		216.782	60.847	62.005	61.531	58.739	59.828	57.533	62.526	59.929	60.732	64.654		216.782	0.00170444	0.00131162	0.000654674	0.00119879	0.00102256	0.00072639	0.000556544	0.000801866	0.0007317	0.00082797
	217.257	54.551	54.35	55.518	53.541	53.427	54.379	54.108	54.569	54.226	54.933		217.257	0.000377887	0.000149662	0.000690418	8.76026e-05	0.00073483	0.00116239	0.000264438	0.000367375	0.000421501	0.000815603	0.000507171	0.000336026		217.257	60.749	61.993	61.332	58.982	59.954	57.684	62.557	60.195	60.447	64.309		217.257	0.0015818	0.00129923	0.000468026	0.00167634	0.0012839	0.00100478	0.00058998	0.00117346	0.000395895	0.000512335
	217.732	54.719	54.418	55.239	53.822	53.365	54.318	54.227	54.784	54.269	55.092		217.732	0.00056084	0.000231077	0.000336325	0.000399202	0.000634699	0.00104282	0.000431821	0.000716869	0.00049148	0.00102854	0.000587368	0.000274985		217.732	60.677	62.43	61.142	58.744	59.839	57.594	62.918	60.235	60.67	64.767		217.732	0.00149169	0.00175055	0.00028982	0.00120862	0.00104538	0.000838852	0.000979345	0.00122934	0.000658647	0.000931352
	218.208	54.66	54.595	55.097	53.926	53.304	54.173	54.333	54.735	54.225	54.819		218.208	0.000496589	0.000442998	0.000156106	0.000514527	0.000536184	0.000758594	0.000580919	0.000637217	0.000419874	0.000662928	0.000520593	0.00016466		218.208	60.618	62.023	61.646	58.865	59.495	57.139	62.62	59.974	60.711	64.332		218.208	0.00141786	0.00133021	0.000762535	0.00144641	0.000331866	0	0.00065793	0.00086473	0.000706956	0.000533377
	218.683	54.611	54.332	55.501	53.734	53.433	54.194	54.092	54.513	54.328	54.946		218.683	0.000443227	0.00012811	0.000668843	0.000301619	0.00074452	0.000799759	0.000241932	0.000276344	0.000587498	0.000833013	0.000502487	0.000256936		218.683	60.208	61.957	61.686	58.921	59.585	57.414	62.708	59.752	60.752	64.283		218.683	0.000904778	0.00126205	0.000800053	0.00155646	0.00051854	0.000506998	0.000752845	0.000554601	0.000755265	0.000488548
	219.159	54.49	54.455	55.445	53.763	53.244	53.942	54.171	54.84	54.467	55.175		219.159	0.000311457	0.000275377	0.00059777	0.000333777	0.000439283	0.00030579	0.000353052	0.0008079	0.000813709	0.0011397	0.000537782	0.000293324		219.159	60.302	61.977	61.378	58.612	59.614	57.749	62.568	59.655	60.782	64.097		219.159	0.00102241	0.0012827	0.000511171	0.000949207	0.000578691	0.00112461	0.000601844	0.000419094	0.000790613	0.00031838
	219.634	54.694	54.61	55.449	54.028	53.288	53.962	54.28	54.793	54.338	54.848		219.634	0.000533615	0.000460957	0.000602847	0.000627634	0.000510343	0.000344994	0.00050637	0.000731499	0.000603772	0.000701767	0.00056238	0.0001154		219.634	60.264	62.015	60.833	58.466	59.48	57.768	62.613	59.493	60.389	63.749		219.634	0.000974858	0.00132195	0	0.000662283	0.000300753	0.00115964	0.00065038	0.000192783	0.000327556	0
	220.109	54.788	54.678	55.341	53.937	53.342	54.048	54.612	54.726	54.169	55.066		220.109	0.000635982	0.000542373	0.000465779	0.000526724	0.000597554	0.00051357	0.000973355	0.000622587	0.000328739	0.000993723	0.000620039	0.000210809		220.109	60.417	61.752	61.216	58.418	59.552	58.041	62.535	59.664	60.617	64.245		220.109	0.00116633	0.00105033	0.000359226	0.000567952	0.000450093	0.00166295	0.000566251	0.000431667	0.0005962	0.000453782
	220.585	54.582	54.662	55.383	53.82	53.174	54.32	54.194	54.875	54.064	55.067		220.585	0.000411646	0.000523217	0.000519083	0.000396984	0.000326232	0.00104674	0.000385404	0.000864795	0.00015786	0.000995062	0.000562702	0.000301383		220.585	60.325	61.907	61.496	58.671	59.73	57.633	62.01	60.242	61.131	64.683		220.585	0.00105119	0.00121041	0.000621846	0.00106516	0.000819293	0.000910754	0	0.00123912	0.00120183	0.000854501
	221.06	54.41	54.425	55.485	53.812	53.231	54.218	54.411	54.814	54.206	54.918		221.06	0.000224336	0.000239458	0.000648536	0.000388113	0.000418288	0.000846803	0.000690632	0.000765636	0.000388953	0.000795514	0.000540627	0.00023463		221.06	60.537	61.784	61.676	58.803	60.238	57.848	62.263	59.793	61.089	64.271		221.06	0.0013165	0.00108338	0.000790673	0.00132457	0.00187297	0.00130713	0.000272879	0.000611877	0.00115234	0.000477569
	221.536	54.608	54.416	55.272	53.829	53.265	54.161	54.379	54.74	54.271	55.009		221.536	0.00043996	0.000228683	0.000378207	0.000406964	0.000473198	0.000735072	0.000645621	0.000645345	0.000494735	0.000917386	0.000536517	0.000199977		221.536	60.977	62.131	61.055	58.727	59.846	58.183	62.517	59.914	60.994	63.939		221.536	0.00186712	0.00144175	0.00020822	0.00117521	0.0010599	0.00192475	0.000546837	0.000780912	0.0010404	0.000173828
	222.011	54.444	54.64	55.378	53.767	53.315	53.94	54.456	54.547	54.395	54.927		222.011	0.000261362	0.000496876	0.000512737	0.000338212	0.000553949	0.00030187	0.000753928	0.000331613	0.000696535	0.000807567	0.000505465	0.000197546		222.011	60.428	61.805	61.154	58.897	59.335	57.962	62.542	59.859	60.748	63.999		222.011	0.00118009	0.00110507	0.000301075	0.0015093	0	0.00151731	0.000573801	0.000704078	0.000750552	0.000228721
	222.486	54.626	54.76	55.463	53.589	53.258	54.062	54.302	54.7	54.215	54.788		222.486	0.000459562	0.000640551	0.000620615	0.000140829	0.000461893	0.000541013	0.000537315	0.000580323	0.0004036	0.000621412	0.000500711	0.000149052		222.486	60.739	62.019	60.997	59.282	59.616	57.894	62.78	59.833	61.223	64.321		222.486	0.00156928	0.00132608	0.00015382	0.00226591	0.000582839	0.00139194	0.000830502	0.000667756	0.00131023	0.000523314
	222.962	54.583	54.787	55.234	53.766	53.191	54.102	54.278	54.489	54.158	54.85		222.962	0.000412735	0.000672878	0.000329979	0.000337104	0.000353687	0.000619421	0.000503557	0.000237331	0.000310837	0.000704445	0.000448197	0.000166121		222.962	60.746	62.312	61.333	59.153	59.76	57.732	62.513	59.594	60.816	64.28		222.962	0.00157804	0.00162868	0.000468964	0.0020124	0.000881518	0.00109327	0.000542523	0.000333878	0.000830673	0.000485803
	223.437	54.461	54.908	55.403	53.758	53.418	54.029	54.35	54.468	54.352	54.721		223.437	0.000279876	0.000817751	0.000544466	0.000328232	0.000720295	0.000476327	0.00060483	0.000203194	0.000626556	0.000531682	0.000513321	0.000195596		223.437	60.413	62.216	61.282	58.884	59.6	57.37	62.582	59.826	60.804	64.031		223.437	0.00116132	0.00152954	0.00042113	0.00148375	0.000549652	0.000425879	0.000616944	0.000657977	0.000816534	0.000257997
	223.913	54.467	54.376	55.585	53.904	53.326	54.258	54.354	54.446	54.137	54.816		223.913	0.00028641	0.000180791	0.000775452	0.000490131	0.000571714	0.000925211	0.000610457	0.000167432	0.000276661	0.000658911	0.000494317	0.00025971		223.913	60.251	62.208	61.307	58.708	59.842	57.302	62.779	59.514	60.899	64.358		223.913	0.000958589	0.00152127	0.000444578	0.00113787	0.0010516	0.000300512	0.000829424	0.00022212	0.000928469	0.000557164
	224.388	54.407	54.448	55.609	53.736	53.32	54.193	54.045	54.841	53.967	55.165		224.388	0.000221069	0.000266996	0.000805911	0.000303837	0.000562024	0.000797798	0.000175823	0.000809526	0	0.00112631	0.000506929	0.000365052		224.388	60.277	61.742	61.286	58.33	59.587	57.807	63.035	59.729	61.202	64.114		224.388	0.000991126	0.00104	0.000424881	0.000395011	0.000522688	0.00123155	0.00110554	0.00052247	0.00128548	0.000333933
	224.863	54.508	54.633	55.407	53.746	53.293	53.947	54.414	54.777	54.054	55.057		224.863	0.000331059	0.000488495	0.000549543	0.000314926	0.000518418	0.000315591	0.000694852	0.00070549	0.000141585	0.00098167	0.000504163	0.000244997		224.863	60.254	61.861	61.678	58.432	59.55	57.886	62.085	59.969	61.192	64.415		224.863	0.000962343	0.0011629	0.000792549	0.000595465	0.000445944	0.00137719	8.08931e-05	0.000857746	0.0012737	0.000609313
	225.339	54.204	54.768	55.483	53.732	53.603	54.166	54.257	54.577	54.318	54.931		225.339	0	0.00065013	0.000645998	0.000299401	0.00101907	0.000744873	0.000474018	0.00038038	0.000571224	0.000812924	0.000559802	0.000287848		225.339	60.19	61.993	61.64	58.829	59.919	57.362	62.565	59.633	60.994	63.918		225.339	0.000882252	0.00129923	0.000756908	0.00137566	0.00121131	0.00041113	0.000598609	0.00038836	0.0010404	0.000154615
	225.814	54.392	54.805	55.651	53.786	53.346	54.294	54.325	54.683	54.505	54.917		225.814	0.000204734	0.000694429	0.000859216	0.000359281	0.000604014	0.000995778	0.000569666	0.000552688	0.000875551	0.000794175	0.000650953	0.000244444		225.814	60.297	61.879	60.836	59.294	59.889	57.922	62.883	59.639	60.677	63.827		225.814	0.00101615	0.00118149	2.81378e-06	0.00228949	0.00114908	0.00144356	0.000941595	0.000396742	0.000666895	7.13609e-05
	226.29	54.374	54.592	55.561	53.952	53.282	54.133	54.25	54.886	54.45	55.05		226.29	0.000185132	0.000439406	0.000744992	0.000543358	0.000500653	0.000680187	0.000464172	0.000882676	0.000786043	0.000972295	0.000619891	0.000237124		226.29	60.258	62.035	61.093	58.689	59.777	57.561	62.325	59.782	60.948	64.107		226.29	0.000967349	0.0013426	0.000243861	0.00110053	0.000916778	0.000778012	0.000339751	0.00059651	0.000986204	0.000327528
	226.765	54.433	54.758	55.352	53.763	53.391	54.246	54.215	54.871	54.278	54.887		226.765	0.000249383	0.000638157	0.000479739	0.000333777	0.000676689	0.000901689	0.000414942	0.000858292	0.000506127	0.000753997	0.000581279	0.000220254		226.765	60.489	62.141	61.098	58.815	59.893	57.566	62.276	60.253	60.898	64.029		226.765	0.00125643	0.00145208	0.000248551	0.00134815	0.00115738	0.00078723	0.000286901	0.00125449	0.000927291	0.000256167
	227.24	54.477	54.657	55.436	53.798	53.49	54.187	54.367	54.673	54.223	54.926		227.24	0.0002973	0.00051723	0.000586348	0.000372588	0.000836575	0.000786037	0.000628742	0.000536433	0.000416619	0.000806228	0.00057841	0.000187771		227.24	60.281	62.084	61.272	58.929	60.093	57.579	62.491	59.997	60.604	63.897		227.24	0.000996132	0.00139321	0.00041175	0.00157218	0.00157221	0.000811197	0.000518794	0.000896861	0.000580882	0.000135403
	227.716	54.318	54.769	55.279	53.621	53.459	54.313	54.263	54.629	54.158	54.84		227.716	0.000124147	0.000651327	0.000387091	0.000176314	0.00078651	0.00103302	0.000482458	0.000464908	0.000310837	0.000691053	0.000510767	0.000282951		227.716	60.209	62.052	61.577	58.676	60.123	57.855	62.528	60.159	60.294	64.394		227.716	0.000906029	0.00136016	0.000697818	0.00107498	0.00163444	0.00132004	0.000558701	0.00112317	0.000215622	0.0005901
	228.191	54.465	54.722	55.491	53.807	53.631	54.066	54.217	54.928	54.2	54.97		228.191	0.000284232	0.000595054	0.000656151	0.000382568	0.00106429	0.000548854	0.000417755	0.000950949	0.000379189	0.000865155	0.00061442	0.000267023		228.191	60.849	61.755	61.561	58.78	60.333	57.698	62.545	60.041	60.727	64.078		228.191	0.00170694	0.00105343	0.000682812	0.00127937	0.00207001	0.00103059	0.000577037	0.000958328	0.000725808	0.000300997
	228.667	54.432	54.666	55.439	53.871	53.307	54.116	54.312	54.834	54.151	55.109		228.667	0.000248294	0.000528006	0.000590155	0.000453537	0.000541029	0.000646863	0.00055138	0.000798147	0.000299445	0.00105131	0.000570817	0.000231715		228.667	60.427	61.537	61.954	58.762	59.968	57.821	62.395	60.028	61.184	63.762		228.667	0.00117884	0.000828283	0.00105142	0.00124399	0.00131294	0.00125736	0.000415251	0.000940167	0.00126427	1.18935e-05
	229.142	54.468	54.673	55.573	53.657	53.312	54.164	54.342	54.896	54.156	54.997		229.142	0.000287499	0.000536387	0.000760222	0.000216234	0.000549104	0.000740953	0.000593578	0.000898931	0.000307582	0.000901315	0.00057918	0.000249104		229.142	60.187	62.012	61.768	58.779	60.068	57.976	62.536	59.785	61.256	64.128		229.142	0.000878498	0.00131885	0.000876963	0.0012774	0.00152036	0.00154312	0.00056733	0.000600701	0.00134911	0.000346741
	229.617	54.572	54.739	55.616	53.683	53.364	54.091	54.325	54.873	54.009	54.818		229.617	0.000400756	0.000615408	0.000814795	0.000245065	0.000633084	0.000597859	0.000569666	0.000861543	6.83516e-05	0.000661589	0.000546812	0.000245092		229.617	60.307	61.984	61.489	58.412	59.561	57.829	63.026	59.932	60.786	64.21		229.617	0.00102867	0.00128993	0.000615281	0.00055616	0.00046876	0.00127211	0.00109583	0.000806057	0.000795326	0.000421761
	230.093	54.775	54.541	55.479	53.617	53.284	54.103	54.33	55.048	54.367	54.992		230.093	0.000621825	0.000378344	0.000640922	0.000171878	0.000503883	0.000621381	0.000576699	0.00114602	0.000650968	0.000894618	0.000620653	0.00026417		230.093	60.199	61.63	61.871	58.455	59.753	57.653	62.897	60.198	60.788	64.437		230.093	0.000893515	0.000924331	0.000973569	0.000640665	0.000866999	0.000947626	0.000956695	0.00117765	0.000797682	0.00062944
	230.568	54.759	54.645	55.665	53.65	53.418	54.069	54.148	54.837	54.201	54.873		230.568	0.000604401	0.000502863	0.000876984	0.000208472	0.000720295	0.000554734	0.000320701	0.000803024	0.000380816	0.000735248	0.000570754	0.000219341		230.568	60.223	61.787	61.627	58.79	59.482	57.584	62.918	59.703	60.721	64.313		230.568	0.000923549	0.00108648	0.000744715	0.00129902	0.000304901	0.000820416	0.000979345	0.000486149	0.000718739	0.000515994
	231.044	54.643	54.801	55.356	53.465	53.521	54.1	54.103	54.782	54.367	54.764		231.044	0.000478076	0.00068964	0.000484816	3.32668e-06	0.000886641	0.0006155	0.000257405	0.000713618	0.000650968	0.00058927	0.000536926	0.000251175		231.044	60.449	61.563	61.523	58.653	59.827	57.677	62.487	59.723	61.125	64.198		231.044	0.00120637	0.000855135	0.00064717	0.00102978	0.00102049	0.000991873	0.00051448	0.000514089	0.00119476	0.000410783
	231.519	54.595	55.011	55.404	53.714	53.226	54.143	54.177	54.967	54.406	54.82		231.519	0.000425803	0.000941072	0.000545735	0.000279441	0.000410213	0.000699789	0.000361492	0.00101435	0.000714437	0.000664268	0.000605659	0.000245816		231.519	60.369	61.651	61.374	58.487	59.983	57.554	62.626	59.945	61.289	64.183		231.519	0.00110626	0.000946019	0.000507419	0.000703553	0.00134406	0.000765107	0.000664402	0.000824218	0.00138799	0.00039706
	231.994	54.609	54.76	55.38	53.672	53.24	54.25	54.242	54.895	54.472	54.899		231.994	0.000441049	0.000640551	0.000515276	0.000232868	0.000432823	0.000909529	0.00045292	0.000897306	0.000821846	0.000770068	0.000611424	0.000230817		231.994	60.284	61.656	61.329	58.598	59.993	57.35	62.128	60.325	60.774	64.502		231.994	0.000999886	0.000951183	0.000465212	0.000921693	0.0013648	0.000389006	0.000127272	0.00135507	0.000781186	0.000688907
	232.47	54.697	54.707	55.509	53.463	53.391	54.183	54.145	54.846	54.2	54.949		232.47	0.000536882	0.000577095	0.000678996	1.10889e-06	0.000676689	0.000778196	0.000316481	0.000817654	0.000379189	0.000837031	0.000559932	0.000263248		232.47	60.302	61.606	61.533	58.457	59.745	57.675	62.426	60.031	60.702	64.384		232.47	0.00102241	0.000899544	0.00065655	0.000644596	0.000850405	0.000988186	0.000448687	0.000944358	0.000696352	0.000580951
	232.945	54.932	54.887	55.746	53.638	53.357	54.157	54.334	54.639	54.253	55.027		232.945	0.000792799	0.000792607	0.000979785	0.000195165	0.000621779	0.000727231	0.000582325	0.000481164	0.000465442	0.000941492	0.000657979	0.000239119		232.945	60.435	61.414	61.42	58.651	59.646	57.922	62.721	59.602	60.847	64.274		232.945	0.00118885	0.000701252	0.000550564	0.00102585	0.000645064	0.00144356	0.000766866	0.000345054	0.000867199	0.000480314
	233.421	54.457	54.742	55.529	53.806	53.321	54.159	54.368	54.456	54.106	54.711		233.421	0.00027552	0.000619	0.000704379	0.000381459	0.000563639	0.000731152	0.000630149	0.000183688	0.000226211	0.000518289	0.000483349	0.000202037		233.421	60.049	61.234	61.327	58.615	59.857	57.462	62.409	59.355	60.463	64.378		233.421	0.000705802	0.000515353	0.000463336	0.000955102	0.00108271	0.000595493	0.000430351	0	0.000414748	0.000575462
	233.896	54.557	54.996	55.32	53.718	53.255	54.363	54.218	54.976	54.404	54.872		233.896	0.000384421	0.000923112	0.000439126	0.000283877	0.000457048	0.00113103	0.000419162	0.00102898	0.000711182	0.000733909	0.000651184	0.000298131		233.896	60.513	61.414	61.299	58.268	60.037	57.455	62.763	59.62	60.889	64.037		233.896	0.00128646	0.000701252	0.000437074	0.000273167	0.00145606	0.000582587	0.000812166	0.0003702	0.000916686	0.000263487
	234.371	54.62	54.879	55.198	53.753	53.208	54.445	54.357	54.992	54.387	54.874		234.371	0.000453028	0.000783029	0.00028429	0.000322688	0.000381142	0.00129177	0.000614677	0.00105498	0.000683516	0.000736587	0.000660571	0.000325625		234.371	60.284	61.9	61.092	58.615	60.118	57.634	62.558	59.754	61.013	64.46		234.371	0.000999886	0.00120318	0.000242923	0.000955102	0.00162407	0.000912597	0.000591059	0.000557395	0.00106279	0.000650482
	234.847	54.376	54.87	55.562	53.659	53.326	54.229	54.494	54.632	54.544	55.024		234.847	0.00018731	0.000772253	0.000746261	0.000218452	0.000571714	0.000868365	0.000807378	0.000469785	0.000939021	0.000937474	0.000651801	0.000279231		234.847	60.031	61.677	61.433	58.812	59.926	58.061	62.4	59.872	60.91	63.995		234.847	0.000683276	0.000972871	0.000562757	0.00134225	0.00122583	0.00169983	0.000420644	0.000722239	0.00094143	0.000225061
	235.322	54.434	54.942	55.311	53.706	53.534	54.225	54.284	54.778	54.26	55.484		235.322	0.000250472	0.000858459	0.000427704	0.00027057	0.000907636	0.000860524	0.000511996	0.000707116	0.000476834	0.00155353	0.000682484	0.000389482		235.322	59.974	61.569	61.588	58.415	60.139	57.815	62.597	59.626	60.803	64.155		235.322	0.000611945	0.000861332	0.000708136	0.000562056	0.00166762	0.00124629	0.000633123	0.000378582	0.000815356	0.000371443
	235.798	54.647	54.74	55.456	53.555	53.215	54.295	54.116	54.799	54.279	55.115		235.798	0.000482432	0.000616605	0.000611731	0.000103127	0.000392448	0.000997738	0.00027569	0.000741252	0.000507755	0.00105935	0.000578812	0.000298615		235.798	60.07	62.005	61.374	58.347	60.007	57.613	62.79	60.226	60.726	63.984		235.798	0.000732082	0.00131162	0.000507419	0.00042842	0.00139384	0.000873881	0.000841288	0.00121677	0.00072463	0.000214998
	236.273	54.773	54.863	55.398	53.802	53.254	54.121	54.338	54.854	54.327	54.997		236.273	0.000619647	0.000763872	0.00053812	0.000377024	0.000455433	0.000656664	0.000587951	0.000830658	0.000585871	0.000901315	0.000631656	0.000163032		236.273	59.921	61.789	61.408	58.738	59.403	57.712	62.502	60.356	60.763	63.924		236.273	0.00054562	0.00108854	0.000539309	0.00119683	0.000141043	0.0010564	0.000530658	0.00139838	0.000768226	0.000160105
	236.748	54.557	54.704	55.027	53.867	53.294	53.83	54.328	54.693	54.293	54.954		236.748	0.000384421	0.000573503	6.7265e-05	0.000449102	0.000520033	8.62485e-05	0.000573886	0.000568944	0.000530539	0.000843727	0.000459767	0.00023412		236.748	60.113	61.781	61.228	58.495	59.873	57.618	62.724	60.028	60.623	63.96		236.748	0.000785893	0.00108028	0.000370482	0.000719275	0.0011159	0.000883099	0.000770102	0.000940167	0.000603269	0.00019304
	237.224	54.253	54.816	55.21	53.87	53.539	53.998	54.336	54.698	53.986	55.079		237.224	5.33615e-05	0.0007076	0.00029952	0.000452428	0.000915711	0.000415561	0.000585138	0.000577072	3.0921e-05	0.00101113	0.000504845	0.000326468		237.224	60.125	62.095	61.405	58.302	59.811	57.799	62.533	59.82	60.363	63.994		237.224	0.00080091	0.00140457	0.000536495	0.000339985	0.0009873	0.0012168	0.000564094	0.000649596	0.000296922	0.000224147
	237.699	54.397	54.652	55.288	53.774	53.339	53.944	54.467	54.907	54.107	54.865		237.699	0.000210179	0.000511244	0.000398514	0.000345975	0.000592709	0.00030971	0.000769401	0.000916812	0.000227839	0.000724534	0.000500692	0.000243526		237.699	60.017	61.616	61.366	58.593	59.921	57.831	62.653	60.222	60.429	64.157		237.699	0.000665756	0.000909872	0.000499916	0.000911867	0.00121546	0.00127579	0.000693523	0.00121118	0.000374687	0.000373273
	238.175	54.59	54.606	55.352	53.881	53.083	53.946	54.198	54.987	54.206	55.027		238.175	0.000420358	0.000456168	0.000479739	0.000464626	0.000179266	0.000313631	0.00039103	0.00104686	0.000388953	0.000941492	0.000508212	0.000271831		238.175	60.022	61.47	61.325	58.26	59.616	58.043	62.414	59.685	60.366	63.895		238.175	0.000672014	0.000759087	0.000461461	0.000257445	0.000582839	0.00166664	0.000435744	0.000461003	0.000300456	0.000133573
	238.65	54.653	54.435	55.107	53.908	53.222	54.057	54.232	54.67	54.35	55.348		238.65	0.000488966	0.000251431	0.000168797	0.000494566	0.000403753	0.000531212	0.000438854	0.000531556	0.000623301	0.00137139	0.000530383	0.000325218		238.65	60.081	61.167	61.471	58.862	59.695	57.92	63.121	59.933	60.115	63.996		238.65	0.000745847	0.000446157	0.000598398	0.00144051	0.000746697	0.00143988	0.0011983	0.000807454	4.71304e-06	0.000225976
	239.125	54.587	54.547	55.516	54.031	53.407	54.297	54.338	54.756	54.032	54.875		239.125	0.000417091	0.000385528	0.00068788	0.00063096	0.00070253	0.00100166	0.000587951	0.000671354	0.000105782	0.000737926	0.000592866	0.000242207		239.125	59.846	61.711	61.271	58.957	59.921	57.505	62.788	59.808	60.471	63.838		239.125	0.000451763	0.00100799	0.000410812	0.00162721	0.00121546	0.000674769	0.000839131	0.000632832	0.000424174	8.14247e-05
	239.601	54.532	54.477	55.6	54.005	53.319	54.272	54.408	54.696	54.229	54.807		239.601	0.000357195	0.000301718	0.000794489	0.000602129	0.000560409	0.000952654	0.000686412	0.00057382	0.000426384	0.000646857	0.000590207	0.000197546		239.601	60.085	61.367	60.921	58.596	59.553	57.553	62.506	59.764	60.775	63.869		239.601	0.000750853	0.000652712	8.25377e-05	0.000917763	0.000452167	0.000763263	0.000534973	0.000571365	0.000782365	0.000109786
	240.076	54.774	54.915	55.476	53.522	53.229	54.141	54.13	54.943	54.186	55.078		240.076	0.000620736	0.000826132	0.000637114	6.65336e-05	0.000415058	0.000695868	0.000295382	0.000975332	0.000356405	0.00100979	0.000589835	0.000305655		240.076	60.001	62.02	61.058	58.716	59.518	57.621	62.581	59.755	60.915	63.772		240.076	0.000645734	0.00132711	0.000211034	0.00115359	0.000379571	0.00088863	0.000615866	0.000558792	0.000947321	2.10423e-05
	240.552	54.659	55.115	55.704	53.715	53.338	54.213	53.97	55.062	54.365	54.99		240.552	0.0004955	0.00106559	0.000926481	0.00028055	0.000591094	0.000837002	7.03291e-05	0.00116877	0.000647713	0.00089194	0.000697497	0.000347864		240.552	59.485	61.923	61.011	58.727	59.432	57.701	62.456	59.489	60.742	63.917		240.552	0	0.00122693	0.000166951	0.00117521	0.000201193	0.00103612	0.000481044	0.000187195	0.000743482	0.0001537
[truncated: 2 more columns]
