# Supplementary material for: Robust tissue pattern formation by coupling morphogen signal and cell adhesion
Source: EMBO Rep. 2024 Sep 27;25(11):4803–26. doi: 10.1038/s44319-024-00261-z (PMC11549100; doi:10.1038/s44319-024-00261-z)
Supplement: Supplementary file 11 — Source data Fig. 3 [file 44319_2024_261_MOESM11_ESM.zip]

Archive with 5 entries (2 files):
- Figure 3/
- Figure 3/3C/
- Figure 3/3C/Fig.3C.xlsx
- Figure 3/3E/
- Figure 3/3E/Fig.3E.xlsx
