# Supplementary material for: Robust tissue pattern formation by coupling morphogen signal and cell adhesion
Source: EMBO Rep. 2024 Sep 27;25(11):4803–26. doi: 10.1038/s44319-024-00261-z (PMC11549100; doi:10.1038/s44319-024-00261-z)
Supplement: Supplementary file 11 — Source data Fig. 3 [file 44319_2024_261_MOESM11_ESM.zip › Figure 3/3C/Fig.3C.xlsx]

## Sheet: Fig.3C_iEcad-mC_time-course
	iEcad-mC
	Distance (μm)	0 h_GFP intensity	0 h_IFP intensity	0 h_mCherry intensity	12 h_GFP intensity	12 h_IFP intensity	12 h_mCherry intensity	24 h_GFP intensity	24 h_IFP intensity	24 h_mCherry intensity	36 h_GFP intensity	36 h_IFP intensity	36 h_mCherry intensity	48 h_GFP intensity	48 h_IFP intensity	48 h_mCherry intensity
	0	215.823	183.394	2.039	621.058	143.605	0	568.056	164.936	0.521	466.552	108.829	0.152	486.306	78.94	0
	0.57	212.793	187.439	1.448	634.007	139.167	0.751	546.677	163.805	0.604	495.708	98.35	0	495.015	75.081	0.104
	1.14	211.014	185.672	1.689	620.53	141.702	1.418	530.12	161.591	0.373	523.787	90.448	0.321	514.53	71.219	0.071
	1.709	212.693	179.568	1.953	605.007	145.007	1.621	521.105	157.979	0.478	547.645	81.111	0.9	533.064	67.554	0.529
	2.279	215.838	174.722	1.25	607.945	152.369	1.496	526.353	153.054	0.518	562.09	71.994	1.364	556.542	66.857	0.543
	2.849	214.237	169.8	0.651	602.131	152.06	1.613	539.423	143.123	0.845	571.058	67.117	1.829	565.537	66.107	0.475
	3.419	211.305	161.029	0.266	606.082	150.79	1.413	539.826	134.903	0.889	578.149	66.463	2.304	568.413	66.981	0.631
	3.989	211.073	156.559	0.304	599.517	153.79	1.789	527.346	129.267	0.634	591.985	64.863	2.138	556.98	71.303	0.39
	4.558	214.466	149.55	0.566	604.49	150.362	2.645	515.788	121.856	0.255	599.349	63.019	1.99	536.184	73.687	0.817
	5.128	219.763	139.331	0.508	604.881	146.938	3.113	506.654	115.764	0.537	594.727	71.252	1.701	518.437	75.848	0.631
	5.698	223.64	127.585	0.2	594.747	145.256	3.849	498.28	109	0.997	582.623	82.608	2.095	501.746	77.006	0.353
	6.268	228.418	115.539	0.219	606.753	140.292	4.745	484.51	104.7	0.831	569.479	95.917	2.185	486.327	82.336	0.326
	6.838	237.416	106.806	0.164	626.732	129.714	5.538	469.686	104.664	0.914	567.199	104.327	2.373	465.933	87.05	0.8
	7.407	252.57	103.25	0	644.744	121.568	6.882	452.317	107.192	0.775	575.311	113.545	2.706	460.333	88.463	0.749
	7.977	266.747	102.981	0.089	645.389	120.935	9.119	430.443	114.125	0.693	575.61	122.719	3.128	476.472	89.059	0.873
	8.547	279.061	103.817	0.102	633.793	117.412	9.462	408.92	127.965	0.672	574.989	126.037	2.711	508.703	93.413	0.852
	9.117	290.427	109.871	0.074	618.885	112.995	8.907	382.453	142.072	0.803	576.703	128.688	2.838	514.994	97.332	0.801
	9.687	296.591	114.268	0.147	595.365	110.566	8.357	353.76	158.516	0.808	575.822	130.481	3.092	517.703	99.185	1.012
	10.257	303.135	115.87	0.372	582.598	113.69	8.747	340.273	171.07	0.381	566.729	132.708	3.626	518.526	101.362	1.012
	10.826	312.861	116.181	0.209	588.718	114.631	8.576	332.415	186.045	0	553.887	130.314	4.004	510.527	100.838	0.949
	11.396	322.662	117.844	0.141	604.453	112.428	7.836	329.885	190.18	0.404	559.031	130.579	4.712	507.828	99.721	0.722
	11.966	338.591	118.536	0.6	623.53	114.448	8.355	331.226	192.522	0.364	579.378	132.25	7.364	505.408	98.351	1.274
	12.536	358.4	116.304	0.751	625.017	119.255	7.787	338.008	190.059	0.608	601.746	134.741	10.326	505.207	95.798	1.126
	13.106	379.398	112.399	1.122	609.724	125.734	8.443	353.076	188.768	1.908	609.89	138.397	13.516	515.787	95.209	1.638
	13.675	394.917	107.938	1.366	589.47	129.957	10.02	366.432	181.955	2.574	615.208	145.745	17.25	527.278	92.963	2.354
	14.245	400.983	107.747	1.472	597.842	131.298	9.524	378.277	177.89	2.933	607.2	160.703	21.972	531.525	90.061	2.864
	14.815	402.516	108.808	1.848	600.497	135.718	8.599	389.562	175.192	3.989	591.473	174.423	26.532	549.406	91.966	2.442
	15.385	402.286	112.994	1.703	608.312	140.481	10.797	400.858	177.604	4.914	572.897	191.936	31.295	575.615	89.409	3.061
	15.955	402.018	117.655	1.392	599.946	145.423	12.17	405.041	177.182	5.439	565.07	207.268	31.367	598	90.214	3.744
	16.524	398.549	120.059	1.709	568.294	142.899	11.704	408.105	176.258	5.756	562.361	214.878	29.051	596.903	91.576	3.855
	17.094	394.548	121.257	1.94	544.006	141.278	12.808	406.213	175.573	5.775	560.54	221.654	26.506	589.12	91.177	3.769
	17.664	390.987	121.286	2.108	529.504	140.08	13.415	407.73	177.44	6.387	570.67	227.613	25.25	573.483	91.96	4.327
	18.234	386.059	124.001	1.874	517.677	140.403	14.55	420.16	178.81	8.706	572.666	223.513	22.816	558.717	95.618	4.193
	18.804	373.9	127.182	1.8	509.607	135.77	14.33	428.265	184.819	10.228	566.32	222.007	20.592	547.544	97.884	4.91
	19.373	356.168	128.481	1.668	496.44	134.228	14.474	432.701	194.149	11.132	562.489	218.642	18.862	536.237	99.761	5.107
	19.943	343.735	124.434	1.622	490.564	131.032	13.926	443.916	195.451	12.209	565.443	209.973	19.265	527.028	101.105	4.964
	20.513	334.996	118.265	1.822	493.625	126.278	15.154	462.72	190.211	17.118	568.428	204.653	22.773	520.28	102.567	6.301
	21.083	326.836	112.426	2.025	497.312	118.703	17.342	484.842	175.033	20.769	575.732	199.836	25.999	525.537	102.418	8.351
	21.653	315.731	108.806	1.861	499.072	112.683	17.23	497.411	158.474	22.992	575.353	195.179	29.841	536.472	97.856	9.761
	22.222	296.53	105.629	2.131	488.065	108.997	17.385	504.49	140.507	21.694	569.497	188.172	34.643	552.219	95.524	12.294
	22.792	282.992	103.514	2.137	480.31	106.494	19.784	526.772	125.199	23.494	571.482	181.65	40.69	565.854	95.158	14.639
	23.362	278.354	96.502	2.436	472.991	103.216	20.828	570.864	111.32	26.79	588.968	180.145	47.399	587.231	92.417	17.5
	23.932	269.101	88.036	2.361	469.219	104.703	22.608	608.564	103.621	30.731	606.38	178.488	56.888	617.723	89.467	20.197
	24.502	252.843	82.957	2.496	464.683	106.62	22.907	623.956	99.422	33.286	611.888	175.552	69.562	635.203	83.7	22.358
	25.071	239.094	81.699	3.116	449.937	108.551	22.692	629.252	98.498	36.475	615.86	169.301	83.634	646.043	78.808	26.801
	25.641	227.483	79.647	3.143	437.8	112.02	23.339	623.482	98.507	39.765	629.876	165.01	94.943	644.788	75.794	30.291
	26.211	213.097	78.425	3.375	422.843	116.288	24.04	601.936	105.092	43.173	624.767	161.962	103.313	636.054	75.967	34.508
	26.781	196.041	78.11	3.419	414.208	124.159	24.547	580.944	113.878	47.038	619.953	155.569	117.564	627.384	75.825	42.62
	27.351	176.551	76.471	2.957	395.98	133.891	27.055	562.824	119.716	48.409	610.111	150.591	135.839	625.911	74.5	54.283
	27.92	156.788	73.572	2.992	394.955	133.891	29.496	531.14	127.468	47.205	613.571	146.363	150.812	643.13	70.199	68.252
	28.49	140.489	69.762	2.729	400.833	136.902	31.929	504.356	129.382	44.908	626.832	135.553	158.273	668.563	69.866	83.295
	29.06	128.147	63.562	2.913	404.037	142.066	34.107	501.965	130.456	46.806	657.454	122.757	168.771	699.373	66.993	93.219
	29.63	118.145	53.413	3.066	397.258	143.65	38.826	509.902	132.814	50.198	677.465	114.201	183.13	692.878	62.454	104.603
	30.2	104.215	42.564	3.582	399.091	140.936	42.314	522.199	130.186	52.103	673.895	104.708	179.3	666.418	57.334	112.086
	30.77	90.871	32.857	3.917	409.637	134.591	45.698	520.918	129.875	54.296	655.286	95.605	171.683	654.65	53.591	114.62
	31.339	82.549	24.361	4.089	411.1	129.456	48.842	511.595	134.687	55.48	652.375	88.498	167.796	640.277	47.265	113.495
	31.909	73.232	18.236	3.748	414.29	123.818	51.438	508.856	143.22	58.443	647.39	85.08	159.742	638.259	46.42	112.145
	32.479	65.328	14.036	3.733	423.269	112.006	55.993	509.367	151.8	62.196	653.685	77.253	151.209	635.513	45.178	114.591
	33.049	54.645	10.893	4.049	433.785	101.33	59.383	513.127	158.476	67.292	684.005	66.941	158.465	631.666	41.108	111.037
	33.619	43.111	7.603	4.543	439.563	83.463	61.551	540.236	163.797	74.457	713.002	58.201	175.312	652.127	37.108	115.995
	34.188	31.815	4.888	4.906	440.196	68.664	63.744	582.965	159.919	89.745	725.814	51.268	194.012	681.536	36.158	122.601
	34.758	23.298	3.733	5.526	433.254	53.821	64.472	638.183	154.99	103.082	723.203	42.199	202.592	718.579	35.396	135.689
	35.328	18.627	3.205	5.895	422.831	43.062	64.191	679.888	149.324	113.269	712.605	34.206	207.932	765.976	33.538	151.449
	35.898	15.116	2.318	6.393	410.341	35.354	62.854	704.906	136.434	124.368	716.312	28.662	223.851	781.867	31.691	163.006
	36.468	12.248	1.678	6.899	406.734	26.036	64.181	709.976	122.063	137.2	745.042	21.859	236.874	779.308	28.28	174.387
	37.037	11.771	1.258	6.612	393.725	20.819	65.807	705.749	108.739	157.034	765.062	17.635	224.77	801.581	25.118	187.035
	37.607	10.541	1.155	5.976	387.887	16.83	67.217	702.365	93.649	174.291	738.558	15.106	206.649	822.114	22.429	190.842
	38.177	8.64	0.99	6.264	397.654	11.653	66.012	710.878	81.1	186.613	711.799	14.133	198.324	840.628	20.614	186.647
	38.747	8.24	0.974	5.914	405.904	9.066	67.418	705.449	63.963	193.781	697.792	12.223	198.953	867.615	17.916	180.96
	39.317	7.989	0.831	6.002	411.248	7.217	67.127	662.348	48.321	196.86	695.058	11.133	202.302	881.096	16.153	179.116
	39.886	7.374	0.547	6.214	408.68	6.09	65.758	623.438	34.371	205.721	714.656	10.036	212.563	854.886	14.418	175.58
	40.456	7.55	0.554	6.339	401.31	5.1	66.221	596.702	23.986	208.406	757.082	9.123	218.55	808.524	11.79	173.078
	41.026	7.049	0.867	6.27	393.045	4.078	64.55	577.191	18.203	206.736	783.007	8.76	223.325	753.279	10.663	162.212
	41.596	6.664	0.984	6.056	371.071	3.294	63.708	555.142	14.401	199.633	775.617	8.303	226.127	705.843	9.559	158.917
	42.166	6.717	0.368	5.885	353.51	3.166	62.967	538.449	12.126	190.68	733.97	7.63	218.479	676.789	8.597	157.985
	42.735	6.201	0.145	5.454	347.965	3.809	59.62	520.278	10.735	186.219	735.037	6.343	214.801	667.958	7.78	163.075
	43.305	7.054	0.606	5.841	352.161	2.844	56.984	511.463	9.098	177.043	752.667	6.557	221.008	671.246	8.094	175.537
	43.875	7.31	0.638	6.248	340.989	1.787	54.332	514.275	8.187	173.836	728.434	6.521	221.824	671.675	8.061	186.096
	44.445	7.135	0.538	6.2	319.373	1.612	52.5	513.866	7.824	173.499	691.494	5.841	213.48	660.57	7.627	195.079
	45.015	6.903	0.799	6.396	286.814	1.556	51.012	509.178	6.865	174.969	635.383	5.078	205.202	652.318	7.145	196.769
	45.584	6.781	1.059	7.207	263.666	1.6	48.801	488.041	6.506	164.342	569.01	4.646	191.067	641.905	7.551	201.484
	46.154	6.346	1.212	7.14	245.09	1.614	45.418	458.615	5.654	154.804	534.189	4.305	183.557	620.376	6.828	195.783
	46.724	5.71	0.728	6.127	235.49	1.694	45.861	437.998	5.112	149.659	539.802	4.694	186.748	580.291	5.522	182.658
	47.294	5.858	0.469	6.254	225.53	2.083	45.475	411.77	4.313	148.763	563.248	5.147	191.667	541.109	6.006	173.647
	47.864	5.395	0.489	6.34	219.445	2.15	45.705	391.562	4.406	154.553	589.305	4.612	196.181	507.562	6.473	166.043
	48.434	5.507	0.583	5.908	217.686	1.77	46.399	380.481	3.987	158.057	592.96	4.262	200.428	484.108	5.727	164.189
	49.003	5.865	0.579	6.026	214.719	2.059	44.959	380.613	3.595	160.92	588.565	3.92	202.85	460.219	5.572	163.466
	49.573	5.578	0.804	6.266	195.126	1.621	42.841	369.95	3.896	160.406	581.722	4.22	204.669	436.284	5.498	164.795
	50.143	4.928	1.302	6.006	174.491	1.552	42.53	347.441	4.382	156.115	569.324	4.472	206.581	416.724	6.556	167.849
	50.713	4.172	1.505	6.374	164.587	1.867	44.62	328.745	3.38	150.611	545.316	5.08	204.346	409.475	5.512	168.684
	51.283	3.542	0.624	6.329	155.04	1.967	45.54	320.292	3.096	142.891	521.463	4.915	199.94	396.626	5.682	168.216
	51.852	3.998	0.575	5.512	150.36	2.169	46.687	311.002	2.372	135.377	500.831	4.846	198.503	375.51	5.83	161.488
	52.422	4.852	0.784	5.364	144.051	1.449	45.619	308.008	2.502	130.875	486.294	4.508	199.108	353.683	4.688	155.724
	52.992	4.587	1.121	4.585	135.141	1.452	42.628	290.535	2.54	126.908	470.096	4.704	199.166	340.776	5.17	153.346
	53.562	4.567	1.017	4.84	120.328	1.107	43.566	268.607	2.586	124.237	443.594	4.677	192.406	330.385	5.377	148.957
	54.132	5.572	0.976	4.902	105.711	1.163	42.399	247.185	2.542	121.472	415.293	4.693	188.207	326.573	3.968	149.479
	54.701	6.448	0.977	4.696	96.705	0.976	40.078	222.438	2.401	118.984	389.763	5.151	186.312	318.582	4.18	154.369
	55.271	6.335	0.77	4.815	88.283	1.956	36.046	200.657	2.333	116.373	367.185	4.472	181.996	310.988	4.454	158.337
	55.841	6.137	0.861	4.76	81.506	1.74	35.876	185.326	2.304	115.133	352.561	4.432	180.602	300.447	3.781	165.378
	56.411	6.627	0.747	5.171	76.442	1.193	32.773	174.598	2.501	112.886	329.336	4.081	179.979	282.791	4.1	173.322
	56.981	6.382	0.348	5.729	69.492	1.298	27.307	165.539	2.654	107.449	307.984	3.485	181.861	282.893	4.195	181.509
	57.55	6.067	0.449	5.493	67.573	0.884	25.386	157.277	2.39	104.143	285.608	3.72	177.925	294.083	4.055	186.097
	58.12	5.71	0.429	5.605	64.107	0.987	24.789	148.99	2.758	101.486	262.308	2.794	168.987	302.003	4.201	192.133
	58.69	6.436	0.736	6.236	61.306	0.391	24.737	141.211	2.357	100.376	239.351	2.608	162.942	293.75	4.077	186.359
	59.26	7.493	1.065	7.727	58.108	1.164	23.969	134.667	2.05	99.747	215.929	3.056	163.676	280.685	4.214	182.09
	59.83	7.94	1.064	9.333	58.705	1.365	22.577	127.189	1.812	96.193	198.726	3.566	161.357	262.694	3.766	173.397
	60.399	7.646	1.082	10.435	56.302	0.939	22.116	121.795	1.558	92.052	178.694	3.024	152.82	244.916	3.351	171.407
	60.969	7.563	1.085	10.543	52.924	1.537	21.765	116.853	1.935	89.438	163.75	2.692	148.389	220.962	4.076	165.646
	61.539	7.495	1.026	10.981	47.168	1.587	20.136	110.52	2.077	86.68	158.105	2.52	144.473	199.822	2.957	160.066
	62.109	6.979	1.16	11.225	42.254	0.893	19.414	103.794	1.757	81.776	151.885	2.404	145.067	192.205	2.852	156.869
	62.679	7.032	1.397	10.509	39.439	1.07	20.037	98.6	1.724	75.866	142.033	2.517	147.383	181.379	2.952	156.343
	63.248	6.773	1.536	10.42	37.062	0.886	19.005	96.167	1.205	73.686	131.23	2.827	146.005	174.616	2.726	154.384
	63.818	7.125	1.306	9.666	33.892	0.43	16.564	94.006	0.543	70.19	124.782	2.529	149.812	166.94	3.046	152.361
	64.388	7.426	1.12	9.879	30.664	0.653	15.551	88.859	0.628	67.877	119.979	2.654	158.048	155.495	2.829	148.783
	64.958	7.159	0.907	10.581	28.947	1.31	13.955	82.941	0.8	67.289	115.014	2.891	161.898	146.221	2.436	149.717
	65.528	7.308	0.71	11.284	30.459	0.905	13.3	77.587	1.01	69.079	105.765	3.243	162.958	137.289	2.718	147.918
	66.098	7.031	0.834	10.447	29.106	0.675	12.323	72.414	1.075	68.654	99.226	2.774	169.198	127.385	2.775	144.38
	66.667	6.654	0.892	9.382	28.915	0.864	11.289	68.9	0.883	68.418	94.942	2.708	168.429	128.234	2.311	147.833
	67.237	5.758	0.835	9.522	27.677	0.933	10.085	66.334	0.914	66.162	94.089	3.132	162.489	125.215	2.626	147.936
	67.807	5.257	0.773	10.078	28.001	1.032	8.87	62.534	1.068	65.515	89.423	3.055	151.649	121.893	3.171	146.001
	68.377	4.794	0.669	10.629	27.836	0.745	7.996	58.075	0.417	63.39	83.23	2.495	137.111	118.765	2.99	147.577
	68.947	4.547	0.799	10.921	26.09	0.632	8.068	56.129	0.497	60.572	78.484	2.883	131.092	118.948	2.944	148.41
	69.516	4.104	0.826	10.502	25.949	0.956	7.265	51.177	0.972	58.661	75.089	2.946	130.861	116.667	2.935	145.416
	70.086	3.145	0.95	10.204	24.948	0.113	6.845	46.275	0.945	54.499	71.734	2.483	128.491	109.631	3.281	143.352
	70.656	3.537	0.879	10.159	25.266	0.962	7.18	42.555	0.97	51.819	67.139	2.259	122.331	105.679	3.312	141.115
	71.226	3.733	0.791	10.358	27.94	0.912	5.768	39.973	1.224	50.421	61.973	2.407	118.947	102.091	2.372	138.326
	71.796	3.408	0.864	9.699	28.672	1.045	6.281	37.893	0.891	48.099	53.762	1.955	113.789	98.52	2.61	132.555
	72.365	3.492	0.97	10.971	28.513	1.284	6.288	34.104	0.572	45.208	49.238	1.702	108.04	87.34	3.098	128.811
	72.935	3.698	1.253	11.169	29.629	0.953	6.545	30.492	0.595	44.756	45.577	1.561	105.448	81.161	2.605	122.376
	73.505	3.474	1.302	9.885	28.628	0.986	6.49	28.28	0.955	41.32	43.427	1.37	102.112	78.112	2.67	118.482
	74.075	3.857	0.572	8.867	26.48	0.959	5.901	25.612	0.46	37.004	41.927	0.66	93.671	76.738	2.515	118.13
	74.645	3.16	0.717	7.499	24.924	1.516	4.942	22.785	1.28	33.806	38.716	0.708	89.256	75.181	2.074	113.791
	75.214	2.947	1.202	7.409	22.099	1.363	5.253	21.344	1.095	30.273	36.473	0.762	87.09	77.853	2.069	109.659
	75.784	2.94	0.888	6.821	19.305	1.371	5.205	21.627	0.646	27.119	35.573	0.894	82.582	84.282	1.777	107.314
	76.354	2.47	0.995	6.598	17.96	0.741	4.192	19.205	0.544	24.229	33.714	1.129	80.465	92.49	2.35	110.148
	76.924	3.376	0.961	7.248	16.443	0.551	4.941	18.642	0.795	22.437	31.651	1.669	76.888	98.844	2.384	115.045
	77.494	2.979	0.887	6.934	14.994	0.513	4.855	17.836	0.471	20.35	31.682	1.927	70.184	104.263	2.503	119.343
	78.063	2.355	1.016	5.952	12.287	0.633	5.438	16.891	0.369	19.332	29.552	1.026	67.5	99.241	2.991	117.184
	78.633	1.896	0.529	5.467	11.845	0.47	5.314	16.4	0.706	18.96	26.767	0.623	65.973	89.436	2.508	117.767
	79.203	2.371	0.697	6.235	9.869	0.53	4.786	15.439	0.808	17.807	25.607	0.751	63.46	77.874	2.709	114.675
	79.773	3.125	1.117	6.766	9.409	0.422	5.326	15.27	0.29	15.66	26.355	0.911	59.775	64.412	2.758	111.473
	80.343	2.899	1.277	6.884	10.041	0.745	4.957	14.219	0.357	14.268	25.668	1.28	54.643	57.889	2.708	106.586
	80.912	2.743	0.794	6.645	11.09	0.891	4.877	13.403	0.055	14.105	26.616	0.979	49.624	55.735	2.611	102.345
	81.482	2.464	0.342	6.058	12.305	0.702	5.25	11.558	0.199	13.299	26.724	0.672	45.786	52.449	3.003	96.209
	82.052	2.809	0.862	6.11	13.653	0.728	4.315	10.316	0	12.626	26.683	0.812	42.953	53.53	2.685	92.641
	82.622	2.897	0.968	5.91	13.974	0.704	4.831	10.284	0.308	11.535	28.94	0.554	39.436	49.883	2.743	87.584
	83.192	2.237	0.922	6.012	13.958	1.436	4.28	10.17	0.008	11.571	29.38	1.035	35.107	46.226	2.165	79.288
	83.761	2.641	1.053	5.997	11.935	1.035	3.939	9.866	0.045	10.141	28.204	1.011	31.704	43.686	2.275	73.382
	84.331	2.497	0.939	5.736	10.065	0.793	4.413	9.005	0.033	9.418	26.519	0.273	30.505	40.868	2.189	66.458
	84.901	2.166	0.785	5.244	8.508	0.756	3.562	8.75	0.151	8.742	25.408	0.296	28.367	39.047	1.622	57.745
	85.471	2.301	0.622	5.051	7.744	0.77	3.888	8.744	0.312	7.618	25.561	0.916	24.449	34.753	1.441	50.495
	86.041	2.028	0.499	4.705	7.007	1.011	3.802	8.919	0.015	7.981	24.76	1.249	23.213	31.35	1.44	45.34
	86.611	1.203	0.454	5.091	5.787	0.103	3.583	7.647	0.224	7.873	23.502	1.159	20.829	29.411	1.35	41.361
	87.18	0.914	0.53	5.169	6.051	0.245	3.302	7.8	0.225	7.369	23.031	1.349	19.829	25.244	0.884	36.455
	87.75	1.064	0.697	5.189	6.067	0.132	2.881	8.014	0.436	6.865	21.307	1.059	19.836	24.422	0.447	33.589
	88.32	1.456	0.425	5.538	5.549	0.3	3.51	8.192	0.504	6.908	20.193	0.84	18.347	22.22	0.655	30.094
	88.89	1.39	0.524	4.912	6.099	0.011	3.765	8.197	0.153	6.349	18.642	0.76	17.737	18.847	0.828	27.573
	89.46	0.635	0.347	4.592	4.744	0.239	2.688	7.4	0.321	5.96	16.635	0.673	17.304	16.901	0.593	25.183
	90.029	0.086	0.457	4.318	4.895	0	3.25	7.179	0.55	5.343	14.766	0.672	15.278	15.815	0.813	23.974
	90.599	0.6	0.694	5.359	4.906	0.179	3.056	6.869	0.761	4.954	13.678	0.551	14.544	15.52	0.757	21.843
	91.169	1.168	0.937	6.536	4.742	0.461	2.909	6.01	0.747	4.685	11.68	0.552	13.786	14.344	0.83	20.779
	91.739	1.741	1.077	5.976	5.188	0.522	3.104	5.193	0.48	4.085	9.984	0.654	13.353	13.472	0.963	19.947
	92.309	2.646	1.414	6.274	4.953	0.424	4.129	5.355	0.361	4.108	9.485	0.71	13.388	12.993	1.104	20.087
	92.878	3.251	1.039	6.781	4.877	0.514	3.965	5.42	0.143	3.465	9.592	0.756	12.245	13.758	1.156	20.849
	93.448	3.314	0.973	6.034	4.907	0.634	4.712	5.192	0.61	3.524	8.798	0.867	12.021	13.881	1.601	22.276
	94.018	3.104	1.068	6.249	4.983	0.352	4.92	4.659	0.167	4.001	7.839	0.454	11.943	15.247	1.149	22.807
	94.588	2.96	0.899	6.246	4.254	0.778	5.103	4.703	0.299	5.463	8.596	0.408	11.178	15.612	0.933	21.77
	95.158	2.733	0.92	5.744	4.114	1.061	4.446	4.618	0.648	4.978	8.57	0.47	11.06	16.679	1.013	19.97
	95.727	2.555	1.04	5.975	4.688	0.976	4.201	4.936	0.332	3.779	7.795	0.637	10.249	16.874	0.905	17.205
	96.297	1.803	1.294	5.896	5.86	0.922	5.479	4.937	0.262	4.444	6.863	0.761	9.359	16.412	0.58	15.895
	96.867	1.551	1.416	6.187	6.222	0.659	4.619	4.329	0.373	4.861	6.78	0.864	9.734	14.982	0.78	14.582
	97.437	1.634	0.9	6.469	5.53	0.547	4.269	4.054	0.55	4.655	7.556	0.62	9.856	14.831	0.76	13.299
	98.007	1.555	0.547	6.003	5.171	0.68	4.776	3.793	0.334	4.489	7.248	1.169	9.34	15.662	0.589	12.537
	98.576	1.26	0.803	5.979	5.621	0.625	4.597	4.068	0.387	4.797	6.874	1.044	8.635	13.495	0.64	12.534
	99.146	1.153	0.739	5.963	5.586	1.048	5.267	3.986	0.739	4.866	6.76	1.134	8.435	12.376	0.765	10.566
	99.716	0.631	0.725	5.967	5.672	0.705	4.915	4.125	0.524	4.292	6.618	1.421	7.773	11.192	0.796	9.016
	100.286	0.975	0.876	6.123	5.47	0.802	4.775	4.333	0.208	4.388	6.233	1.366	7.686	9.693	0.687	8.235
	100.856	1.624	1.157	6.68	5.648	0.952	4.577	3.631	0.14	4.425	5.793	1.469	7.313	8.303	0.333	7.41
	101.425	1.782	0.893	7.597	5.934	0.465	4.298	5.009	0.512	4.856	4.854	1.055	7.975	8.123	0.055	7.069
	101.995	2.137	0.798	7.503	6.168	0.906	3.944	6.039	0.501	5.024	5.629	0.966	7.904	7.89	0.093	6.183
	102.565	2.264	1.043	7.02	6.791	0.385	3.792	6.202	0.57	3.868	6.069	0.475	8.14	7.725	0.021	5.664
	103.135	1.382	1.193	6.65	6.742	0.319	3.518	7.882	0.475	4.14	6.893	0.881	7.824	8.024	0.125	5.613
	103.705	1.118	1.005	6.198	6.763	0.037	3.252	8.562	0.725	5.351	7.097	0.986	6.764	7.098	0.124	5.131
	104.275	0.654	0.852	6.176	6.711	0.255	3.365	8.803	0.569	6.089	6.936	0.531	6.914	6.474	0.102	5.58
	104.844	0	1.153	6.092	7.974	0.919	3.216	8.752	0.737	6.06	6.432	0.751	7.445	7.738	0.353	5.324
	105.414	0.4	0.996	6.201	8.654	0.965	3.528	8.403	0.711	5.676	5.642	1.224	7.592	8.228	0.336	4.538
	105.984	0.92	0.912	5.909	10.424	0.579	4.064	8.893	0.712	6.718	5.219	1.023	7.591	7.967	0.296	4.548
	106.554	1.624	0.71	6.457	13.536	0.592	3.911	8.849	0.609	7.089	4.435	0.664	6.934	8.363	0.288	4.947
	107.124	2.025	0.854	7.079	13.31	0.563	4.642	7.816	0.654	6.833	4.551	0.766	6.657	8.63	0.333	4.818
	107.693	1.624	1.101	7.481	10.749	0.831	4.541	7.27	0.82	7.41	4.509	0.705	6.517	9.155	0.346	5.125
	108.263	1.519	1.078	7.824	8.817	1.274	3.656	7.015	1.113	6.665	3.601	0.811	6.801	9.282	0	5.209
	108.833	1.692	1.189	7.523	8.304	1.208	4.006	7.306	0.682	5.918	4.861	0.457	7.016	9.693	0.1	4.911
	109.403	1.615	1.482	7.472	8.198	0.931	4.362	7.825	0.016	5.88	5.302	0.442	6.919	9.075	0.595	4.397
	109.973	1.731	1.403	7.106	8.948	0.868	4.606	8.708	0.145	6.42	4.698	0.561	7.296	9.657	0.257	4.201
	110.542	2.482	1.067	7.516	9.136	0.845	4.633	9.37	0.363	6.563	4.851	0.547	7.407	8.658	0.752	4.014
	111.112	2.288	0.91	7.889	8.951	0.794	5.141	9.711	0.622	5.675	5.072	0.39	7.359	8.246	1.184	4.086
	111.682	1.9	1.109	7.727	9.31	0.716	5.51	10.052	0.885	5.75	4.752	0.964	6.99	6.787	0.9	4.499
	112.252	1.792	1.322	8.02	8.23	1.156	5.607	9.796	0.781	5.945	6.007	0.879	7.407	6.971	0.581	5.071
	112.822	1.24	1.466	8.329	8.617	1.105	4.833	9.301	0.643	5.655	7.051	0.92	6.963	7.085	0.371	4.812
	113.391	1.221	1.225	8.286	8.74	0.696	4.403	9.394	0.9	4.621	7.486	0.794	6.855	7.693	0.793	5.164
	113.961	1.889	1.192	8.436	8.497	0.821	4.776	9.466	0.5	5.658	7.045	0.752	6.438	6.792	0.835	5.724
	114.531	1.585	1.615	8.408	8.465	1.078	3.447	9.99	0.282	4.837	7.056	0.673	7.452	7.631	1.138	6.417
	115.101	1.788	1.512	8.203	8.866	1.601	5.541	10.493	0.354	4.941	7.16	0.387	7.734	8.209	1.102	6.568
	115.671	2.343	1.384	8.197	10.144	1.593	5.276	11.323	0.829	5.495	6.842	0.303	7.215	7.759	1.274	6.59
	116.24	1.834	1.472	8.423	11.265	1.274	5.861	11.158	0.455	5.909	6.077	0.445	7.571	8.144	0.769	7.237
	116.81	1.59	1.346	8.605	9.987	0.876	6.024	11.333	0.637	6.404	5.729	0.184	7.824	7.658	0.844	6.521
	117.38	2.413	1.088	8.935	11.071	0.843	6.138	10.313	0.672	5.594	6.272	0.446	8.207	6.959	1.042	5.994
	117.95	2.007	1.19	8.887	10.644	1.721	6.192	9.945	0.693	6.368	6.688	0.307	8.099	6.649	0.661	6.154
	118.52	1.541	1.365	9.496	11.757	1.651	7.021	10.257	0.528	7.022	6.876	0.369	9.238	7.263	0.307	5.774
	119.089	1.089	1.433	9.266	12.638	1.954	6.84	9.445	0.37	6.631	6.43	0.895	10.629	6.231	0.599	5.81
	119.659	1.352	1.133	8.69	11.886	1.965	7.279	8.523	0.962	5.853	7.983	0.58	11.037	7.191	0.314	5.244
	120.229	1.696	1.554	9.062	13.118	1.336	7	8.009	0.659	5.141	9.846	0.328	12.906	8.409	0.329	5.079
	120.799	1.243	1.806	9.009	15.7	1.296	6.95	8.158	0.497	6.196	11.731	0.746	13.451	8.283	0.744	5.601
	121.369	1.22	1.908	8.722	17.008	2.114	7.698	7.589	0.498	5.872	15.518	0.474	14.039	8.75	0.924	6.061
	121.938	2.002	1.748	8.144	16.512	2.714	7.923	7.973	0.491	5.48	19.383	0.671	12.998	9.276	0.962	6.454
	122.508	1.799	1.631	8.062	16.102	2.634	8.555	9.104	0.613	5.748	18.793	0.599	13.129	9.405	0.906	5.834
	123.078	1.964	1.89	8.676	19.62	1.779	7.302	10.524	0.877	5.855	16.04	0.343	12.788	9.783	0.737	5.612
	123.648	2.368	1.662	9.218	22.058	2.311	6.259	11.485	0.912	6.66	14.522	0.356	12.523	10.273	0.734	5.684
	124.218	2.592	1.337	9.766	21.505	2.023	6.316	11.686	0.692	6.45	14.519	0.126	12.442	9.16	0.865	6.958
	124.788	3.011	1.386	8.566	18.741	2.202	6.937	11.307	0.749	6.669	13.277	0.308	12.103	10.214	1.284	6.65
	125.357	2.234	1.322	7.193	16.641	2.005	7.151	12.432	1.048	6.927	12.814	0.595	11.789	10.53	1.127	6.823
	125.927	1.586	1.197	7.505	15.802	1.836	6.602	12.585	0.882	7.408	12.785	0.123	11.341	10.437	0.843	6.997
	126.497	1.065	0.942	7.981	14.884	1.272	6.627	12.533	1.186	6.809	11.27	0.383	10.925	9.385	0.712	6.708
	127.067	1.324	1.175	7.954	13.97	1.501	6.644	13.583	0.988	7.458	10.48	0.421	11.062	8.643	1.022	6.322
	127.637	1.215	1.195	8.301	12.894	1.374	6.025	16.779	0.754	7.933	10.157	0.749	12.625	8.222	1.057	6.859
	128.206	0.924	1.442	8.031	11.205	1.431	6.788	19.078	1.117	8.369	9.947	0.133	12.237	8.243	0.843	6.593
	128.776	0.507	1.346	8.466	10.374	1.45	6.019	17.962	1.313	8.076	9.177	0.087	11.607	7.663	0.333	6.44
	129.346	1.539	1.304	9.37	9.992	1.587	6.011	16.33	1.259	8.405	9.134	0.391	12.024	7.342	0.522	7.03
	129.916	2.323	1.247	9.3	10.487	2.437	5.448	14.728	0.964	9.303	9.01	0.729	11.584	7.539	0.502	7.923
	130.486	2.375	1.53	8.394	10.505	2.46	6.253	12.923	0.393	8.642	7.906	0.849	11.005	8.509	0.523	9.68
	131.055	2.038	1.625	8.714	9.244	2.516	5.883	11.728	0.544	7.996	7.433	0.531	10.303	11.588	0.659	11.331
	131.625	2.084	1.791	9.93	8.969	1.965	5.847	11.376	0.632	7.81	7.288	0.286	9.632	13.362	0.374	11.651
	132.195	1.777	1.471	9.759	7.807	1.671	5.701	12.164	1.263	7.685	8.49	0.071	9.188	14.665	1	11.936
	132.765	1.978	1.259	9.214	7.292	1.823	5.365	13.811	1.177	8.031	8.895	0.777	9.279	16.457	0.98	11.572
	133.335	2.289	1.441	9.103	6.691	1.842	3.899	14.939	1.445	8.044	8.468	0.953	9.404	16.002	1.244	11.871
	133.904	2.216	1.35	8.757	7.752	1.205	4.44	15.603	1.591	8.565	8.43	1.164	9.163	15.721	1.094	11.08
	134.474	1.45	0.882	9.067	7.234	1.679	4.489	17.051	0.922	8.832	10.632	1.102	9.326	18.033	0.565	10.611
	135.044	1.632	1.05	9.115	6.62	1.837	4.719	14.31	0.704	7.58	11.55	1.211	9.926	21.884	0.649	11.263
	135.614	1.461	1.262	9.09	4.92	1.606	4.787	12.573	0.852	7.027	11.448	0.985	8.7	25.752	1.487	11.441
	136.184	1.254	0.925	8.663	4.483	1.276	3.758	12.583	0.912	6.784	10.282	0.546	8.675	24.968	1.639	10.899
	136.753	2.23	1.117	8.473	4.17	1.07	3.128	13.077	1.132	6.376	11.384	0.875	8.418	26.484	1.834	10.112
	137.323	2.787	1.332	8.723	3.113	0.905	3.612	12.81	1.276	7.312	10.531	0.562	7.511	27.211	2.199	10.973
	137.893	2.833	1.484	8.944	2.526	1.186	3.676	12.221	1.515	6.411	10.274	0.223	6.751	28.094	2.065	11.465
	138.463	1.992	1.367	9.412	2.386	0.26	3.209	11.451	0.893	5.798	10.097	0.73	7.448	28.044	1.864	12.23
	139.033	1.566	1.126	9.939	3.133	0.589	2.363	11.481	1.044	5.311	9.475	1.084	7.324	27.037	2.222	12.473
	139.602	1.384	0.957	9.925	2.02	0.611	2.304	10.756	0.764	4.542	9.432	0.51	7.035	26.433	2.031	11.964
	140.172	1.555	1.015	10.845	1.313	0.543	2.571	10.116	0.443	4.697	9.36	0	6.526	26.073	1.757	12.44
	140.742	1.641	1.2	10.83	1.07	1.363	2.912	8.012	0.481	4.554	8.909	0.114	6.48	26.114	2.152	12.626
	141.312	2.001	1.026	9.647	0.53	1.211	3.091	6.713	0.13	3.225	8.406	0.399	6.799	26.258	1.804	13.749
	141.882	1.837	1.101	9.927	1.608	0.708	2.738	5.239	0.809	3.133	9.578	0.977	6.931	26.409	2.405	13.153
	142.452	1.522	1.547	10.178	0.962	1.093	2.921	3.76	0.671	2.845	8.872	0.873	7.165	28.092	2.458	14.522
	143.021	1.905	1.325	8.979	0.597	1.122	2.175	3.383	0.958	3.114	8.937	1.022	7.363	29.291	1.543	14.497
	143.591	2.099	0.935	7.999	1.568	0.962	2.349	3.685	0.629	2.65	11.292	1.304	7.962	29.824	1.796	13.883
	144.161	2.254	1.043	8.045	0.852	0.767	2.806	3.578	0.767	1.926	15.23	1.421	7.84	28.984	1.559	13.935
	144.731	2.52	1.287	7.549	1.406	1.383	2.594	3.458	0.183	2.922	18.987	1.706	8.155	24.371	2.115	13.206
	145.301	2.558	1.175	6.732	1.235	1.089	2.935	3.089	0.566	3.152	20.619	2.055	9.16	20.736	1.802	12.36
	145.87	1.847	0.951	6.376	0.851	1.019	2.969	3.754	0.993	2.766	21.481	2.336	9.118	17.683	1.503	12.031
	146.44	1.484	0.699	6.498	0	0.669	2.423	3.767	0.776	2.864	20.381	1.999	9.272	15.916	1.396	12.183
	147.01	0.93	0.535	6.116	0.374	0.359	1.586	2.153	0.388	2.287	20.254	1.696	8.44	15.045	1.374	10.334
	147.58	1.37	0.911	5.427	0.41	0.27	2.33	2.163	0.682	2.402	19.719	1.563	7.689	15.091	1.757	10.53
	148.15	0.831	0.838	5.415	--	--	--	0.993	0.256	2.115	17.452	1.637	7.462	16.443	1.383	10.4
	148.719	1.107	0.717	5.552	--	--	--	0.91	0.172	2.164	14.855	1.253	6.916	15.674	1.39	10.661
	149.289	1.304	0.952	5.709	--	--	--	1.395	0.316	1.737	12.653	1.106	6.962	14.772	1.484	9.773
	149.859	1.858	1.027	6.409	--	--	--	1.758	0.605	1.721	10.856	0.497	6.466	13.715	1.618	8.884
	150.429	1.718	0.967	6.347	--	--	--	1.286	0.612	1.631	8.399	0.325	6.564	13.598	1.197	8.704
	150.999	2.299	0.833	5.254	--	--	--	1.287	0.167	1.589	8.226	0.342	5.793	13.154	1.336	8.904
	151.568	1.47	0.852	5.287	--	--	--	0.929	0.269	2.069	5.976	0.539	5.299	12.711	0.88	9.174
	152.138	1.198	0.795	5.291	--	--	--	0.614	0.414	2.046	2.867	0.131	4.14	12.404	1.166	9.439
	152.708	0.694	0.799	5.32	--	--	--	0.79	0.819	1.923	0.803	0.254	3.805	12.369	2.053	9.813
	153.278	0.26	0.729	5.368	--	--	--	0.264	0.223	1.905	0.149	0.307	4.459	13.792	1.577	8.933
	153.848	0.261	0.413	5.229	--	--	--	0	0.452	1.633	0.555	0.435	4.244	14.745	1.474	8.776
	154.417	0.228	0.703	5.728	--	--	--	0.353	0.603	2.296	0.058	0.552	4.048	14.396	1.442	9.294
	154.987	0.928	0.567	5.942	--	--	--	0.265	0.599	2.255	0.306	0.521	3.102	15.14	1.28	9.461
	155.557	1.135	0.874	6.256	--	--	--	0.479	0.34	1.249	0.752	0.143	2.892	15.857	1.411	9.322
	156.127	1.726	1.212	6.557	--	--	--	0.633	0.39	1.388	0.694	0.222	3.914	15.894	1.562	8.638
	156.697	1.941	1.184	5.64	--	--	--	0.345	0.579	1.479	0.364	0.226	4.158	15.791	1.661	8.277
	157.266	1.573	1.255	6.172	--	--	--	0.441	0.523	1.909	0	0.162	4.001	13.575	1.312	7.125
	157.836	1.296	1.495	6.208	--	--	--	0.156	0.289	1.949	--	--	--	12.381	1.51	7.322
	158.406	1.218	1.351	5.993	--	--	--	0.572	0.184	1.751	--	--	--	9.303	1.136	6.86
	158.976	0.848	1.188	6.041	--	--	--	0.641	0.633	1.826	--	--	--	7.102	0.822	5.805
	159.546	1.052	1.517	5.339	--	--	--	--	--	--	--	--	--	5.196	0.558	6.366
	160.116	0.948	0.686	5.678	--	--	--	--	--	--	--	--	--	2.987	0.689	4.984
	160.685	0.665	0.561	5.593	--	--	--	--	--	--	--	--	--	1.841	0.847	3.587
	161.255	0.675	0.958	6.021	--	--	--	--	--	--	--	--	--	1.336	0.646	3.213
	161.825	0.976	0.885	6.257	--	--	--	--	--	--	--	--	--	1.681	0.369	3.183
	162.395	0.775	0.871	5.972	--	--	--	--	--	--	--	--	--	1.235	0.473	3.084
	162.965	1.421	0.689	5.904	--	--	--	--	--	--	--	--	--	0.675	0.671	3.127
	163.534	1.703	0.91	5.365	--	--	--	--	--	--	--	--	--	0.942	0.638	2.751
	164.104	1.468	1.226	5.755	--	--	--	--	--	--	--	--	--	0.718	0.936	2.83
	164.674	1.204	1.06	6.498	--	--	--	--	--	--	--	--	--	1.032	0.475	2.638
	165.244	1.294	1.005	6.35	--	--	--	--	--	--	--	--	--	0.493	0.617	2.48
	165.814	1.351	1.466	6.578	--	--	--	--	--	--	--	--	--	0.555	0.378	2.634
	166.383	0.986	1.059	7.178	--	--	--	--	--	--	--	--	--	0	0.758	1.882
	166.953	1.263	0.94	6.867	--	--	--	--	--	--	--	--	--	--	--	--
	167.523	1.999	0.946	6.203	--	--	--	--	--	--	--	--	--	--	--	--
	168.093	2.154	1.014	6.308	--	--	--	--	--	--	--	--	--	--	--	--
	168.663	1.761	0.7	6.27	--	--	--	--	--	--	--	--	--	--	--	--
	169.232	1.653	0.668	5.672	--	--	--	--	--	--	--	--	--	--	--	--
	169.802	1.294	0.849	6.577	--	--	--	--	--	--	--	--	--	--	--	--
	170.372	1.831	0.805	7.016	--	--	--	--	--	--	--	--	--	--	--	--
	170.942	2.021	0.818	7.851	--	--	--	--	--	--	--	--	--	--	--	--
	171.512	2.045	1.325	7.589	--	--	--	--	--	--	--	--	--	--	--	--
	172.081	1.67	1.441	6.756	--	--	--	--	--	--	--	--	--	--	--	--
	172.651	1.739	1.371	7.53	--	--	--	--	--	--	--	--	--	--	--	--
	173.221	2.386	1.476	9.289	--	--	--	--	--	--	--	--	--	--	--	--
	173.791	2.852	1.759	8.892	--	--	--	--	--	--	--	--	--	--	--	--
	174.361	3.025	1.576	8.442	--	--	--	--	--	--	--	--	--	--	--	--
	174.93	3.318	1.048	9.393	--	--	--	--	--	--	--	--	--	--	--	--
	175.5	3.463	1.075	10.543	--	--	--	--	--	--	--	--	--	--	--	--
	176.07	2.935	1.257	10.034	--	--	--	--	--	--	--	--	--	--	--	--
	176.64	2.677	1.215	8.868	--	--	--	--	--	--	--	--	--	--	--	--
	177.21	2.162	0.991	9.02	--	--	--	--	--	--	--	--	--	--	--	--
	177.779	1.816	0.77	7.925	--	--	--	--	--	--	--	--	--	--	--	--
	178.349	1.966	0.74	7.553	--	--	--	--	--	--	--	--	--	--	--	--
	178.919	1.075	0.575	7.746	--	--	--	--	--	--	--	--	--	--	--	--
	179.489	0.519	0.547	7.386	--	--	--	--	--	--	--	--	--	--	--	--
	180.059	0.364	0.126	6.943	--	--	--	--	--	--	--	--	--	--	--	--
	180.629	0.987	0.411	6.341	--	--	--	--	--	--	--	--	--	--	--	--
	181.198	1.477	0.794	6.871	--	--	--	--	--	--	--	--	--	--	--	--
	181.768	1.171	0.875	6.936	--	--	--	--	--	--	--	--	--	--	--	--
	182.338	1.222	0.461	6.567	--	--	--	--	--	--	--	--	--	--	--	--
	182.908	1.388	0.308	6.823	--	--	--	--	--	--	--	--	--	--	--	--
	183.478	2.627	0.539	7.414	--	--	--	--	--	--	--	--	--	--	--	--
	184.047	2.899	0.412	7.755	--	--	--	--	--	--	--	--	--	--	--	--
	184.617	1.898	0.882	7.279	--	--	--	--	--	--	--	--	--	--	--	--
	185.187	2.717	1.105	7.636	--	--	--	--	--	--	--	--	--	--	--	--
	185.757	3.548	1.036	8.383	--	--	--	--	--	--	--	--	--	--	--	--
	186.327	3.4	0.986	8.935	--	--	--	--	--	--	--	--	--	--	--	--
	186.896	3.797	1.575	8.274	--	--	--	--	--	--	--	--	--	--	--	--
	187.466	3.58	1.326	9.349	--	--	--	--	--	--	--	--	--	--	--	--
	188.036	3.413	1.151	8.605	--	--	--	--	--	--	--	--	--	--	--	--
	188.606	3.05	1.492	8.565	--	--	--	--	--	--	--	--	--	--	--	--
	189.176	3.196	1.738	9.021	--	--	--	--	--	--	--	--	--	--	--	--
	189.745	3.079	1.213	8.66	--	--	--	--	--	--	--	--	--	--	--	--
	190.315	3.306	0.592	8.58	--	--	--	--	--	--	--	--	--	--	--	--
	190.885	4.154	0.677	8.605	--	--	--	--	--	--	--	--	--	--	--	--
	191.455	3.993	0.929	8.778	--	--	--	--	--	--	--	--	--	--	--	--
	192.025	3.241	1.284	7.544	--	--	--	--	--	--	--	--	--	--	--	--
	192.594	2.769	0.896	7.552	--	--	--	--	--	--	--	--	--	--	--	--
	193.164	3.083	0.572	7.641	--	--	--	--	--	--	--	--	--	--	--	--
	193.734	3.366	0.493	7.648	--	--	--	--	--	--	--	--	--	--	--	--
	194.304	2.794	0.305	6.849	--	--	--	--	--	--	--	--	--	--	--	--
	194.874	2.008	0.39	6.922	--	--	--	--	--	--	--	--	--	--	--	--
	195.443	1.513	0.731	7.541	--	--	--	--	--	--	--	--	--	--	--	--
	196.013	1.333	0.66	7.559	--	--	--	--	--	--	--	--	--	--	--	--
	196.583	1.394	0.932	8.212	--	--	--	--	--	--	--	--	--	--	--	--
	197.153	1.353	0.971	7.627	--	--	--	--	--	--	--	--	--	--	--	--
	197.723	1.23	0.8	7.665	--	--	--	--	--	--	--	--	--	--	--	--
	198.293	1.432	0.613	7.492	--	--	--	--	--	--	--	--	--	--	--	--
	198.862	1.088	0.92	7.292	--	--	--	--	--	--	--	--	--	--	--	--
	199.432	0.96	0.817	7.294	--	--	--	--	--	--	--	--	--	--	--	--
	200.002	1.487	0.57	6.998	--	--	--	--	--	--	--	--	--	--	--	--
	200.572	1.909	1.164	7.107	--	--	--	--	--	--	--	--	--	--	--	--
	201.142	1.812	1.26	7.725	--	--	--	--	--	--	--	--	--	--	--	--
	201.711	1.403	1.109	7.991	--	--	--	--	--	--	--	--	--	--	--	--
	202.281	1.497	1.085	6.673	--	--	--	--	--	--	--	--	--	--	--	--
	202.851	1.629	0.716	7.308	--	--	--	--	--	--	--	--	--	--	--	--
	203.421	1.904	0.723	7.033	--	--	--	--	--	--	--	--	--	--	--	--
	203.991	2.218	0.586	6.748	--	--	--	--	--	--	--	--	--	--	--	--
	204.56	1.86	0.76	6.207	--	--	--	--	--	--	--	--	--	--	--	--
	205.13	1.633	1.004	6.552	--	--	--	--	--	--	--	--	--	--	--	--
	205.7	0.956	1.119	6.206	--	--	--	--	--	--	--	--	--	--	--	--
	206.27	1.198	0.912	5.801	--	--	--	--	--	--	--	--	--	--	--	--
	206.84	1.915	0.747	5.514	--	--	--	--	--	--	--	--	--	--	--	--
	207.409	1.004	0.396	4.951	--	--	--	--	--	--	--	--	--	--	--	--
	207.979	1.137	0.58	4.961	--	--	--	--	--	--	--	--	--	--	--	--
	208.549	1.602	1.1	5.843	--	--	--	--	--	--	--	--	--	--	--	--
	209.119	1.279	0.511	5.898	--	--	--	--	--	--	--	--	--	--	--	--
	209.689	0.763	0.471	5.699	--	--	--	--	--	--	--	--	--	--	--	--
	210.258	1.097	0.541	5.489	--	--	--	--	--	--	--	--	--	--	--	--
	210.828	0.887	0.352	5.49	--	--	--	--	--	--	--	--	--	--	--	--
	211.398	0.777	0.746	5.496	--	--	--	--	--	--	--	--	--	--	--	--
	211.968	0.792	0.667	5.078	--	--	--	--	--	--	--	--	--	--	--	--
	212.538	0.845	0.206	4.412	--	--	--	--	--	--	--	--	--	--	--	--
	213.107	1.217	0.452	3.986	--	--	--	--	--	--	--	--	--	--	--	--
	213.677	0.859	0.286	3.744	--	--	--	--	--	--	--	--	--	--	--	--
	214.247	0.719	0.483	3.886	--	--	--	--	--	--	--	--	--	--	--	--
	214.817	1.1	0.446	4.027	--	--	--	--	--	--	--	--	--	--	--	--
	215.387	0.817	0.119	4.049	--	--	--	--	--	--	--	--	--	--	--	--
	215.957	0.319	0	4.484	--	--	--	--	--	--	--	--	--	--	--	--
	216.526	0.347	0.603	4.045	--	--	--	--	--	--	--	--	--	--	--	--
	217.096	0.555	0.527	3.741	--	--	--	--	--	--	--	--	--	--	--	--
	217.666	0.823	0.35	3.726	--	--	--	--	--	--	--	--	--	--	--	--
	218.236	0.66	0.824	4.032	--	--	--	--	--	--	--	--	--	--	--	--
	218.806	1.075	0.982	4.667	--	--	--	--	--	--	--	--	--	--	--	--
	219.375	1.583	1.199	5.411	--	--	--	--	--	--	--	--	--	--	--	--
	219.945	2.216	1.274	5.175	--	--	--	--	--	--	--	--	--	--	--	--
	220.515	1.62	0.881	4.806	--	--	--	--	--	--	--	--	--	--	--	--
	221.085	1.493	0.581	4.597	--	--	--	--	--	--	--	--	--	--	--	--
	221.655	1.279	0.421	4.659	--	--	--	--	--	--	--	--	--	--	--	--
	222.224	1.328	0.679	4.765	--	--	--	--	--	--	--	--	--	--	--	--
	222.794	1.045	0.594	4.838	--	--	--	--	--	--	--	--	--	--	--	--
	223.364	0.891	0.608	4.949	--	--	--	--	--	--	--	--	--	--	--	--
	223.934	1.444	0.74	4.956	--	--	--	--	--	--	--	--	--	--	--	--
	224.504	0.806	0.654	4.249	--	--	--	--	--	--	--	--	--	--	--	--
	225.073	0.485	0.705	3.623	--	--	--	--	--	--	--	--	--	--	--	--
	225.643	0.349	0.979	4.177	--	--	--	--	--	--	--	--	--	--	--	--
	226.213	0.636	0.93	4.292	--	--	--	--	--	--	--	--	--	--	--	--

## Sheet: Fig.3C_iEcad-mC_48h_snapshots
	iEcad-mC														iEcad-mC																iEcad-mC														iEcad-mC
	GFP														GFP																mCherry														mCherry
	Distance (μm)	n1	n2	n3	n4	n5	n6	n7	n8	n9	n10	n11	n12		Distance (μm)	n1_nor	n2_nor	n3_nor	n4_nor	n5_nor	n6_nor	n7_nor	n8_nor	n9_nor	n10_nor	n11_nor	n12_nor	mean	SD		Distance (μm)	n1	n2	n3	n4	n5	n6	n7	n8	n9	n10	n11	n12		Distance (μm)	n1_nor	n2_nor	n3_nor	n4_nor
	0	0.23063	0.27716	0.47015	0.57952	0.53343	0.45435	0.64421	0.44579	0.98254	0.49056	0.84573	0.77356		0	0.23063	0.27716	0.47015	0.57952	0.53343	0.45435	0.64421	0.44579	0.98254	0.49056	0.84573	0.77356	0.560636	0.221472		0	0	0.000284053	0.00158	0.01463	0.00673	0.000428773	0.00516	0.00159	0.00096626	0	0.0044	4.32006e-05		0	0	0.000284053	0.00158	0.01463
	0.475	0.23111	0.27284	0.48168	0.55991	0.57123	0.48666	0.65335	0.44593	0.99068	0.49038	0.83299	0.79185		0.475	0.23111	0.27284	0.48168	0.55991	0.57123	0.48666	0.65335	0.44593	0.99068	0.49038	0.83299	0.79185	0.567384	0.221964		0.475	0.000753507	0.000653321	0.00307	0.01525	0.00646	0.00223	0.00481	0.000848261	0.000906859	0.000500908	0.00499	0		0.475	0.000753507	0.000653321	0.00307	0.01525
	0.951	0.23283	0.27264	0.48812	0.52434	0.58874	0.51842	0.66723	0.45018	0.98504	0.49482	0.79333	0.79041		0.951	0.23283	0.27264	0.48812	0.52434	0.58874	0.51842	0.66723	0.45018	0.98504	0.49482	0.79333	0.79041	0.567175	0.216163		0.951	0.00106	0.000871095	0.00499	0.01437	0.00535	0.00259	0.00403	0.00043518	0.00049897	0.00119	0.00808	0.00146		0.951	0.00106	0.000871095	0.00499	0.01437
	1.426	0.23667	0.2756	0.49762	0.48708	0.58274	0.54687	0.66469	0.44901	0.95638	0.49405	0.76276	0.77557		1.426	0.23667	0.2756	0.49762	0.48708	0.58274	0.54687	0.66469	0.44901	0.95638	0.49405	0.76276	0.77557	0.560753	0.206187		1.426	0.00102	0	0.00524	0.01288	0.00468	0.00201	0.00347	0.000175092	0.000621733	0.00236	0.01196	0.00187		1.426	0.00102	0	0.00524	0.01288
	1.902	0.24558	0.29091	0.51157	0.46599	0.5744	0.55892	0.64135	0.44421	0.92029	0.49593	0.73298	0.77215		1.902	0.24558	0.29091	0.51157	0.46599	0.5744	0.55892	0.64135	0.44421	0.92029	0.49593	0.73298	0.77215	0.554523	0.193337		1.902	0.00135	0.000113621	0.00754	0.01161	0.0054	0.0026	0.00277	0	0.00171	0.00295	0.01179	0.00241		1.902	0.00135	0.000113621	0.00754	0.01161
	2.377	0.2529	0.30965	0.5262	0.46519	0.57182	0.55134	0.61678	0.43508	0.88217	0.50128	0.68489	0.77568		2.377	0.2529	0.30965	0.5262	0.46519	0.57182	0.55134	0.61678	0.43508	0.88217	0.50128	0.68489	0.77568	0.547748	0.179321		2.377	0.00176	0.00127	0.00786	0.01111	0.00673	0.00287	0.00193	0.000139394	0.00127	0.00209	0.00462	0.00348		2.377	0.00176	0.00127	0.00786	0.01111
	2.852	0.26245	0.31541	0.53956	0.47348	0.56346	0.54006	0.59388	0.41848	0.86452	0.50542	0.63201	0.76461		2.852	0.26245	0.31541	0.53956	0.47348	0.56346	0.54006	0.59388	0.41848	0.86452	0.50542	0.63201	0.76461	0.539445	0.169368		2.852	0.00162	0.00161	0.00768	0.01131	0.00824	0.0031	0.00181	0.000277087	0.00263	0.00158	0.00147	0.00276		2.852	0.00162	0.00161	0.00768	0.01131
	3.328	0.27578	0.3163	0.55665	0.47595	0.55893	0.53958	0.57369	0.40627	0.85866	0.51914	0.59716	0.74066		3.328	0.27578	0.3163	0.55665	0.47595	0.55893	0.53958	0.57369	0.40627	0.85866	0.51914	0.59716	0.74066	0.534898	0.162035		3.328	0.0018	0.00195	0.00861	0.01108	0.00681	0.00266	0.00186	0.000504877	0.00144	0.00213	0.000888278	0.00247		3.328	0.0018	0.00195	0.00861	0.01108
	3.803	0.28627	0.32744	0.57078	0.47116	0.5695	0.54524	0.5595	0.39837	0.85232	0.53809	0.55828	0.71956		3.803	0.28627	0.32744	0.57078	0.47116	0.5695	0.54524	0.5595	0.39837	0.85232	0.53809	0.55828	0.71956	0.533042	0.155542		3.803	0.00173	0.00209	0.00921	0.01051	0.00464	0.00074142	0.00177	0.00113	0.00206	0.00244	0.000365762	0.00236		3.803	0.00173	0.00209	0.00921	0.01051
	4.279	0.29383	0.32999	0.56348	0.46616	0.58388	0.55457	0.55239	0.39234	0.83821	0.55488	0.51077	0.69108		4.279	0.29383	0.32999	0.56348	0.46616	0.58388	0.55457	0.55239	0.39234	0.83821	0.55488	0.51077	0.69108	0.527632	0.149483		4.279	0.00175	0.0012	0.01016	0.01003	0.00359	0.000226297	0.00158	0.000712268	0.00301	0.00253	0	0.00292		4.279	0.00175	0.0012	0.01016	0.01003
	4.754	0.2989	0.32423	0.54116	0.45827	0.59307	0.56605	0.55328	0.38886	0.81904	0.55804	0.48307	0.65486		4.754	0.2989	0.32423	0.54116	0.45827	0.59307	0.56605	0.55328	0.38886	0.81904	0.55804	0.48307	0.65486	0.519903	0.143861		4.754	0.00165	0.00178	0.0111	0.00984	0.00336	0	0.0022	0.000848261	0.00314	0.00253	0.000167952	0.00305		4.754	0.00165	0.00178	0.0111	0.00984
	5.229	0.29537	0.31634	0.51414	0.45729	0.59737	0.57335	0.55289	0.3908	0.80076	0.55428	0.48801	0.62274		5.229	0.29537	0.31634	0.51414	0.45729	0.59737	0.57335	0.55289	0.3908	0.80076	0.55428	0.48801	0.62274	0.513612	0.139349		5.229	0.00118	0.00177	0.00945	0.01028	0.00368	0.000762263	0.00194	0.0014	0	0.0035	0.00208	0.00283		5.229	0.00118	0.00177	0.00945	0.01028
	5.705	0.28659	0.3119	0.49318	0.47995	0.60298	0.56675	0.54599	0.39461	0.79896	0.54761	0.49856	0.60049		5.705	0.28659	0.3119	0.49318	0.47995	0.60298	0.56675	0.54599	0.39461	0.79896	0.54761	0.49856	0.60049	0.510631	0.138184		5.705	0.00114	0.00242	0.00693	0.01105	0.00466	0.00154	0.00189	0.0014	0.00251	0.00397	0.00455	0.00238		5.705	0.00114	0.00242	0.00693	0.01105
	6.18	0.27689	0.30656	0.47654	0.51401	0.61219	0.54868	0.53982	0.40168	0.80264	0.53957	0.50733	0.58445		6.18	0.27689	0.30656	0.47654	0.51401	0.61219	0.54868	0.53982	0.40168	0.80264	0.53957	0.50733	0.58445	0.509197	0.13931		6.18	0.00117	0.0028	0.00524	0.01175	0.00513	0.00158	0.00183	0.00189	0.00187	0.00313	0.00792	0.00216		6.18	0.00117	0.0028	0.00524	0.01175
	6.656	0.26592	0.30248	0.44632	0.53757	0.61853	0.5289	0.53622	0.40584	0.79799	0.53652	0.50963	0.57185		6.656	0.26592	0.30248	0.44632	0.53757	0.61853	0.5289	0.53622	0.40584	0.79799	0.53652	0.50963	0.57185	0.504814	0.140865		6.656	0.00131	0.0031	0.00387	0.01267	0.00553	0.0023	0.000822368	0.00252	0.00365	0.00251	0.00777	0.00197		6.656	0.00131	0.0031	0.00387	0.01267
	7.131	0.25843	0.30273	0.41097	0.54373	0.61445	0.51539	0.52824	0.40311	0.79683	0.53073	0.51553	0.5677		7.131	0.25843	0.30273	0.41097	0.54373	0.61445	0.51539	0.52824	0.40311	0.79683	0.53073	0.51553	0.5677	0.498987	0.142859		7.131	0.00165	0.00281	0.00266	0.01268	0.00524	0.00331	0	0.0029	0.00371	0.00281	0.00735	0.00212		7.131	0.00165	0.00281	0.00266	0.01268
	7.606	0.25597	0.30316	0.38845	0.54876	0.60088	0.50101	0.52216	0.39635	0.7965	0.52382	0.52921	0.55254		7.606	0.25597	0.30316	0.38845	0.54876	0.60088	0.50101	0.52216	0.39635	0.7965	0.52382	0.52921	0.55254	0.493234	0.14336		7.606	0.00214	0.00327	0.00127	0.01279	0.00457	0.00408	0.00119	0.00225	0.00628	0.00273	0.00889	0.00204		7.606	0.00214	0.00327	0.00127	0.01279
	8.082	0.25482	0.3055	0.37834	0.56405	0.57417	0.47941	0.52768	0.38834	0.79813	0.52538	0.54802	0.53781		8.082	0.25482	0.3055	0.37834	0.56405	0.57417	0.47941	0.52768	0.38834	0.79813	0.52538	0.54802	0.53781	0.490138	0.144001		8.082	0.00222	0.00351	0	0.0141	0.00375	0.00441	0.00213	0.00242	0.00527	0.00458	0.01234	0.00211		8.082	0.00222	0.00351	0	0.0141
	8.557	0.25013	0.30685	0.37716	0.58604	0.53333	0.46143	0.54102	0.38216	0.80683	0.53162	0.5687	0.52666		8.557	0.25013	0.30685	0.37716	0.58604	0.53333	0.46143	0.54102	0.38216	0.80683	0.53162	0.5687	0.52666	0.489327	0.14759		8.557	0.00245	0.0045	0.00164	0.01558	0.00276	0.00424	0.00282	0.00315	0.0063	0.00444	0.01429	0.00151		8.557	0.00245	0.0045	0.00164	0.01558
	9.033	0.24448	0.30476	0.38104	0.60767	0.49117	0.45472	0.55081	0.38166	0.82485	0.53841	0.59748	0.51665		9.033	0.24448	0.30476	0.38104	0.60767	0.49117	0.45472	0.55081	0.38166	0.82485	0.53841	0.59748	0.51665	0.491142	0.154834		9.033	0.00262	0.00544	0.00221	0.01607	0.00215	0.00387	0.0038	0.00352	0.00488	0.00423	0.01538	0.00161		9.033	0.00262	0.00544	0.00221	0.01607
	9.508	0.24058	0.30017	0.38403	0.62922	0.45693	0.45051	0.54705	0.38304	0.84186	0.54422	0.61184	0.5013		9.508	0.24058	0.30017	0.38403	0.62922	0.45693	0.45051	0.54705	0.38304	0.84186	0.54422	0.61184	0.5013	0.490896	0.161784		9.508	0.00264	0.00532	0.0038	0.01632	0.00216	0.00484	0.00464	0.00344	0.00486	0.0067	0.01643	0.00201		9.508	0.00264	0.00532	0.0038	0.01632
	9.983	0.23808	0.29934	0.38268	0.64694	0.43372	0.44652	0.53658	0.37923	0.85301	0.55332	0.61223	0.48942		9.983	0.23808	0.29934	0.38268	0.64694	0.43372	0.44652	0.53658	0.37923	0.85301	0.55332	0.61223	0.48942	0.489256	0.166837		9.983	0.00308	0.00561	0.0056	0.01635	0.00149	0.00577	0.005	0.00347	0.00513	0.0079	0.0179	0.00262		9.983	0.00308	0.00561	0.0056	0.01635
	10.459	0.2375	0.29651	0.38433	0.64668	0.41791	0.44245	0.52374	0.37136	0.8492	0.55879	0.59939	0.47346		10.459	0.2375	0.29651	0.38433	0.64668	0.41791	0.44245	0.52374	0.37136	0.8492	0.55879	0.59939	0.47346	0.483443	0.166532		10.459	0.00373	0.00503	0.00565	0.01725	0.000693808	0.0056	0.00674	0.00391	0.00486	0.00947	0.01741	0.00298		10.459	0.00373	0.00503	0.00565	0.01725
	10.934	0.23646	0.29467	0.38993	0.64482	0.41101	0.44019	0.51685	0.36203	0.84071	0.56259	0.56929	0.46706		10.934	0.23646	0.29467	0.38993	0.64482	0.41101	0.44019	0.51685	0.36203	0.84071	0.56259	0.56929	0.46706	0.477967	0.163923		10.934	0.00431	0.00413	0.00455	0.01873	0.00042489	0.00607	0.00737	0.00436	0.00581	0.00971	0.01797	0.00313		10.934	0.00431	0.00413	0.00455	0.01873
	11.41	0.23433	0.29684	0.39328	0.65522	0.40968	0.44118	0.51622	0.35506	0.83479	0.56338	0.55434	0.46247		11.41	0.23433	0.29684	0.39328	0.65522	0.40968	0.44118	0.51622	0.35506	0.83479	0.56338	0.55434	0.46247	0.476399	0.163486		11.41	0.00549	0.00407	0.00523	0.02053	0.000911631	0.0066	0.00806	0.00444	0.00554	0.0103	0.01814	0.00364		11.41	0.00549	0.00407	0.00523	0.02053
	11.885	0.23376	0.29965	0.38888	0.65463	0.40714	0.44212	0.51733	0.35271	0.83493	0.5562	0.55435	0.46048		11.885	0.23376	0.29965	0.38888	0.65463	0.40714	0.44212	0.51733	0.35271	0.83493	0.5562	0.55435	0.46048	0.475182	0.163404		11.885	0.0068	0.00542	0.00476	0.02193	0.00205	0.00627	0.0078	0.00506	0.0066	0.01119	0.02305	0.00389		11.885	0.0068	0.00542	0.00476	0.02193
	12.36	0.23488	0.30367	0.38084	0.63968	0.40064	0.43429	0.51197	0.34811	0.83265	0.54752	0.56242	0.4516		12.36	0.23488	0.30367	0.38084	0.63968	0.40064	0.43429	0.51197	0.34811	0.83265	0.54752	0.56242	0.4516	0.470689	0.16203		12.36	0.00777	0.0049	0.00398	0.02251	0.00389	0.00564	0.00891	0.00475	0.00765	0.01198	0.02683	0.00441		12.36	0.00777	0.0049	0.00398	0.02251
	12.836	0.23463	0.30307	0.3764	0.61465	0.39121	0.42066	0.49323	0.34235	0.85371	0.54406	0.57777	0.43826		12.836	0.23463	0.30307	0.3764	0.61465	0.39121	0.42066	0.49323	0.34235	0.85371	0.54406	0.57777	0.43826	0.465833	0.166121		12.836	0.00829	0.00373	0.00288	0.02258	0.00353	0.00548	0.01147	0.00417	0.00879	0.01576	0.02837	0.00626		12.836	0.00829	0.00373	0.00288	0.02258
	13.311	0.2362	0.3032	0.37606	0.58389	0.39026	0.4113	0.47961	0.33297	0.88082	0.54895	0.60279	0.43213		13.311	0.2362	0.3032	0.37606	0.58389	0.39026	0.4113	0.47961	0.33297	0.88082	0.54895	0.60279	0.43213	0.464848	0.172339		13.311	0.00924	0.00376	0.00198	0.02316	0.00179	0.00463	0.01175	0.00413	0.01112	0.02068	0.03096	0.00777		13.311	0.00924	0.00376	0.00198	0.02316
	13.787	0.24007	0.30089	0.37706	0.55119	0.39593	0.40729	0.47772	0.32625	0.90084	0.55328	0.63104	0.43312		13.787	0.24007	0.30089	0.37706	0.55119	0.39593	0.40729	0.47772	0.32625	0.90084	0.55328	0.63104	0.43312	0.466223	0.177487		13.787	0.01041	0.00395	0.00296	0.02467	0.000406066	0.00322	0.01008	0.005	0.0107	0.02238	0.03365	0.00787		13.787	0.01041	0.00395	0.00296	0.02467
	14.262	0.24273	0.29997	0.37876	0.52544	0.39723	0.40176	0.47911	0.32333	0.89939	0.55001	0.6327	0.44547		14.262	0.24273	0.29997	0.37876	0.52544	0.39723	0.40176	0.47911	0.32333	0.89939	0.55001	0.6327	0.44547	0.464658	0.176072		14.262	0.01109	0.00442	0.0031	0.02628	0.000255472	0.00211	0.00822	0.00501	0.01077	0.02069	0.0351	0.00743		14.262	0.01109	0.00442	0.0031	0.02628
	14.737	0.24531	0.30186	0.38151	0.50946	0.4031	0.39323	0.47796	0.32652	0.90924	0.52988	0.62606	0.45961		14.737	0.24531	0.30186	0.38151	0.50946	0.4031	0.39323	0.47796	0.32652	0.90924	0.52988	0.62606	0.45961	0.463645	0.175722		14.737	0.0111	0.00601	0.00114	0.0283	9.68104e-05	0.00185	0.00667	0.0044	0.00934	0.01715	0.03757	0.007		14.737	0.0111	0.00601	0.00114	0.0283
	15.213	0.24597	0.3104	0.38047	0.50014	0.42222	0.38516	0.47356	0.33366	0.92649	0.49353	0.62912	0.46202		15.213	0.24597	0.3104	0.38047	0.50014	0.42222	0.38516	0.47356	0.33366	0.92649	0.49353	0.62912	0.46202	0.463562	0.17748		15.213	0.01237	0.01024	0.00119	0.03104	0.000516322	0.00193	0.00671	0.00411	0.01117	0.01761	0.04348	0.00724		15.213	0.01237	0.01024	0.00119	0.03104
	15.688	0.24413	0.31534	0.36585	0.4854	0.44332	0.37556	0.4698	0.34385	0.93277	0.4614	0.63278	0.45936		15.688	0.24413	0.31534	0.36585	0.4854	0.44332	0.37556	0.4698	0.34385	0.93277	0.4614	0.63278	0.45936	0.460797	0.17873		15.688	0.01394	0.01473	0.00167	0.03424	0.000147905	0.00116	0.0061	0.00388	0.01293	0.01877	0.05265	0.00722		15.688	0.01394	0.01473	0.00167	0.03424
	16.164	0.24276	0.31993	0.35037	0.46751	0.45739	0.36474	0.47133	0.35842	0.95733	0.44585	0.62694	0.46479		16.164	0.24276	0.31993	0.35037	0.46751	0.45739	0.36474	0.47133	0.35842	0.95733	0.44585	0.62694	0.46479	0.460613	0.184352		16.164	0.01498	0.01594	0.00112	0.03847	0	0.000491302	0.00529	0.00356	0.01281	0.01911	0.0565	0.00833		16.164	0.01498	0.01594	0.00112	0.03847
	16.639	0.24302	0.32195	0.35189	0.45513	0.46551	0.35287	0.47228	0.3782	0.97498	0.43604	0.62042	0.46559		16.639	0.24302	0.32195	0.35189	0.45513	0.46551	0.35287	0.47228	0.3782	0.97498	0.43604	0.62042	0.46559	0.46149	0.187742		16.639	0.01578	0.02019	0.0015	0.04282	0.00126	0.000866479	0.00515	0.00381	0.01231	0.02015	0.05962	0.00865		16.639	0.01578	0.02019	0.0015	0.04282
	17.114	0.24352	0.33983	0.36629	0.44269	0.4669	0.34032	0.46206	0.39691	0.97916	0.43112	0.61175	0.45979		17.114	0.24352	0.33983	0.36629	0.44269	0.4669	0.34032	0.46206	0.39691	0.97916	0.43112	0.61175	0.45979	0.461695	0.186376		17.114	0.01689	0.0285	0.00222	0.04696	0.00216	0.0018	0.00628	0.00426	0.01571	0.02093	0.06355	0.00929		17.114	0.01689	0.0285	0.00222	0.04696
	17.59	0.24562	0.37868	0.37214	0.43424	0.46684	0.32912	0.44821	0.41093	0.98773	0.42326	0.60282	0.45955		17.59	0.24562	0.37868	0.37214	0.43424	0.46684	0.32912	0.44821	0.41093	0.98773	0.42326	0.60282	0.45955	0.463262	0.186059		17.59	0.019	0.04148	0.0018	0.05184	0.00103	0.00277	0.00769	0.00391	0.01721	0.02257	0.07167	0.00886		17.59	0.019	0.04148	0.0018	0.05184
	18.065	0.24865	0.44188	0.36235	0.43217	0.47361	0.32383	0.43694	0.42249	0.99211	0.40559	0.59055	0.45553		18.065	0.24865	0.44188	0.36235	0.43217	0.47361	0.32383	0.43694	0.42249	0.99211	0.40559	0.59055	0.45553	0.465475	0.185565		18.065	0.02088	0.05836	0.0019	0.05858	0.00127	0.00318	0.00827	0.00376	0.01732	0.02428	0.0796	0.00814		18.065	0.02088	0.05836	0.0019	0.05858
	18.541	0.25184	0.51035	0.35025	0.44744	0.48437	0.3251	0.42803	0.43324	0.99573	0.38973	0.57362	0.43279		18.541	0.25184	0.51035	0.35025	0.44744	0.48437	0.3251	0.42803	0.43324	0.99573	0.38973	0.57362	0.43279	0.468541	0.186674		18.541	0.02295	0.08643	0.00216	0.07239	0.00191	0.00439	0.00797	0.00412	0.0187	0.02368	0.08714	0.00927		18.541	0.02295	0.08643	0.00216	0.07239
	19.016	0.25352	0.57196	0.33692	0.49186	0.5005	0.33327	0.42399	0.44209	0.9865	0.38336	0.55284	0.3941		19.016	0.25352	0.57196	0.33692	0.49186	0.5005	0.33327	0.42399	0.44209	0.9865	0.38336	0.55284	0.3941	0.472576	0.187032		19.016	0.02512	0.12881	0.00124	0.09529	0.00194	0.00593	0.00839	0.00436	0.01797	0.02387	0.09403	0.00978		19.016	0.02512	0.12881	0.00124	0.09529
	19.491	0.25511	0.63134	0.33242	0.56353	0.51893	0.34592	0.41986	0.44545	0.95319	0.38383	0.53207	0.37155		19.491	0.25511	0.63134	0.33242	0.56353	0.51893	0.34592	0.41986	0.44545	0.95319	0.38383	0.53207	0.37155	0.479433	0.184432		19.491	0.02642	0.18689	0.000518931	0.13264	0.00236	0.00743	0.00962	0.00401	0.01915	0.0263	0.10213	0.01005		19.491	0.02642	0.18689	0.000518931	0.13264
	19.967	0.26003	0.65754	0.34226	0.64947	0.53779	0.36538	0.41745	0.43976	0.91876	0.39323	0.52023	0.36393		19.967	0.26003	0.65754	0.34226	0.64947	0.53779	0.36538	0.41745	0.43976	0.91876	0.39323	0.52023	0.36393	0.488819	0.18186		19.967	0.02802	0.25774	0.000935441	0.18599	0.00222	0.00886	0.01028	0.00358	0.01958	0.02885	0.1123	0.0114		19.967	0.02802	0.25774	0.000935441	0.18599
	20.442	0.26784	0.64541	0.35469	0.71575	0.56161	0.39182	0.42529	0.43356	0.88932	0.41606	0.52024	0.36159		20.442	0.26784	0.64541	0.35469	0.71575	0.56161	0.39182	0.42529	0.43356	0.88932	0.41606	0.52024	0.36159	0.498598	0.177446		20.442	0.03019	0.32312	0.00106	0.23169	0.00333	0.01059	0.01021	0.00287	0.02152	0.02985	0.11882	0.01369		20.442	0.03019	0.32312	0.00106	0.23169
	20.918	0.27513	0.62529	0.36474	0.76737	0.58527	0.41783	0.44027	0.42435	0.87317	0.43862	0.50963	0.36888		20.918	0.27513	0.62529	0.36474	0.76737	0.58527	0.41783	0.44027	0.42435	0.87317	0.43862	0.50963	0.36888	0.507546	0.175547		20.918	0.03173	0.33199	0.00154	0.27958	0.00385	0.01015	0.00901	0.00298	0.02252	0.03244	0.12546	0.01716		20.918	0.03173	0.33199	0.00154	0.27958
	21.393	0.28418	0.60888	0.37191	0.81262	0.59528	0.43264	0.45003	0.40794	0.84196	0.45389	0.49877	0.37635		21.393	0.28418	0.60888	0.37191	0.81262	0.59528	0.43264	0.45003	0.40794	0.84196	0.45389	0.49877	0.37635	0.511204	0.173207		21.393	0.03423	0.30393	0.00208	0.35113	0.00516	0.00852	0.00773	0.00373	0.02401	0.03494	0.12875	0.02142		21.393	0.03423	0.30393	0.00208	0.35113
	21.868	0.29378	0.58908	0.37298	0.82995	0.60267	0.43576	0.45048	0.38066	0.80922	0.46587	0.49841	0.37997		21.868	0.29378	0.58908	0.37298	0.82995	0.60267	0.43576	0.45048	0.38066	0.80922	0.46587	0.49841	0.37997	0.509069	0.169767		21.868	0.03707	0.25854	0.00193	0.42095	0.00584	0.00797	0.00724	0.00372	0.02387	0.03828	0.13363	0.02657		21.868	0.03707	0.25854	0.00193	0.42095
	22.344	0.30146	0.59907	0.37217	0.82441	0.61974	0.42749	0.45057	0.35094	0.78392	0.47857	0.50379	0.38413		22.344	0.30146	0.59907	0.37217	0.82441	0.61974	0.42749	0.45057	0.35094	0.78392	0.47857	0.50379	0.38413	0.508022	0.167552		22.344	0.04034	0.2504	0.00225	0.47208	0.0068	0.00753	0.00734	0.00385	0.02445	0.04304	0.14176	0.03303		22.344	0.04034	0.2504	0.00225	0.47208
	22.819	0.31115	0.632	0.37659	0.82485	0.63866	0.40874	0.46772	0.32876	0.77312	0.49435	0.49841	0.4023		22.819	0.31115	0.632	0.37659	0.82485	0.63866	0.40874	0.46772	0.32876	0.77312	0.49435	0.49841	0.4023	0.513054	0.168926		22.819	0.0434	0.2529	0.00299	0.53903	0.00737	0.00705	0.00651	0.00474	0.02616	0.04897	0.14856	0.04078		22.819	0.0434	0.2529	0.00299	0.53903
	23.295	0.32718	0.64591	0.38634	0.84102	0.64317	0.38652	0.5013	0.31443	0.76981	0.52573	0.49121	0.43462		23.295	0.32718	0.64591	0.38634	0.84102	0.64317	0.38652	0.5013	0.31443	0.76981	0.52573	0.49121	0.43462	0.52227	0.170572		23.295	0.04599	0.21255	0.00411	0.60915	0.00865	0.00692	0.00557	0.00514	0.02818	0.05682	0.15692	0.05275		23.295	0.04599	0.21255	0.00411	0.60915
	23.77	0.34253	0.66341	0.38713	0.86466	0.63982	0.36984	0.51993	0.31263	0.76476	0.56654	0.49045	0.46995		23.77	0.34253	0.66341	0.38713	0.86466	0.63982	0.36984	0.51993	0.31263	0.76476	0.56654	0.49045	0.46995	0.532637	0.173716		23.77	0.04939	0.17668	0.0047	0.65862	0.01048	0.00578	0.00636	0.00533	0.03034	0.06911	0.17024	0.067		23.77	0.04939	0.17668	0.0047	0.65862
	24.245	0.34727	0.67634	0.38497	0.87751	0.63153	0.36057	0.51137	0.32263	0.76135	0.59402	0.48964	0.50524		24.245	0.34727	0.67634	0.38497	0.87751	0.63153	0.36057	0.51137	0.32263	0.76135	0.59402	0.48964	0.50524	0.538537	0.17528		24.245	0.05253	0.1569	0.00412	0.68651	0.01367	0.0049	0.00821	0.00578	0.03178	0.08308	0.1822	0.09132		24.245	0.05253	0.1569	0.00412	0.68651
	24.721	0.34591	0.67002	0.40164	0.85945	0.61618	0.35005	0.49581	0.3382	0.75828	0.60658	0.49012	0.54767		24.721	0.34591	0.67002	0.40164	0.85945	0.61618	0.35005	0.49581	0.3382	0.75828	0.60658	0.49012	0.54767	0.539992	0.169211		24.721	0.05377	0.14638	0.00496	0.69469	0.01921	0.00389	0.00883	0.00557	0.03189	0.09995	0.19917	0.13577		24.721	0.05377	0.14638	0.00496	0.69469
	25.196	0.34461	0.65113	0.43558	0.83124	0.59924	0.33732	0.4866	0.35966	0.75192	0.62472	0.49641	0.58345		25.196	0.34461	0.65113	0.43558	0.83124	0.59924	0.33732	0.4866	0.35966	0.75192	0.62472	0.49641	0.58345	0.541823	0.160128		25.196	0.05403	0.11838	0.00481	0.67546	0.02176	0.00252	0.00957	0.00581	0.03275	0.11738	0.21019	0.185		25.196	0.05403	0.11838	0.00481	0.67546
	25.672	0.34818	0.65162	0.46101	0.822	0.58033	0.32779	0.48047	0.37591	0.74078	0.64483	0.50612	0.60208		25.672	0.34818	0.65162	0.46101	0.822	0.58033	0.32779	0.48047	0.37591	0.74078	0.64483	0.50612	0.60208	0.545093	0.156129		25.672	0.05532	0.09267	0.00873	0.65201	0.02192	0.00232	0.01147	0.00518	0.03325	0.13611	0.21922	0.21344		25.672	0.05532	0.09267	0.00873	0.65201
	26.147	0.3595	0.65641	0.47626	0.82472	0.56139	0.32741	0.4808	0.3926	0.72384	0.66742	0.51704	0.59166		26.147	0.3595	0.65641	0.47626	0.82472	0.56139	0.32741	0.4808	0.3926	0.72384	0.66742	0.51704	0.59166	0.548254	0.152123		26.147	0.05815	0.07166	0.01346	0.64388	0.02102	0.00255	0.01328	0.00429	0.03322	0.15809	0.22821	0.21387		26.147	0.05815	0.07166	0.01346	0.64388
	26.622	0.37942	0.67363	0.48179	0.83468	0.54616	0.34053	0.48741	0.40245	0.69952	0.70694	0.53139	0.56702		26.622	0.37942	0.67363	0.48179	0.83468	0.54616	0.34053	0.48741	0.40245	0.69952	0.70694	0.53139	0.56702	0.554245	0.149868		26.622	0.06279	0.06212	0.01838	0.63755	0.02006	0.00344	0.01383	0.00464	0.03193	0.1828	0.23986	0.19168		26.622	0.06279	0.06212	0.01838	0.63755
	27.098	0.40255	0.72133	0.47112	0.85519	0.53157	0.37461	0.49871	0.40236	0.67634	0.75029	0.55175	0.5569		27.098	0.40255	0.72133	0.47112	0.85519	0.53157	0.37461	0.49871	0.40236	0.67634	0.75029	0.55175	0.5569	0.56606	0.153452		27.098	0.06911	0.06232	0.01937	0.63051	0.01799	0.00586	0.01491	0.0054	0.03053	0.21261	0.25427	0.18206		27.098	0.06911	0.06232	0.01937	0.63051
	27.573	0.43421	0.78175	0.45146	0.88046	0.5223	0.42866	0.51309	0.40256	0.66998	0.76713	0.58528	0.55937		27.573	0.43421	0.78175	0.45146	0.88046	0.5223	0.42866	0.51309	0.40256	0.66998	0.76713	0.58528	0.55937	0.583021	0.157944		27.573	0.07693	0.07076	0.02021	0.62756	0.01866	0.00741	0.01592	0.00637	0.02791	0.24725	0.27022	0.18132		27.573	0.07693	0.07076	0.02021	0.62756
	28.048	0.47608	0.79928	0.43319	0.89907	0.51818	0.47792	0.53641	0.40218	0.66366	0.76424	0.61985	0.56667		28.048	0.47608	0.79928	0.43319	0.89907	0.51818	0.47792	0.53641	0.40218	0.66366	0.76424	0.61985	0.56667	0.596394	0.156521		28.048	0.08729	0.08179	0.02007	0.60881	0.02112	0.00917	0.01771	0.00669	0.02684	0.27395	0.29177	0.18698		28.048	0.08729	0.08179	0.02007	0.60881
	28.524	0.52446	0.80592	0.41866	0.90969	0.51027	0.50447	0.56196	0.40659	0.65099	0.76007	0.63183	0.57293		28.524	0.52446	0.80592	0.41866	0.90969	0.51027	0.50447	0.56196	0.40659	0.65099	0.76007	0.63183	0.57293	0.60482	0.154515		28.524	0.09945	0.08674	0.0214	0.55929	0.02549	0.01078	0.01846	0.0077	0.0259	0.2985	0.302	0.2074		28.524	0.09945	0.08674	0.0214	0.55929
	28.999	0.57004	0.85369	0.40108	0.89923	0.49871	0.51918	0.58142	0.41647	0.64471	0.73527	0.66842	0.57658		28.999	0.57004	0.85369	0.40108	0.89923	0.49871	0.51918	0.58142	0.41647	0.64471	0.73527	0.66842	0.57658	0.613733	0.156219		28.999	0.11152	0.08962	0.02177	0.51617	0.03096	0.01211	0.01971	0.00919	0.02725	0.31359	0.30714	0.23232		28.999	0.11152	0.08962	0.02177	0.51617
	29.475	0.60837	0.9034	0.38383	0.88913	0.48612	0.52603	0.60579	0.42786	0.62858	0.70092	0.72743	0.58069		29.475	0.60837	0.9034	0.38383	0.88913	0.48612	0.52603	0.60579	0.42786	0.62858	0.70092	0.72743	0.58069	0.622346	0.162976		29.475	0.12382	0.09587	0.02129	0.50549	0.03591	0.01304	0.02394	0.01167	0.02901	0.32097	0.32155	0.25619		29.475	0.12382	0.09587	0.02129	0.50549
	29.95	0.62919	0.90865	0.39127	0.8795	0.46769	0.5129	0.62793	0.43948	0.6187	0.69546	0.76894	0.59082		29.95	0.62919	0.90865	0.39127	0.8795	0.46769	0.5129	0.62793	0.43948	0.6187	0.69546	0.76894	0.59082	0.627544	0.164711		29.95	0.1363	0.09757	0.02116	0.48621	0.04092	0.01286	0.02719	0.01546	0.03267	0.3309	0.33672	0.27497		29.95	0.1363	0.09757	0.02116	0.48621
	30.425	0.634	0.92379	0.41125	0.85295	0.4448	0.49038	0.62854	0.45445	0.61594	0.72003	0.79859	0.60215		30.425	0.634	0.92379	0.41125	0.85295	0.4448	0.49038	0.62854	0.45445	0.61594	0.72003	0.79859	0.60215	0.631406	0.166782		30.425	0.14488	0.09955	0.02386	0.4701	0.0434	0.01335	0.02939	0.01861	0.03266	0.34415	0.35513	0.31525		30.425	0.14488	0.09955	0.02386	0.4701
	30.901	0.63122	0.94946	0.42742	0.8287	0.42501	0.47833	0.61523	0.47276	0.61145	0.74547	0.83266	0.6137		30.901	0.63122	0.94946	0.42742	0.8287	0.42501	0.47833	0.61523	0.47276	0.61145	0.74547	0.83266	0.6137	0.635951	0.172451		30.901	0.14871	0.10008	0.02897	0.46295	0.04567	0.01428	0.03208	0.02207	0.03254	0.35472	0.37603	0.35649		30.901	0.14871	0.10008	0.02897	0.46295
	31.376	0.62528	0.93908	0.43896	0.82346	0.4229	0.47687	0.59331	0.48853	0.61513	0.74576	0.8635	0.62415		31.376	0.62528	0.93908	0.43896	0.82346	0.4229	0.47687	0.59331	0.48853	0.61513	0.74576	0.8635	0.62415	0.638077	0.171774		31.376	0.15126	0.10534	0.03334	0.44501	0.05101	0.01522	0.03293	0.02524	0.0319	0.35461	0.39404	0.3805		31.376	0.15126	0.10534	0.03334	0.44501
	31.852	0.63805	0.92925	0.45922	0.80703	0.42973	0.48001	0.56837	0.48943	0.61792	0.78124	0.87357	0.63358		31.852	0.63805	0.92925	0.45922	0.80703	0.42973	0.48001	0.56837	0.48943	0.61792	0.78124	0.87357	0.63358	0.642283	0.169714		31.852	0.15814	0.10582	0.03962	0.41424	0.06098	0.01629	0.03477	0.02634	0.03427	0.34937	0.41163	0.43197		31.852	0.15814	0.10582	0.03962	0.41424
	32.327	0.66325	0.92224	0.48909	0.78005	0.43742	0.48981	0.55452	0.47573	0.62588	0.82111	0.87584	0.63816		32.327	0.66325	0.92224	0.48909	0.78005	0.43742	0.48981	0.55452	0.47573	0.62588	0.82111	0.87584	0.63816	0.647758	0.167434		32.327	0.16713	0.10558	0.04656	0.39369	0.07503	0.01874	0.03761	0.0261	0.03679	0.37096	0.43259	0.49913		32.327	0.16713	0.10558	0.04656	0.39369
	32.802	0.6912	0.89827	0.51605	0.76573	0.44276	0.50883	0.55388	0.46353	0.63587	0.84717	0.90191	0.64641		32.802	0.6912	0.89827	0.51605	0.76573	0.44276	0.50883	0.55388	0.46353	0.63587	0.84717	0.90191	0.64641	0.655967	0.166154		32.802	0.17379	0.10176	0.05438	0.39672	0.09153	0.02477	0.04515	0.02594	0.03612	0.40169	0.46872	0.57782		32.802	0.17379	0.10176	0.05438	0.39672
	33.278	0.7016	0.86527	0.53448	0.76985	0.44768	0.5357	0.54875	0.46107	0.63958	0.87294	0.94912	0.6657		33.278	0.7016	0.86527	0.53448	0.76985	0.44768	0.5357	0.54875	0.46107	0.63958	0.87294	0.94912	0.6657	0.665978	0.168718		33.278	0.18018	0.0964	0.06077	0.40782	0.11421	0.03421	0.05787	0.02797	0.0374	0.42965	0.50786	0.66817		33.278	0.18018	0.0964	0.06077	0.40782
	33.753	0.69566	0.83068	0.55765	0.77636	0.45343	0.57443	0.53955	0.46389	0.64555	0.89015	0.99207	0.67846		33.753	0.69566	0.83068	0.55765	0.77636	0.45343	0.57443	0.53955	0.46389	0.64555	0.89015	0.99207	0.67846	0.674823	0.170169		33.753	0.18784	0.09249	0.06654	0.41289	0.14058	0.04535	0.06997	0.03113	0.03938	0.44616	0.5357	0.73513		33.753	0.18784	0.09249	0.06654	0.41289
	34.229	0.68476	0.81718	0.58663	0.80386	0.46236	0.62162	0.5353	0.46025	0.66106	0.90653	0.99502	0.67698		34.229	0.68476	0.81718	0.58663	0.80386	0.46236	0.62162	0.5353	0.46025	0.66106	0.90653	0.99502	0.67698	0.684296	0.168847		34.229	0.192	0.08714	0.07843	0.42262	0.17476	0.05976	0.08105	0.03592	0.03848	0.45369	0.54988	0.75587		34.229	0.192	0.08714	0.07843	0.42262
	34.704	0.69888	0.80132	0.62792	0.85417	0.46013	0.65243	0.52259	0.45192	0.68072	0.93846	1	0.66596		34.704	0.69888	0.80132	0.62792	0.85417	0.46013	0.65243	0.52259	0.45192	0.68072	0.93846	1	0.66596	0.696208	0.17588		34.704	0.1996	0.08798	0.09733	0.44183	0.20848	0.07104	0.09038	0.04246	0.04031	0.48293	0.56433	0.72639		34.704	0.1996	0.08798	0.09733	0.44183
	35.179	0.7371	0.77426	0.67656	0.90848	0.44854	0.66734	0.50033	0.44595	0.69365	0.96588	0.9885	0.64489		35.179	0.7371	0.77426	0.67656	0.90848	0.44854	0.66734	0.50033	0.44595	0.69365	0.96588	0.9885	0.64489	0.70429	0.18498		35.179	0.21253	0.09066	0.12403	0.47301	0.24291	0.07642	0.10171	0.05054	0.04215	0.51361	0.57314	0.70056		35.179	0.21253	0.09066	0.12403	0.47301
	35.655	0.76731	0.79384	0.71799	0.96306	0.45069	0.68644	0.49455	0.44034	0.70502	0.98413	0.95145	0.6212		35.655	0.76731	0.79384	0.71799	0.96306	0.45069	0.68644	0.49455	0.44034	0.70502	0.98413	0.95145	0.6212	0.714668	0.191274		35.655	0.22253	0.09511	0.16047	0.50216	0.27299	0.0807	0.12416	0.05809	0.04373	0.52781	0.56934	0.70302		35.655	0.22253	0.09511	0.16047	0.50216
	36.13	0.77935	0.81059	0.72866	0.99482	0.46621	0.70751	0.50786	0.44341	0.71624	1	0.90276	0.61025		36.13	0.77935	0.81059	0.72866	0.99482	0.46621	0.70751	0.50786	0.44341	0.71624	1	0.90276	0.61025	0.722305	0.190023		36.13	0.23254	0.09734	0.19428	0.52289	0.29341	0.08683	0.15786	0.06545	0.04836	0.52206	0.57108	0.75249		36.13	0.23254	0.09734	0.19428	0.52289
	36.606	0.80243	0.79151	0.70814	1	0.49591	0.72904	0.52406	0.45661	0.72293	0.98635	0.86213	0.61187		36.606	0.80243	0.79151	0.70814	1	0.49591	0.72904	0.52406	0.45661	0.72293	0.98635	0.86213	0.61187	0.724248	0.178667		36.606	0.24151	0.09789	0.22222	0.53929	0.3222	0.10177	0.18754	0.07614	0.05456	0.51581	0.57709	0.82459		36.606	0.24151	0.09789	0.22222	0.53929
	37.081	0.84067	0.78403	0.68521	0.9866	0.54154	0.7664	0.53994	0.46637	0.72509	0.9536	0.82661	0.6089		37.081	0.84067	0.78403	0.68521	0.9866	0.54154	0.7664	0.53994	0.46637	0.72509	0.9536	0.82661	0.6089	0.72708	0.164979		37.081	0.25074	0.10379	0.25635	0.55382	0.38632	0.14018	0.20488	0.08544	0.0563	0.52793	0.57742	0.87814		37.081	0.25074	0.10379	0.25635	0.55382
	37.556	0.87139	0.80608	0.67114	0.95636	0.60063	0.8083	0.54687	0.47152	0.72847	0.94291	0.79163	0.60582		37.556	0.87139	0.80608	0.67114	0.95636	0.60063	0.8083	0.54687	0.47152	0.72847	0.94291	0.79163	0.60582	0.733427	0.15612		37.556	0.25897	0.11372	0.30452	0.57406	0.48745	0.23063	0.21514	0.0918	0.06219	0.54787	0.58261	0.89407		37.556	0.25897	0.11372	0.30452	0.57406
	38.032	0.87169	0.82923	0.66564	0.90457	0.66953	0.8385	0.54599	0.47628	0.7346	0.94851	0.77218	0.60633		38.032	0.87169	0.82923	0.66564	0.90457	0.66953	0.8385	0.54599	0.47628	0.7346	0.94851	0.77218	0.60633	0.738587	0.148372		38.032	0.26789	0.12125	0.36346	0.60882	0.58311	0.35271	0.22252	0.09746	0.06344	0.5406	0.58244	0.87294		38.032	0.26789	0.12125	0.36346	0.60882
	38.507	0.8665	0.83219	0.66568	0.84554	0.73425	0.85262	0.55218	0.4894	0.73545	0.94063	0.77268	0.59795		38.507	0.8665	0.83219	0.66568	0.84554	0.73425	0.85262	0.55218	0.4894	0.73545	0.94063	0.77268	0.59795	0.740422	0.139308		38.507	0.27603	0.12945	0.43333	0.62189	0.65036	0.44315	0.22993	0.10357	0.06751	0.52209	0.57672	0.82026		38.507	0.27603	0.12945	0.43333	0.62189
	38.983	0.87512	0.87323	0.67117	0.79438	0.78029	0.87008	0.57485	0.50986	0.72257	0.90378	0.78858	0.59505		38.983	0.87512	0.87323	0.67117	0.79438	0.78029	0.87008	0.57485	0.50986	0.72257	0.90378	0.78858	0.59505	0.74658	0.132275		38.983	0.28027	0.13643	0.50055	0.57609	0.69393	0.50442	0.24257	0.11706	0.07332	0.50385	0.58349	0.77124		38.983	0.28027	0.13643	0.50055	0.57609
	39.458	0.86934	0.9298	0.68334	0.75141	0.80904	0.91073	0.60694	0.52917	0.71517	0.86593	0.82634	0.60429		39.458	0.86934	0.9298	0.68334	0.75141	0.80904	0.91073	0.60694	0.52917	0.71517	0.86593	0.82634	0.60429	0.758458	0.131571		39.458	0.28674	0.14464	0.52691	0.50073	0.71971	0.57386	0.26673	0.13869	0.07973	0.4946	0.59507	0.77687		39.458	0.28674	0.14464	0.52691	0.50073
	39.933	0.86398	0.95299	0.68975	0.70943	0.83293	0.95464	0.64582	0.5533	0.70995	0.84543	0.84992	0.6227		39.933	0.86398	0.95299	0.68975	0.70943	0.83293	0.95464	0.64582	0.5533	0.70995	0.84543	0.84992	0.6227	0.769237	0.131506		39.933	0.29815	0.15335	0.58143	0.44157	0.76175	0.65295	0.30143	0.16659	0.08105	0.50499	0.59959	0.83433		39.933	0.29815	0.15335	0.58143	0.44157
	40.409	0.86354	0.93589	0.68957	0.67189	0.85706	0.97062	0.69277	0.58522	0.70575	0.84422	0.86151	0.67181		40.409	0.86354	0.93589	0.68957	0.67189	0.85706	0.97062	0.69277	0.58522	0.70575	0.84422	0.86151	0.67181	0.779154	0.123195		40.409	0.31304	0.16486	0.63198	0.40547	0.81668	0.69706	0.3293	0.19365	0.08781	0.50242	0.61464	0.93237		40.409	0.31304	0.16486	0.63198	0.40547
	40.884	0.89236	0.96397	0.69136	0.6352	0.88143	0.96559	0.74123	0.63693	0.70001	0.85267	0.8234	0.71712		40.884	0.89236	0.96397	0.69136	0.6352	0.88143	0.96559	0.74123	0.63693	0.70001	0.85267	0.8234	0.71712	0.791772	0.119792		40.884	0.33516	0.1839	0.64137	0.38704	0.86036	0.68423	0.35835	0.22105	0.09187	0.49963	0.62165	0.99671		40.884	0.33516	0.1839	0.64137	0.38704
	41.36	0.92173	0.99964	0.70791	0.6113	0.89711	0.96943	0.78205	0.71629	0.69952	0.83701	0.7497	0.77219		41.36	0.92173	0.99964	0.70791	0.6113	0.89711	0.96943	0.78205	0.71629	0.69952	0.83701	0.7497	0.77219	0.805323	0.120098		41.36	0.3752	0.20034	0.65479	0.3812	0.88854	0.65889	0.39132	0.25706	0.09943	0.49917	0.62237	1		41.36	0.3752	0.20034	0.65479	0.3812
	41.835	0.94826	1	0.73424	0.5771	0.90343	0.9728	0.81445	0.78901	0.70413	0.78033	0.68781	0.84371		41.835	0.94826	1	0.73424	0.5771	0.90343	0.9728	0.81445	0.78901	0.70413	0.78033	0.68781	0.84371	0.812939	0.127544		41.835	0.45529	0.21375	0.71943	0.36935	0.90037	0.6439	0.42699	0.30634	0.10259	0.4839	0.61808	0.9742		41.835	0.45529	0.21375	0.71943	0.36935
	42.31	0.98126	0.98577	0.75036	0.52471	0.89855	0.95881	0.84628	0.84321	0.70844	0.70999	0.63614	0.93101		42.31	0.98126	0.98577	0.75036	0.52471	0.89855	0.95881	0.84628	0.84321	0.70844	0.70999	0.63614	0.93101	0.814544	0.148482		42.31	0.56594	0.22135	0.7607	0.35482	0.88761	0.61327	0.4599	0.39134	0.10926	0.47233	0.62262	0.91571		42.31	0.56594	0.22135	0.7607	0.35482
	42.786	1	0.97656	0.75833	0.48496	0.89465	0.94936	0.87662	0.89211	0.71016	0.66992	0.62544	0.98273		42.786	1	0.97656	0.75833	0.48496	0.89465	0.94936	0.87662	0.89211	0.71016	0.66992	0.62544	0.98273	0.818403	0.165851		42.786	0.65786	0.23516	0.76736	0.34751	0.87344	0.59396	0.49087	0.51597	0.11509	0.47276	0.64168	0.86804		42.786	0.65786	0.23516	0.76736	0.34751
	43.261	0.96334	0.93871	0.76262	0.46712	0.91383	0.95098	0.88584	0.93523	0.71619	0.63186	0.64353	1		43.261	0.96334	0.93871	0.76262	0.46712	0.91383	0.95098	0.88584	0.93523	0.71619	0.63186	0.64353	1	0.817438	0.169401		43.261	0.7075	0.25695	0.78406	0.34232	0.89087	0.58857	0.5169	0.64677	0.12258	0.48206	0.65696	0.84253		43.261	0.7075	0.25695	0.78406	0.34232
	43.737	0.89336	0.9169	0.77125	0.46317	0.93814	0.95227	0.86826	0.97841	0.72247	0.56945	0.65706	0.98749		43.737	0.89336	0.9169	0.77125	0.46317	0.93814	0.95227	0.86826	0.97841	0.72247	0.56945	0.65706	0.98749	0.809852	0.172944		43.737	0.67692	0.28825	0.8166	0.34148	0.93737	0.58928	0.54543	0.74121	0.1289	0.48426	0.67786	0.85101		43.737	0.67692	0.28825	0.8166	0.34148
	44.212	0.83299	0.93189	0.78864	0.46031	0.9485	0.94816	0.85088	1	0.73085	0.50797	0.65632	0.93546		44.212	0.83299	0.93189	0.78864	0.46031	0.9485	0.94816	0.85088	1	0.73085	0.50797	0.65632	0.93546	0.799331	0.178286		44.212	0.64908	0.32996	0.84409	0.33852	0.98329	0.58216	0.57423	0.7713	0.14114	0.46626	0.70878	0.82007		44.212	0.64908	0.32996	0.84409	0.33852
	44.687	0.79109	0.95101	0.81444	0.44895	0.97201	0.92501	0.84876	0.98381	0.74976	0.47007	0.66834	0.86484		44.687	0.79109	0.95101	0.81444	0.44895	0.97201	0.92501	0.84876	0.98381	0.74976	0.47007	0.66834	0.86484	0.790674	0.180801		44.687	0.64656	0.37414	0.88178	0.33615	1	0.55661	0.59833	0.74476	0.15111	0.45278	0.73297	0.77706		44.687	0.64656	0.37414	0.88178	0.33615
	45.163	0.76159	0.95625	0.83838	0.43755	0.9978	0.89542	0.87264	0.96694	0.77512	0.44323	0.67071	0.81302		45.163	0.76159	0.95625	0.83838	0.43755	0.9978	0.89542	0.87264	0.96694	0.77512	0.44323	0.67071	0.81302	0.785721	0.186462		45.163	0.62922	0.40078	0.91719	0.34259	0.99366	0.52528	0.61657	0.72214	0.16356	0.44766	0.74293	0.75534		45.163	0.62922	0.40078	0.91719	0.34259
	45.638	0.74032	0.95525	0.86038	0.43301	1	0.89438	0.92245	0.95947	0.8118	0.41674	0.68337	0.77617		45.638	0.74032	0.95525	0.86038	0.43301	1	0.89438	0.92245	0.95947	0.8118	0.41674	0.68337	0.77617	0.787778	0.194172		45.638	0.59115	0.42229	0.93846	0.35292	0.96846	0.50165	0.63148	0.73525	0.18126	0.45084	0.77661	0.75333		45.638	0.59115	0.42229	0.93846	0.35292
	46.114	0.70934	0.94378	0.88973	0.43424	0.97959	0.89663	0.96399	0.93985	0.85902	0.39796	0.71413	0.72049		46.114	0.70934	0.94378	0.88973	0.43424	0.97959	0.89663	0.96399	0.93985	0.85902	0.39796	0.71413	0.72049	0.787396	0.199014		46.114	0.54455	0.45562	0.95461	0.37326	0.94003	0.49553	0.65206	0.74972	0.20322	0.454	0.81645	0.74512		46.114	0.54455	0.45562	0.95461	0.37326
	46.589	0.67515	0.92061	0.91452	0.44756	0.96186	0.88839	0.97983	0.90139	0.91102	0.39129	0.69429	0.67728		46.589	0.67515	0.92061	0.91452	0.44756	0.96186	0.88839	0.97983	0.90139	0.91102	0.39129	0.69429	0.67728	0.780266	0.201139		46.589	0.48403	0.50419	0.95597	0.40911	0.93587	0.49348	0.6747	0.71965	0.21671	0.45908	0.80823	0.75289		46.589	0.48403	0.50419	0.95597	0.40911
	47.064	0.63671	0.90198	0.94519	0.46345	0.94568	0.88583	0.98545	0.85869	0.95641	0.39687	0.6532	0.6326		47.064	0.63671	0.90198	0.94519	0.46345	0.94568	0.88583	0.98545	0.85869	0.95641	0.39687	0.6532	0.6326	0.771838	0.205574		47.064	0.44074	0.53905	0.96376	0.44652	0.96113	0.4958	0.69184	0.65989	0.22838	0.48088	0.80809	0.7814		47.064	0.44074	0.53905	0.96376	0.44652
	47.54	0.59444	0.90901	0.97789	0.48012	0.92517	0.89937	0.99127	0.83173	0.97784	0.4095	0.61414	0.59811		47.54	0.59444	0.90901	0.97789	0.48012	0.92517	0.89937	0.99127	0.83173	0.97784	0.4095	0.61414	0.59811	0.767383	0.212751		47.54	0.41771	0.578	0.98652	0.48402	0.98922	0.50886	0.70584	0.62349	0.23972	0.50689	0.8297	0.80546		47.54	0.41771	0.578	0.98652	0.48402
	48.015	0.55764	0.91193	1	0.48807	0.89683	0.92554	0.99128	0.81783	1	0.4192	0.57175	0.58292		48.015	0.55764	0.91193	1	0.48807	0.89683	0.92554	0.99128	0.81783	1	0.4192	0.57175	0.58292	0.763582	0.221344		48.015	0.40475	0.61422	1	0.52376	0.99675	0.53478	0.71536	0.61088	0.24155	0.51988	0.8529	0.81147		48.015	0.40475	0.61422	1	0.52376
	48.491	0.53811	0.91066	0.99481	0.48297	0.87281	0.94876	0.98225	0.80945	0.97488	0.40095	0.54213	0.56852		48.491	0.53811	0.91066	0.99481	0.48297	0.87281	0.94876	0.98225	0.80945	0.97488	0.40095	0.54213	0.56852	0.752192	0.226134		48.491	0.39756	0.64781	0.9755	0.56474	0.99444	0.56433	0.72502	0.60355	0.24598	0.51653	0.87374	0.81621		48.491	0.39756	0.64781	0.9755	0.56474
	48.966	0.53924	0.8985	0.98066	0.47559	0.85825	0.95964	0.97725	0.79775	0.92416	0.37073	0.52681	0.54604		48.966	0.53924	0.8985	0.98066	0.47559	0.85825	0.95964	0.97725	0.79775	0.92416	0.37073	0.52681	0.54604	0.737885	0.227316		48.966	0.41147	0.68595	0.93924	0.60219	0.96398	0.60001	0.72489	0.61885	0.24875	0.52176	0.88294	0.82224		48.966	0.41147	0.68595	0.93924	0.60219
	49.441	0.53306	0.89072	0.98139	0.47273	0.84554	0.97906	0.97616	0.77915	0.88245	0.3513	0.50821	0.50279		49.441	0.53306	0.89072	0.98139	0.47273	0.84554	0.97906	0.97616	0.77915	0.88245	0.3513	0.50821	0.50279	0.725213	0.233469		49.441	0.43295	0.71137	0.92227	0.63411	0.9124	0.63119	0.72505	0.67427	0.25943	0.54585	0.86842	0.78141		49.441	0.43295	0.71137	0.92227	0.63411
	49.917	0.52017	0.88178	0.97871	0.46616	0.84039	1	0.97556	0.76988	0.84597	0.3403	0.47055	0.45895		49.917	0.52017	0.88178	0.97871	0.46616	0.84039	1	0.97556	0.76988	0.84597	0.3403	0.47055	0.45895	0.712368	0.242689		49.917	0.44028	0.71596	0.90696	0.66495	0.8688	0.66108	0.72786	0.75093	0.26449	0.56915	0.8384	0.72405		49.917	0.44028	0.71596	0.90696	0.66495
	50.392	0.49819	0.89826	0.9567	0.45258	0.82878	0.99976	0.9729	0.76734	0.80863	0.33298	0.44036	0.42992		50.392	0.49819	0.89826	0.9567	0.45258	0.82878	0.99976	0.9729	0.76734	0.80863	0.33298	0.44036	0.42992	0.698867	0.24853		50.392	0.42992	0.71478	0.88831	0.70314	0.82411	0.69462	0.72732	0.79768	0.28362	0.5885	0.81825	0.68686		50.392	0.42992	0.71478	0.88831	0.70314
	50.868	0.46157	0.91252	0.92542	0.4298	0.82503	0.97697	0.98527	0.76722	0.7742	0.3236	0.42478	0.41793		50.868	0.46157	0.91252	0.92542	0.4298	0.82503	0.97697	0.98527	0.76722	0.7742	0.3236	0.42478	0.41793	0.685359	0.252982		50.868	0.40402	0.70945	0.87659	0.74209	0.78052	0.72046	0.75133	0.81996	0.31357	0.60641	0.79476	0.67125		50.868	0.40402	0.70945	0.87659	0.74209
	51.343	0.42292	0.9214	0.90352	0.40484	0.82549	0.93209	0.99915	0.76173	0.75134	0.31116	0.41797	0.40938		51.343	0.42292	0.9214	0.90352	0.40484	0.82549	0.93209	0.99915	0.76173	0.75134	0.31116	0.41797	0.40938	0.671749	0.256816		51.343	0.37444	0.69562	0.8574	0.76605	0.76605	0.72551	0.78624	0.825	0.33706	0.61889	0.76187	0.66946		51.343	0.37444	0.69562	0.8574	0.76605
	51.818	0.39116	0.89747	0.88049	0.39067	0.81979	0.87449	1	0.77341	0.73955	0.29178	0.42517	0.40506		51.818	0.39116	0.89747	0.88049	0.39067	0.81979	0.87449	1	0.77341	0.73955	0.29178	0.42517	0.40506	0.65742	0.254379		51.818	0.35015	0.68524	0.84885	0.76909	0.76335	0.71903	0.81175	0.84795	0.35469	0.6237	0.73522	0.69317		51.818	0.35015	0.68524	0.84885	0.76909
	52.294	0.36418	0.85946	0.87447	0.37592	0.81097	0.83702	0.98283	0.79014	0.72171	0.27454	0.43345	0.40703		52.294	0.36418	0.85946	0.87447	0.37592	0.81097	0.83702	0.98283	0.79014	0.72171	0.27454	0.43345	0.40703	0.64431	0.251184		52.294	0.3295	0.67661	0.83646	0.77259	0.75828	0.71539	0.82372	0.86874	0.37144	0.63628	0.72217	0.75551		52.294	0.3295	0.67661	0.83646	0.77259
	52.769	0.35425	0.83477	0.88103	0.35828	0.80792	0.82289	0.97484	0.8059	0.7058	0.26359	0.42025	0.40092		52.769	0.35425	0.83477	0.88103	0.35828	0.80792	0.82289	0.97484	0.8059	0.7058	0.26359	0.42025	0.40092	0.63587	0.253986		52.769	0.31533	0.66275	0.81741	0.7843	0.7565	0.72585	0.83409	0.87878	0.38838	0.67276	0.70611	0.81568		52.769	0.31533	0.66275	0.81741	0.7843
	53.245	0.35548	0.8098	0.87268	0.34042	0.81553	0.81056	0.98206	0.81926	0.69798	0.26039	0.39827	0.40561		53.245	0.35548	0.8098	0.87268	0.34042	0.81553	0.81056	0.98206	0.81926	0.69798	0.26039	0.39827	0.40561	0.63067	0.256286		53.245	0.31088	0.67013	0.79404	0.80359	0.76821	0.73319	0.85213	0.94213	0.40322	0.74365	0.69203	0.86111		53.245	0.31088	0.67013	0.79404	0.80359
	53.72	0.35797	0.79862	0.84945	0.3245	0.82938	0.80732	0.98062	0.82489	0.68489	0.25781	0.37624	0.40908		53.72	0.35797	0.79862	0.84945	0.3245	0.82938	0.80732	0.98062	0.82489	0.68489	0.25781	0.37624	0.40908	0.625064	0.257696		53.72	0.3119	0.70214	0.77643	0.80575	0.80976	0.73885	0.8668	0.99307	0.42542	0.81543	0.68868	0.87131		53.72	0.3119	0.70214	0.77643	0.80575
	54.195	0.34947	0.80387	0.80944	0.31309	0.84034	0.81853	0.95867	0.82094	0.6719	0.25266	0.36672	0.40388		54.195	0.34947	0.80387	0.80944	0.31309	0.84034	0.81853	0.95867	0.82094	0.6719	0.25266	0.36672	0.40388	0.617459	0.257351		54.195	0.31319	0.74779	0.76432	0.79406	0.86624	0.74221	0.86274	1	0.44224	0.86687	0.68773	0.85777		54.195	0.31319	0.74779	0.76432	0.79406
	54.671	0.34184	0.8181	0.77504	0.31699	0.84914	0.85296	0.92973	0.80601	0.67167	0.247	0.37263	0.39139		54.671	0.34184	0.8181	0.77504	0.31699	0.84914	0.85296	0.92973	0.80601	0.67167	0.247	0.37263	0.39139	0.614375	0.256666		54.671	0.3254	0.78374	0.75805	0.77851	0.92326	0.75119	0.84777	0.98041	0.47875	0.89739	0.70276	0.82264		54.671	0.3254	0.78374	0.75805	0.77851
	55.146	0.34391	0.81291	0.75146	0.32683	0.85283	0.9028	0.91324	0.77032	0.68777	0.24706	0.38433	0.37554		55.146	0.34391	0.81291	0.75146	0.32683	0.85283	0.9028	0.91324	0.77032	0.68777	0.24706	0.38433	0.37554	0.614083	0.255485		55.146	0.34921	0.78735	0.75957	0.7577	0.96387	0.77051	0.84635	0.91531	0.52357	0.91406	0.72231	0.794		55.146	0.34921	0.78735	0.75957	0.7577
	55.622	0.35202	0.78433	0.74282	0.3303	0.83612	0.94615	0.9101	0.72448	0.71672	0.25067	0.40635	0.35288		55.622	0.35202	0.78433	0.74282	0.3303	0.83612	0.94615	0.9101	0.72448	0.71672	0.25067	0.40635	0.35288	0.612745	0.25372		55.622	0.38091	0.76595	0.75502	0.72266	0.9817	0.79161	0.86644	0.81858	0.57204	0.9425	0.75275	0.76244		55.622	0.38091	0.76595	0.75502	0.72266
	56.097	0.36363	0.77931	0.73511	0.32771	0.79633	0.96284	0.89482	0.68516	0.74245	0.25532	0.43697	0.33262		56.097	0.36363	0.77931	0.73511	0.32771	0.79633	0.96284	0.89482	0.68516	0.74245	0.25532	0.43697	0.33262	0.609356	0.248798		56.097	0.4123	0.78883	0.73816	0.67587	0.98307	0.79576	0.88767	0.73013	0.62193	0.98194	0.79213	0.73626		56.097	0.4123	0.78883	0.73816	0.67587
	56.572	0.36346	0.80919	0.70995	0.32756	0.74046	0.95252	0.85442	0.67631	0.75826	0.2614	0.4566	0.31678		56.572	0.36346	0.80919	0.70995	0.32756	0.74046	0.95252	0.85442	0.67631	0.75826	0.2614	0.4566	0.31678	0.602243	0.241395		56.572	0.45367	0.82548	0.72723	0.65085	0.97742	0.77813	0.894	0.68703	0.64904	1	0.82012	0.7483		56.572	0.45367	0.82548	0.72723	0.65085
	57.048	0.37029	0.80526	0.68682	0.33476	0.68952	0.91416	0.81284	0.68318	0.74007	0.27594	0.45472	0.30518		57.048	0.37029	0.80526	0.68682	0.33476	0.68952	0.91416	0.81284	0.68318	0.74007	0.27594	0.45472	0.30518	0.589395	0.22624		57.048	0.5024	0.83959	0.71917	0.6631	0.949	0.74797	0.87864	0.68483	0.6585	0.97314	0.83212	0.77019		57.048	0.5024	0.83959	0.71917	0.6631
	57.523	0.3939	0.80171	0.67055	0.34821	0.64182	0.85146	0.79038	0.67347	0.70042	0.28233	0.45128	0.30333		57.523	0.3939	0.80171	0.67055	0.34821	0.64182	0.85146	0.79038	0.67347	0.70042	0.28233	0.45128	0.30333	0.575738	0.207195		57.523	0.5472	0.84152	0.71422	0.68657	0.91388	0.72224	0.86929	0.6782	0.67365	0.92183	0.83648	0.77875		57.523	0.5472	0.84152	0.71422	0.68657
	57.999	0.41166	0.80204	0.65735	0.36039	0.59635	0.7884	0.77636	0.63355	0.65232	0.27202	0.44215	0.3011		57.999	0.41166	0.80204	0.65735	0.36039	0.59635	0.7884	0.77636	0.63355	0.65232	0.27202	0.44215	0.3011	0.557808	0.192574		57.999	0.57713	0.81941	0.7102	0.68644	0.89594	0.69524	0.8586	0.66658	0.6717	0.88071	0.81386	0.76835		57.999	0.57713	0.81941	0.7102	0.68644
	58.474	0.40632	0.80575	0.64357	0.3601	0.55561	0.74144	0.74508	0.59243	0.60684	0.25494	0.43669	0.29947		58.474	0.40632	0.80575	0.64357	0.3601	0.55561	0.74144	0.74508	0.59243	0.60684	0.25494	0.43669	0.29947	0.537353	0.183745		58.474	0.60099	0.80994	0.71051	0.66966	0.86823	0.67183	0.84913	0.67377	0.68745	0.84826	0.77867	0.75921		58.474	0.60099	0.80994	0.71051	0.66966
	58.949	0.39348	0.7907	0.61015	0.34901	0.52236	0.71184	0.71079	0.55282	0.58025	0.24102	0.42362	0.29024		58.949	0.39348	0.7907	0.61015	0.34901	0.52236	0.71184	0.71079	0.55282	0.58025	0.24102	0.42362	0.29024	0.51469	0.176876		58.949	0.63872	0.78539	0.70182	0.64364	0.83101	0.66944	0.83109	0.66948	0.71502	0.8043	0.75254	0.76141		58.949	0.63872	0.78539	0.70182	0.64364
	59.425	0.38954	0.78391	0.57891	0.35604	0.48391	0.70662	0.68532	0.52182	0.56159	0.2318	0.40254	0.28427		59.425	0.38954	0.78391	0.57891	0.35604	0.48391	0.70662	0.68532	0.52182	0.56159	0.2318	0.40254	0.28427	0.498856	0.173015		59.425	0.68163	0.75184	0.70112	0.6231	0.78919	0.68433	0.8044	0.66152	0.73051	0.75081	0.72285	0.76521		59.425	0.68163	0.75184	0.70112	0.6231
	59.9	0.3908	0.78305	0.55153	0.37595	0.43659	0.71294	0.66392	0.49829	0.53705	0.22245	0.3811	0.27325		59.9	0.3908	0.78305	0.55153	0.37595	0.43659	0.71294	0.66392	0.49829	0.53705	0.22245	0.3811	0.27325	0.485577	0.172623		59.9	0.69754	0.71191	0.70333	0.60306	0.74702	0.7122	0.78673	0.66586	0.74001	0.70776	0.6965	0.7701		59.9	0.69754	0.71191	0.70333	0.60306
	60.376	0.37181	0.74715	0.51925	0.39146	0.39353	0.71313	0.63507	0.5039	0.51774	0.20231	0.36534	0.24768		60.376	0.37181	0.74715	0.51925	0.39146	0.39353	0.71313	0.63507	0.5039	0.51774	0.20231	0.36534	0.24768	0.467364	0.171262		60.376	0.68965	0.67459	0.69665	0.57543	0.70007	0.74034	0.78063	0.7102	0.75758	0.67716	0.67093	0.76384		60.376	0.68965	0.67459	0.69665	0.57543
	60.851	0.34347	0.69455	0.48329	0.4032	0.35856	0.70637	0.61221	0.53825	0.50295	0.18952	0.35147	0.22144		60.851	0.34347	0.69455	0.48329	0.4032	0.35856	0.70637	0.61221	0.53825	0.50295	0.18952	0.35147	0.22144	0.45044	0.169287		60.851	0.63615	0.65166	0.67477	0.54641	0.67273	0.75148	0.79202	0.79149	0.76625	0.65676	0.64102	0.76377		60.851	0.63615	0.65166	0.67477	0.54641
	61.326	0.32438	0.65275	0.45925	0.41058	0.33592	0.7025	0.58834	0.56478	0.48566	0.17954	0.34279	0.21542		61.326	0.32438	0.65275	0.45925	0.41058	0.33592	0.7025	0.58834	0.56478	0.48566	0.17954	0.34279	0.21542	0.438493	0.16705		61.326	0.58593	0.6586	0.66358	0.53267	0.6629	0.76677	0.80629	0.85123	0.75297	0.62735	0.63096	0.78311		61.326	0.58593	0.6586	0.66358	0.53267
	61.802	0.31037	0.61461	0.43784	0.41733	0.32497	0.69226	0.54841	0.56257	0.47257	0.17594	0.33604	0.21498		61.802	0.31037	0.61461	0.43784	0.41733	0.32497	0.69226	0.54841	0.56257	0.47257	0.17594	0.33604	0.21498	0.425657	0.159891		61.802	0.55656	0.6899	0.66173	0.52305	0.65065	0.78936	0.79927	0.88243	0.75965	0.60488	0.6222	0.80857		61.802	0.55656	0.6899	0.66173	0.52305
	62.277	0.29867	0.57467	0.41242	0.41275	0.31077	0.66981	0.49502	0.5664	0.45418	0.17402	0.32406	0.20491		62.277	0.29867	0.57467	0.41242	0.41275	0.31077	0.66981	0.49502	0.5664	0.45418	0.17402	0.32406	0.20491	0.40814	0.152436		62.277	0.54822	0.71619	0.66231	0.49963	0.65359	0.80061	0.77826	0.9109	0.76086	0.60162	0.61302	0.82529		62.277	0.54822	0.71619	0.66231	0.49963
	62.753	0.28151	0.5388	0.39233	0.37846	0.29357	0.64233	0.44638	0.58371	0.44578	0.16947	0.3136	0.18921		62.753	0.28151	0.5388	0.39233	0.37846	0.29357	0.64233	0.44638	0.58371	0.44578	0.16947	0.3136	0.18921	0.389596	0.149429		62.753	0.54566	0.75098	0.68584	0.45955	0.66253	0.81401	0.76422	0.94768	0.793	0.60246	0.60588	0.85638		62.753	0.54566	0.75098	0.68584	0.45955
	63.228	0.25784	0.50747	0.38176	0.35868	0.276	0.6108	0.40904	0.58596	0.43443	0.16526	0.30194	0.1789		63.228	0.25784	0.50747	0.38176	0.35868	0.276	0.6108	0.40904	0.58596	0.43443	0.16526	0.30194	0.1789	0.37234	0.145815		63.228	0.53938	0.77194	0.70745	0.42966	0.6647	0.83341	0.76801	0.97099	0.82167	0.6119	0.6075	0.88077		63.228	0.53938	0.77194	0.70745	0.42966
	63.703	0.2394	0.48111	0.37116	0.34635	0.26207	0.5815	0.38083	0.55438	0.42909	0.15871	0.29059	0.17868		63.703	0.2394	0.48111	0.37116	0.34635	0.26207	0.5815	0.38083	0.55438	0.42909	0.15871	0.29059	0.17868	0.356156	0.137907		63.703	0.51624	0.78553	0.7309	0.40918	0.66688	0.85367	0.78623	0.95567	0.84347	0.61293	0.60953	0.89705		63.703	0.51624	0.78553	0.7309	0.40918
	64.179	0.22657	0.47036	0.35901	0.32006	0.25242	0.5528	0.35553	0.51379	0.42652	0.14958	0.27522	0.17003		64.179	0.22657	0.47036	0.35901	0.32006	0.25242	0.5528	0.35553	0.51379	0.42652	0.14958	0.27522	0.17003	0.339324	0.131717		64.179	0.48697	0.80985	0.7496	0.39099	0.66817	0.85561	0.81251	0.93774	0.85714	0.59212	0.5954	0.90195		64.179	0.48697	0.80985	0.7496	0.39099
	64.654	0.21432	0.45787	0.34185	0.29074	0.24333	0.52357	0.3372	0.48408	0.42695	0.14449	0.26653	0.16275		64.654	0.21432	0.45787	0.34185	0.29074	0.24333	0.52357	0.3372	0.48408	0.42695	0.14449	0.26653	0.16275	0.324473	0.12636		64.654	0.4518	0.81044	0.7494	0.37881	0.66525	0.84584	0.84268	0.91422	0.87717	0.56757	0.59027	0.88501		64.654	0.4518	0.81044	0.7494	0.37881
	65.13	0.20322	0.4382	0.3211	0.26977	0.23307	0.49753	0.32733	0.45366	0.426	0.14325	0.2608	0.16513		65.13	0.20322	0.4382	0.3211	0.26977	0.23307	0.49753	0.32733	0.45366	0.426	0.14325	0.2608	0.16513	0.311588	0.11918		65.13	0.42701	0.80783	0.73045	0.371	0.66943	0.82782	0.8768	0.87737	0.88578	0.56944	0.60594	0.87519		65.13	0.42701	0.80783	0.73045	0.371
	65.605	0.18845	0.4086	0.30622	0.25392	0.22374	0.48469	0.31316	0.42244	0.43128	0.13896	0.25085	0.16705		65.605	0.18845	0.4086	0.30622	0.25392	0.22374	0.48469	0.31316	0.42244	0.43128	0.13896	0.25085	0.16705	0.299113	0.114709		65.605	0.42584	0.79052	0.70584	0.36841	0.68643	0.80033	0.89885	0.819	0.90032	0.59478	0.62227	0.88485		65.605	0.42584	0.79052	0.70584	0.36841
	66.08	0.1751	0.37865	0.29413	0.24408	0.21403	0.48713	0.29904	0.38285	0.43203	0.13243	0.24889	0.17182		66.08	0.1751	0.37865	0.29413	0.24408	0.21403	0.48713	0.29904	0.38285	0.43203	0.13243	0.24889	0.17182	0.288348	0.111659		66.08	0.41973	0.79583	0.6887	0.3691	0.69545	0.79098	0.89176	0.75115	0.91935	0.62475	0.64214	0.8835		66.08	0.41973	0.79583	0.6887	0.3691
	66.556	0.16524	0.34962	0.29005	0.23833	0.20296	0.48485	0.29863	0.3473	0.44099	0.12922	0.24445	0.17293		66.556	0.16524	0.34962	0.29005	0.23833	0.20296	0.48485	0.29863	0.3473	0.44099	0.12922	0.24445	0.17293	0.280381	0.110374		66.556	0.40484	0.7894	0.6891	0.36817	0.68748	0.79428	0.87896	0.68664	0.94163	0.65442	0.67182	0.86745		66.556	0.40484	0.7894	0.6891	0.36817
	67.031	0.15385	0.32522	0.28977	0.22132	0.19258	0.47862	0.29698	0.32169	0.4541	0.12617	0.24594	0.16833		67.031	0.15385	0.32522	0.28977	0.22132	0.19258	0.47862	0.29698	0.32169	0.4541	0.12617	0.24594	0.16833	0.272881	0.111849		67.031	0.39143	0.76526	0.68767	0.35954	0.67151	0.79192	0.87684	0.63188	0.98174	0.69871	0.70043	0.8908		67.031	0.39143	0.76526	0.68767	0.35954
	67.507	0.14622	0.30801	0.2861	0.20175	0.18418	0.47483	0.28445	0.30549	0.46952	0.12332	0.25141	0.16171		67.507	0.14622	0.30801	0.2861	0.20175	0.18418	0.47483	0.28445	0.30549	0.46952	0.12332	0.25141	0.16171	0.266416	0.115094		67.507	0.39321	0.7542	0.67959	0.34961	0.63624	0.7914	0.89093	0.59796	1	0.76786	0.73682	0.91466		67.507	0.39321	0.7542	0.67959	0.34961
	67.982	0.14395	0.30009	0.27365	0.1881	0.1735	0.4762	0.27009	0.30043	0.48824	0.1209	0.24542	0.15091		67.982	0.14395	0.30009	0.27365	0.1881	0.1735	0.4762	0.27009	0.30043	0.48824	0.1209	0.24542	0.15091	0.260957	0.120581		67.982	0.40748	0.75639	0.67129	0.34622	0.60011	0.78731	0.89825	0.59981	0.98486	0.81453	0.77019	0.91535		67.982	0.40748	0.75639	0.67129	0.34622
	68.457	0.13988	0.28769	0.26026	0.18034	0.15972	0.48142	0.25391	0.2871	0.49678	0.12216	0.24142	0.13398		68.457	0.13988	0.28769	0.26026	0.18034	0.15972	0.48142	0.25391	0.2871	0.49678	0.12216	0.24142	0.13398	0.253722	0.125123		68.457	0.41923	0.74689	0.66191	0.34818	0.57481	0.77905	0.90062	0.61743	0.94539	0.83505	0.8039	0.88564		68.457	0.41923	0.74689	0.66191	0.34818
	68.933	0.13751	0.27323	0.24811	0.16871	0.14702	0.46675	0.2357	0.26337	0.48854	0.11523	0.24721	0.12034		68.933	0.13751	0.27323	0.24811	0.16871	0.14702	0.46675	0.2357	0.26337	0.48854	0.11523	0.24721	0.12034	0.242643	0.123953		68.933	0.43161	0.72808	0.65922	0.3428	0.56238	0.76369	0.88981	0.63659	0.88499	0.81466	0.84749	0.88834		68.933	0.43161	0.72808	0.65922	0.3428
	69.408	0.1389	0.25481	0.23506	0.1644	0.13741	0.42822	0.22368	0.24486	0.47726	0.11093	0.25458	0.1079		69.408	0.1389	0.25481	0.23506	0.1644	0.13741	0.42822	0.22368	0.24486	0.47726	0.11093	0.25458	0.1079	0.231501	0.117616		69.408	0.45565	0.71418	0.65597	0.33514	0.53474	0.74352	0.87229	0.63249	0.83253	0.76928	0.91381	0.91671		69.408	0.45565	0.71418	0.65597	0.33514
	69.884	0.13974	0.23798	0.22198	0.16742	0.12888	0.395	0.22185	0.22949	0.46516	0.11243	0.2558	0.09785		69.884	0.13974	0.23798	0.22198	0.16742	0.12888	0.395	0.22185	0.22949	0.46516	0.11243	0.2558	0.09785	0.222798	0.11133		69.884	0.49918	0.69149	0.6477	0.33097	0.51219	0.72659	0.8688	0.62535	0.78042	0.72507	0.95162	0.9303		69.884	0.49918	0.69149	0.6477	0.33097
	70.359	0.13878	0.22136	0.2154	0.17618	0.1194	0.37983	0.22553	0.21783	0.44767	0.10626	0.26234	0.09151		70.359	0.13878	0.22136	0.2154	0.17618	0.1194	0.37983	0.22553	0.21783	0.44767	0.10626	0.26234	0.09151	0.216841	0.107532		70.359	0.54455	0.66722	0.66019	0.33629	0.502	0.7251	0.86908	0.62043	0.7169	0.69332	0.97432	0.93873		70.359	0.54455	0.66722	0.66019	0.33629
	70.834	0.14338	0.21176	0.20877	0.17938	0.11191	0.37795	0.22813	0.20753	0.4375	0.09624	0.26687	0.0849		70.834	0.14338	0.21176	0.20877	0.17938	0.11191	0.37795	0.22813	0.20753	0.4375	0.09624	0.26687	0.0849	0.21286	0.107461		70.834	0.60643	0.63747	0.67896	0.34168	0.49454	0.73528	0.87236	0.61264	0.67694	0.68547	0.9922	0.90188		70.834	0.60643	0.63747	0.67896	0.34168
	71.31	0.1567	0.2085	0.19874	0.1714	0.10662	0.37518	0.2212	0.19591	0.42685	0.09183	0.26302	0.0801		71.31	0.1567	0.2085	0.19874	0.1714	0.10662	0.37518	0.2212	0.19591	0.42685	0.09183	0.26302	0.0801	0.208004	0.105908		71.31	0.67752	0.61566	0.68667	0.34068	0.4862	0.74305	0.86602	0.61252	0.64425	0.67312	1	0.82197		71.31	0.67752	0.61566	0.68667	0.34068
	71.785	0.16337	0.20679	0.1884	0.15602	0.10391	0.35572	0.2082	0.17997	0.41594	0.0898	0.26445	0.07487		71.785	0.16337	0.20679	0.1884	0.15602	0.10391	0.35572	0.2082	0.17997	0.41594	0.0898	0.26445	0.07487	0.20062	0.102686		71.785	0.73254	0.60163	0.68048	0.33854	0.49449	0.74544	0.86166	0.5843	0.63602	0.67462	0.99085	0.74162		71.785	0.73254	0.60163	0.68048	0.33854
	72.261	0.15765	0.20287	0.17632	0.14346	0.10228	0.33544	0.19141	0.16411	0.40967	0.09141	0.26846	0.07104		72.261	0.15765	0.20287	0.17632	0.14346	0.10228	0.33544	0.19141	0.16411	0.40967	0.09141	0.26846	0.07104	0.192843	0.100576		72.261	0.77402	0.57527	0.6754	0.33544	0.5171	0.74914	0.8535	0.53146	0.61245	0.68336	0.96167	0.69684		72.261	0.77402	0.57527	0.6754	0.33544
	72.736	0.15211	0.19875	0.1631	0.13724	0.09986	0.32144	0.1713	0.15765	0.40505	0.09187	0.26474	0.06738		72.736	0.15211	0.19875	0.1631	0.13724	0.09986	0.32144	0.1713	0.15765	0.40505	0.09187	0.26474	0.06738	0.185874	0.0991376		72.736	0.8026	0.55795	0.67303	0.33155	0.54273	0.76984	0.84198	0.49338	0.58616	0.69158	0.93373	0.6841		72.736	0.8026	0.55795	0.67303	0.33155
	73.211	0.15555	0.19546	0.15024	0.12895	0.09628	0.30798	0.15825	0.15937	0.40071	0.09267	0.26668	0.06412		73.211	0.15555	0.19546	0.15024	0.12895	0.09628	0.30798	0.15825	0.15937	0.40071	0.09267	0.26668	0.06412	0.181355	0.0981067		73.211	0.82987	0.54489	0.66122	0.32118	0.56304	0.80518	0.83663	0.47349	0.55283	0.66319	0.88816	0.67546		73.211	0.82987	0.54489	0.66122	0.32118
	73.687	0.16073	0.19217	0.13983	0.11706	0.0936	0.29479	0.15513	0.15531	0.40071	0.09788	0.27048	0.06391		73.687	0.16073	0.19217	0.13983	0.11706	0.0936	0.29479	0.15513	0.15531	0.40071	0.09788	0.27048	0.06391	0.178467	0.097727		73.687	0.88078	0.54182	0.65062	0.31384	0.58203	0.82624	0.8472	0.45992	0.52254	0.62071	0.85108	0.66518		73.687	0.88078	0.54182	0.65062	0.31384
	74.162	0.16741	0.19234	0.13641	0.10765	0.09344	0.28806	0.15583	0.14253	0.40708	0.10465	0.27973	0.06453		74.162	0.16741	0.19234	0.13641	0.10765	0.09344	0.28806	0.15583	0.14253	0.40708	0.10465	0.27973	0.06453	0.178305	0.099586		74.162	0.92329	0.54815	0.64946	0.31067	0.60331	0.83192	0.87802	0.4382	0.49879	0.60164	0.83211	0.6583		74.162	0.92329	0.54815	0.64946	0.31067
	74.638	0.16232	0.19282	0.13628	0.09852	0.09071	0.29017	0.15191	0.12619	0.40813	0.11526	0.31183	0.0622		74.638	0.16232	0.19282	0.13628	0.09852	0.09071	0.29017	0.15191	0.12619	0.40813	0.11526	0.31183	0.0622	0.178862	0.104576		74.638	0.952	0.56719	0.67037	0.31338	0.62446	0.85037	0.89941	0.41621	0.48467	0.59807	0.84025	0.63721		74.638	0.952	0.56719	0.67037	0.31338
	75.113	0.14875	0.19107	0.13499	0.08731	0.08565	0.29326	0.14547	0.11378	0.39382	0.11179	0.33648	0.05804		75.113	0.14875	0.19107	0.13499	0.08731	0.08565	0.29326	0.14547	0.11378	0.39382	0.11179	0.33648	0.05804	0.175034	0.108065		75.113	0.94743	0.60188	0.68105	0.32566	0.64014	0.87702	0.91209	0.39634	0.47978	0.59711	0.84403	0.60356		75.113	0.94743	0.60188	0.68105	0.32566
	75.588	0.14204	0.19053	0.13096	0.07749	0.08215	0.2881	0.14216	0.10643	0.377	0.09815	0.33433	0.05676		75.588	0.14204	0.19053	0.13096	0.07749	0.08215	0.2881	0.14216	0.10643	0.377	0.09815	0.33433	0.05676	0.168842	0.106852		75.588	0.95773	0.64595	0.67419	0.35562	0.66027	0.89112	0.9295	0.38351	0.48785	0.58876	0.84903	0.55268		75.588	0.95773	0.64595	0.67419	0.35562
	76.064	0.13611	0.19872	0.12427	0.07039	0.08141	0.27833	0.14112	0.10362	0.3634	0.08632	0.32151	0.05644		76.064	0.13611	0.19872	0.12427	0.07039	0.08141	0.27833	0.14112	0.10362	0.3634	0.08632	0.32151	0.05644	0.16347	0.103816		76.064	0.99397	0.69041	0.6597	0.41053	0.67353	0.88368	0.96444	0.38631	0.49156	0.58624	0.83717	0.50989		76.064	0.99397	0.69041	0.6597	0.41053
	76.539	0.12983	0.20176	0.1174	0.06889	0.08087	0.27546	0.1417	0.10137	0.35264	0.07793	0.30076	0.05398		76.539	0.12983	0.20176	0.1174	0.06889	0.08087	0.27546	0.1417	0.10137	0.35264	0.07793	0.30076	0.05398	0.158549	0.100458		76.539	1	0.72412	0.65381	0.5018	0.68739	0.86266	0.99581	0.40724	0.48606	0.57459	0.81191	0.485		76.539	1	0.72412	0.65381	0.5018
	77.015	0.12785	0.19729	0.11317	0.06802	0.08021	0.27121	0.13929	0.10041	0.34376	0.07053	0.27729	0.05349		77.015	0.12785	0.19729	0.11317	0.06802	0.08021	0.27121	0.13929	0.10041	0.34376	0.07053	0.27729	0.05349	0.153543	0.0963729		77.015	0.9407	0.73565	0.6529	0.63983	0.69983	0.835	1	0.41586	0.47643	0.55989	0.79501	0.47448		77.015	0.9407	0.73565	0.6529	0.63983
	77.49	0.12391	0.18822	0.10834	0.07044	0.07921	0.25585	0.13506	0.10153	0.33557	0.06527	0.25796	0.05261		77.49	0.12391	0.18822	0.10834	0.07044	0.07921	0.25585	0.13506	0.10153	0.33557	0.06527	0.25796	0.05261	0.147831	0.0913007		77.49	0.87044	0.75587	0.6442	0.79082	0.70856	0.80651	0.97538	0.40433	0.47464	0.5526	0.79328	0.4841		77.49	0.87044	0.75587	0.6442	0.79082
	77.965	0.12096	0.18133	0.10323	0.07845	0.07615	0.24041	0.13353	0.10619	0.32548	0.06333	0.25902	0.0511		77.965	0.12096	0.18133	0.10323	0.07845	0.07615	0.24041	0.13353	0.10619	0.32548	0.06333	0.25902	0.0511	0.144932	0.0877047		77.965	0.80631	0.76508	0.64168	0.87125	0.71223	0.78948	0.94422	0.39581	0.4639	0.54802	0.79826	0.50943		77.965	0.80631	0.76508	0.64168	0.87125
	78.441	0.12256	0.17037	0.09911	0.08557	0.07027	0.23517	0.1358	0.11102	0.3247	0.06183	0.26678	0.04979		78.441	0.12256	0.17037	0.09911	0.08557	0.07027	0.23517	0.1358	0.11102	0.3247	0.06183	0.26678	0.04979	0.144414	0.0878221		78.441	0.77264	0.77309	0.62787	0.90962	0.70495	0.78694	0.92214	0.38621	0.47186	0.53413	0.81565	0.53486		78.441	0.77264	0.77309	0.62787	0.90962
	78.916	0.1159	0.16419	0.09649	0.08652	0.06442	0.23139	0.13546	0.11465	0.32394	0.06056	0.27605	0.0492		78.916	0.1159	0.16419	0.09649	0.08652	0.06442	0.23139	0.13546	0.11465	0.32394	0.06056	0.27605	0.0492	0.143231	0.0891477		78.916	0.74415	0.78857	0.62169	0.94839	0.68499	0.77745	0.90483	0.36413	0.48127	0.5061	0.83201	0.54881		78.916	0.74415	0.78857	0.62169	0.94839
	79.392	0.11207	0.1622	0.09536	0.08396	0.06002	0.22163	0.12873	0.11838	0.32637	0.05644	0.28471	0.04814		79.392	0.11207	0.1622	0.09536	0.08396	0.06002	0.22163	0.12873	0.11838	0.32637	0.05644	0.28471	0.04814	0.141501	0.091019		79.392	0.74995	0.79577	0.61444	0.98555	0.65823	0.76365	0.88625	0.35663	0.47467	0.4796	0.83979	0.5565		79.392	0.74995	0.79577	0.61444	0.98555
	79.867	0.11421	0.16397	0.09311	0.08226	0.05782	0.20717	0.12148	0.11961	0.33051	0.05208	0.27643	0.04738		79.867	0.11421	0.16397	0.09311	0.08226	0.05782	0.20717	0.12148	0.11961	0.33051	0.05208	0.27643	0.04738	0.138836	0.0904512		79.867	0.76084	0.82413	0.6001	1	0.63337	0.75855	0.86812	0.35676	0.463	0.47455	0.85423	0.53691		79.867	0.76084	0.82413	0.6001	1
	80.342	0.12382	0.16929	0.09156	0.07825	0.05559	0.1985	0.11647	0.11932	0.32936	0.04874	0.24139	0.04577		80.342	0.12382	0.16929	0.09156	0.07825	0.05559	0.1985	0.11647	0.11932	0.32936	0.04874	0.24139	0.04577	0.134838	0.0862517		80.342	0.76492	0.86203	0.58475	0.99107	0.62232	0.76164	0.83437	0.34402	0.4462	0.47672	0.86813	0.52067		80.342	0.76492	0.86203	0.58475	0.99107
	80.818	0.13155	0.17795	0.09041	0.07495	0.05256	0.19371	0.11279	0.12009	0.3293	0.04694	0.20939	0.04499		80.818	0.13155	0.17795	0.09041	0.07495	0.05256	0.19371	0.11279	0.12009	0.3293	0.04694	0.20939	0.04499	0.132052	0.0839091		80.818	0.76425	0.91369	0.58531	0.97838	0.63482	0.76323	0.79458	0.32861	0.44151	0.47408	0.86457	0.51076		80.818	0.76425	0.91369	0.58531	0.97838
	81.293	0.13415	0.17905	0.08901	0.07325	0.04945	0.1896	0.10395	0.12363	0.32689	0.04565	0.18778	0.04447		81.293	0.13415	0.17905	0.08901	0.07325	0.04945	0.1896	0.10395	0.12363	0.32689	0.04565	0.18778	0.04447	0.128907	0.0823538		81.293	0.75665	0.96846	0.58023	0.93853	0.63508	0.76261	0.77133	0.32289	0.43218	0.4691	0.84118	0.5004		81.293	0.75665	0.96846	0.58023	0.93853
	81.769	0.12937	0.16829	0.0888	0.07195	0.04713	0.18389	0.09785	0.12501	0.31751	0.04567	0.17652	0.04487		81.769	0.12937	0.16829	0.0888	0.07195	0.04713	0.18389	0.09785	0.12501	0.31751	0.04567	0.17652	0.04487	0.124738	0.0790365		81.769	0.73962	1	0.57114	0.90236	0.62278	0.76159	0.77141	0.32073	0.41856	0.46958	0.80538	0.49194		81.769	0.73962	1	0.57114	0.90236
	82.244	0.12248	0.15138	0.08824	0.07049	0.04723	0.17477	0.0967	0.12012	0.31005	0.04899	0.1701	0.04881		82.244	0.12248	0.15138	0.08824	0.07049	0.04723	0.17477	0.0967	0.12012	0.31005	0.04899	0.1701	0.04881	0.12078	0.0750885		82.244	0.74138	0.97825	0.5641	0.8867	0.62894	0.75688	0.77453	0.31937	0.41017	0.48386	0.78329	0.473		82.244	0.74138	0.97825	0.5641	0.8867
	82.719	0.12433	0.13678	0.08639	0.07204	0.04813	0.16745	0.09397	0.11382	0.30114	0.05288	0.16538	0.05083		82.719	0.12433	0.13678	0.08639	0.07204	0.04813	0.16745	0.09397	0.11382	0.30114	0.05288	0.16538	0.05083	0.117762	0.0713271		82.719	0.74973	0.9247	0.5532	0.87635	0.63609	0.74439	0.76306	0.31895	0.40918	0.52276	0.75064	0.46437		82.719	0.74973	0.9247	0.5532	0.87635
	83.195	0.13085	0.12546	0.08095	0.07421	0.04977	0.16434	0.08814	0.10664	0.29419	0.05988	0.14228	0.05048		83.195	0.13085	0.12546	0.08095	0.07421	0.04977	0.16434	0.08814	0.10664	0.29419	0.05988	0.14228	0.05048	0.113932	0.0678938		83.195	0.74717	0.88732	0.54367	0.84248	0.64952	0.72092	0.73928	0.33067	0.4098	0.57868	0.70863	0.4442		83.195	0.74717	0.88732	0.54367	0.84248
	83.67	0.13187	0.11714	0.07453	0.07392	0.05116	0.16608	0.08597	0.10035	0.28005	0.06577	0.1188	0.04971		83.67	0.13187	0.11714	0.07453	0.07392	0.05116	0.16608	0.08597	0.10035	0.28005	0.06577	0.1188	0.04971	0.109613	0.0639251		83.67	0.75465	0.88243	0.5344	0.77824	0.64974	0.69708	0.71193	0.34393	0.40538	0.61957	0.66844	0.4059		83.67	0.75465	0.88243	0.5344	0.77824
	84.146	0.11707	0.11059	0.07099	0.07259	0.04963	0.16361	0.08816	0.09262	0.27147	0.06914	0.10673	0.05016		84.146	0.11707	0.11059	0.07099	0.07259	0.04963	0.16361	0.08816	0.09262	0.27147	0.06914	0.10673	0.05016	0.10523	0.0612965		84.146	0.756	0.87967	0.52401	0.72473	0.63578	0.68047	0.68763	0.33686	0.40939	0.63082	0.62526	0.38383		84.146	0.756	0.87967	0.52401	0.72473
	84.621	0.09885	0.10404	0.0681	0.07137	0.04934	0.15663	0.09034	0.08612	0.26266	0.0708	0.10014	0.05212		84.621	0.09885	0.10404	0.0681	0.07137	0.04934	0.15663	0.09034	0.08612	0.26266	0.0708	0.10014	0.05212	0.100876	0.0583941		84.621	0.73752	0.82872	0.51712	0.69916	0.61747	0.67828	0.67096	0.32007	0.40752	0.63732	0.58055	0.36702		84.621	0.73752	0.82872	0.51712	0.69916
	85.096	0.09119	0.10004	0.06462	0.06762	0.04959	0.14567	0.08484	0.08264	0.25182	0.06869	0.09537	0.05767		85.096	0.09119	0.10004	0.06462	0.06762	0.04959	0.14567	0.08484	0.08264	0.25182	0.06869	0.09537	0.05767	0.0966467	0.0549743		85.096	0.69863	0.76129	0.49404	0.65601	0.60554	0.6745	0.6428	0.3135	0.40672	0.62989	0.5436	0.36185		85.096	0.69863	0.76129	0.49404	0.65601
	85.572	0.07972	0.09533	0.06097	0.06196	0.05143	0.13213	0.07518	0.08256	0.23455	0.06239	0.08984	0.06235		85.572	0.07972	0.09533	0.06097	0.06196	0.05143	0.13213	0.07518	0.08256	0.23455	0.06239	0.08984	0.06235	0.0907008	0.0501963		85.572	0.63408	0.6996	0.46764	0.59739	0.58099	0.66178	0.61951	0.31802	0.41363	0.60296	0.50612	0.35085		85.572	0.63408	0.6996	0.46764	0.59739
	86.047	0.0731	0.09357	0.05577	0.05594	0.05231	0.11796	0.06635	0.0812	0.21122	0.05639	0.08328	0.06496		86.047	0.0731	0.09357	0.05577	0.05594	0.05231	0.11796	0.06635	0.0812	0.21122	0.05639	0.08328	0.06496	0.0843375	0.0442929		86.047	0.55809	0.63491	0.43854	0.5402	0.53927	0.64907	0.61807	0.32399	0.40436	0.56996	0.47058	0.34204		86.047	0.55809	0.63491	0.43854	0.5402
	86.522	0.07068	0.09216	0.05159	0.05398	0.04803	0.10418	0.05867	0.07755	0.19416	0.05197	0.07722	0.06457		86.522	0.07068	0.09216	0.05159	0.05398	0.04803	0.10418	0.05867	0.07755	0.19416	0.05197	0.07722	0.06457	0.07873	0.0402619		86.522	0.49832	0.58208	0.41332	0.4795	0.49592	0.65456	0.61505	0.32205	0.39045	0.53344	0.44691	0.34668		86.522	0.49832	0.58208	0.41332	0.4795
	86.998	0.0682	0.08941	0.04763	0.05539	0.04562	0.0965	0.05121	0.07444	0.18528	0.05027	0.07277	0.06515		86.998	0.0682	0.08941	0.04763	0.05539	0.04562	0.0965	0.05121	0.07444	0.18528	0.05027	0.07277	0.06515	0.0751558	0.0383219		86.998	0.44959	0.53604	0.39536	0.42076	0.45876	0.67184	0.60896	0.31634	0.3767	0.48772	0.42509	0.35122		86.998	0.44959	0.53604	0.39536	0.42076
	87.473	0.06365	0.08099	0.04514	0.05638	0.04576	0.09764	0.04646	0.07436	0.1792	0.04613	0.07057	0.07391		87.473	0.06365	0.08099	0.04514	0.05638	0.04576	0.09764	0.04646	0.07436	0.1792	0.04613	0.07057	0.07391	0.0733492	0.0372519		87.473	0.41855	0.50955	0.37705	0.35809	0.44175	0.70226	0.605	0.30449	0.37564	0.44192	0.41481	0.35433		87.473	0.41855	0.50955	0.37705	0.35809
	87.949	0.05915	0.07935	0.04335	0.05613	0.04436	0.10226	0.04474	0.07636	0.17033	0.03911	0.0688	0.07639		87.949	0.05915	0.07935	0.04335	0.05613	0.04436	0.10226	0.04474	0.07636	0.17033	0.03911	0.0688	0.07639	0.0716942	0.0363224		87.949	0.38944	0.5015	0.36563	0.29742	0.42482	0.75312	0.62382	0.291	0.36155	0.3967	0.41353	0.35394		87.949	0.38944	0.5015	0.36563	0.29742
	88.424	0.05898	0.07817	0.04204	0.05556	0.04223	0.10131	0.0452	0.07665	0.16304	0.03313	0.06872	0.07112		88.424	0.05898	0.07817	0.04204	0.05556	0.04223	0.10131	0.0452	0.07665	0.16304	0.03313	0.06872	0.07112	0.0696792	0.0351706		88.424	0.35924	0.49146	0.35211	0.26344	0.40103	0.80929	0.65814	0.27343	0.34618	0.36225	0.41577	0.33913		88.424	0.35924	0.49146	0.35211	0.26344
	88.899	0.06307	0.08074	0.04202	0.05627	0.04142	0.09695	0.04419	0.07462	0.1542	0.02746	0.06724	0.06179		88.899	0.06307	0.08074	0.04202	0.05627	0.04142	0.09695	0.04419	0.07462	0.1542	0.02746	0.06724	0.06179	0.0674975	0.033391		88.899	0.33416	0.48583	0.3397	0.24716	0.38189	0.84011	0.68057	0.26028	0.33454	0.32931	0.41521	0.32287		88.899	0.33416	0.48583	0.3397	0.24716
	89.375	0.06248	0.08573	0.04147	0.05935	0.03859	0.0993	0.04137	0.07191	0.14577	0.02228	0.06338	0.04922		89.375	0.06248	0.08573	0.04147	0.05935	0.03859	0.0993	0.04137	0.07191	0.14577	0.02228	0.06338	0.04922	0.0650708	0.0331692		89.375	0.31188	0.49586	0.32662	0.25073	0.37435	0.86684	0.68808	0.25059	0.32925	0.28657	0.40532	0.30661		89.375	0.31188	0.49586	0.32662	0.25073
	89.85	0.05794	0.0866	0.04017	0.06912	0.03571	0.10821	0.03873	0.06894	0.13622	0.01903	0.06018	0.04082		89.85	0.05794	0.0866	0.04017	0.06912	0.03571	0.10821	0.03873	0.06894	0.13622	0.01903	0.06018	0.04082	0.0634725	0.0335017		89.85	0.28344	0.50174	0.31678	0.26327	0.37261	0.90183	0.69285	0.24303	0.31525	0.24347	0.39255	0.28347		89.85	0.28344	0.50174	0.31678	0.26327
	90.326	0.05454	0.08661	0.03925	0.09003	0.03399	0.12106	0.0395	0.06721	0.12961	0.01581	0.05752	0.03859		90.326	0.05454	0.08661	0.03925	0.09003	0.03399	0.12106	0.0395	0.06721	0.12961	0.01581	0.05752	0.03859	0.0644767	0.0356367		90.326	0.24948	0.49953	0.29987	0.27164	0.37952	0.91855	0.69655	0.24076	0.30634	0.20933	0.38702	0.26614		90.326	0.24948	0.49953	0.29987	0.27164
	90.801	0.05368	0.08543	0.0387	0.11601	0.0332	0.13697	0.0424	0.06604	0.12336	0.01405	0.05363	0.03954		90.801	0.05368	0.08543	0.0387	0.11601	0.0332	0.13697	0.0424	0.06604	0.12336	0.01405	0.05363	0.03954	0.0669175	0.0396314		90.801	0.22184	0.48546	0.28646	0.27782	0.38896	0.92439	0.70781	0.23944	0.29957	0.18097	0.3756	0.25133		90.801	0.22184	0.48546	0.28646	0.27782
	91.276	0.05476	0.0789	0.03816	0.12515	0.03426	0.1473	0.04465	0.06451	0.11552	0.01463	0.05015	0.04127		91.276	0.05476	0.0789	0.03816	0.12515	0.03426	0.1473	0.04465	0.06451	0.11552	0.01463	0.05015	0.04127	0.0674383	0.0410883		91.276	0.20461	0.46895	0.2835	0.27225	0.40414	0.94362	0.73027	0.23848	0.29161	0.15642	0.36366	0.24721		91.276	0.20461	0.46895	0.2835	0.27225
	91.752	0.05643	0.07358	0.03733	0.11905	0.03385	0.14593	0.04648	0.06215	0.10612	0.01479	0.04708	0.04047		91.752	0.05643	0.07358	0.03733	0.11905	0.03385	0.14593	0.04648	0.06215	0.10612	0.01479	0.04708	0.04047	0.0652717	0.0391257		91.752	0.19427	0.45124	0.28652	0.25626	0.40971	0.97949	0.72109	0.23179	0.28553	0.14001	0.35178	0.24997		91.752	0.19427	0.45124	0.28652	0.25626
	92.227	0.0569	0.0717	0.03596	0.11006	0.03139	0.1392	0.04812	0.05768	0.09746	0.01347	0.04533	0.03939		92.227	0.0569	0.0717	0.03596	0.11006	0.03139	0.1392	0.04812	0.05768	0.09746	0.01347	0.04533	0.03939	0.0622217	0.0364532		92.227	0.1837	0.43086	0.29268	0.23145	0.40599	0.99692	0.6682	0.22516	0.27551	0.12634	0.33404	0.24985		92.227	0.1837	0.43086	0.29268	0.23145
	92.703	0.05555	0.06769	0.03476	0.1087	0.03149	0.13566	0.04781	0.05231	0.08941	0.01297	0.0432	0.0442		92.703	0.05555	0.06769	0.03476	0.1087	0.03149	0.13566	0.04781	0.05231	0.08941	0.01297	0.0432	0.0442	0.0603125	0.0349547		92.703	0.17549	0.41195	0.28815	0.20516	0.40621	0.99912	0.58734	0.21967	0.27088	0.1136	0.32318	0.25127		92.703	0.17549	0.41195	0.28815	0.20516
	93.178	0.05457	0.06292	0.0335	0.11584	0.03222	0.12722	0.04612	0.04897	0.08052	0.01264	0.04096	0.053		93.178	0.05457	0.06292	0.0335	0.11584	0.03222	0.12722	0.04612	0.04897	0.08052	0.01264	0.04096	0.053	0.05904	0.033747		93.178	0.1694	0.39213	0.2812	0.19177	0.42413	1	0.50713	0.21372	0.26252	0.10766	0.31801	0.25854		93.178	0.1694	0.39213	0.2812	0.19177
	93.653	0.05147	0.05611	0.03237	0.11559	0.03079	0.11494	0.04554	0.04633	0.07051	0.01308	0.04286	0.06008		93.653	0.05147	0.05611	0.03237	0.11559	0.03079	0.11494	0.04554	0.04633	0.07051	0.01308	0.04286	0.06008	0.0566392	0.0311584		93.653	0.16354	0.37121	0.2753	0.18998	0.44618	0.98003	0.42813	0.21064	0.26019	0.09998	0.31031	0.26602		93.653	0.16354	0.37121	0.2753	0.18998
	94.129	0.04561	0.05111	0.03082	0.10708	0.02876	0.1089	0.04284	0.04351	0.0634	0.01427	0.04587	0.06578		94.129	0.04561	0.05111	0.03082	0.10708	0.02876	0.1089	0.04284	0.04351	0.0634	0.01427	0.04587	0.06578	0.0539958	0.0289056		94.129	0.15356	0.3422	0.26988	0.18256	0.46495	0.96376	0.37363	0.20711	0.26044	0.09479	0.31176	0.26996		94.129	0.15356	0.3422	0.26988	0.18256
	94.604	0.04059	0.04804	0.02957	0.10235	0.02922	0.1077	0.04056	0.04122	0.05717	0.01516	0.04519	0.06862		94.604	0.04059	0.04804	0.02957	0.10235	0.02922	0.1077	0.04056	0.04122	0.05717	0.01516	0.04519	0.06862	0.0521158	0.0282182		94.604	0.14355	0.31665	0.26107	0.16259	0.47888	0.96247	0.33447	0.20562	0.25855	0.0899	0.31854	0.2739		94.604	0.14355	0.31665	0.26107	0.16259
	95.08	0.03711	0.04489	0.02794	0.09777	0.02925	0.10571	0.04056	0.03806	0.05231	0.01658	0.04266	0.06585		95.08	0.03711	0.04489	0.02794	0.09777	0.02925	0.10571	0.04056	0.03806	0.05231	0.01658	0.04266	0.06585	0.0498908	0.0272262		95.08	0.13675	0.2984	0.24441	0.15263	0.48182	0.92915	0.30377	0.19929	0.25617	0.08947	0.3204	0.27002		95.08	0.13675	0.2984	0.24441	0.15263
	95.555	0.03511	0.04065	0.02657	0.08639	0.02938	0.10159	0.03863	0.03577	0.04618	0.01782	0.04143	0.05593		95.555	0.03511	0.04065	0.02657	0.08639	0.02938	0.10159	0.03863	0.03577	0.04618	0.01782	0.04143	0.05593	0.0462875	0.0244841		95.555	0.12839	0.28719	0.22347	0.14585	0.47757	0.87445	0.27524	0.18926	0.24374	0.08617	0.32277	0.26107		95.555	0.12839	0.28719	0.22347	0.14585
	96.03	0.03369	0.03837	0.02524	0.07222	0.02928	0.10108	0.03364	0.03386	0.04137	0.01825	0.04127	0.04503		96.03	0.03369	0.03837	0.02524	0.07222	0.02928	0.10108	0.03364	0.03386	0.04137	0.01825	0.04127	0.04503	0.042775	0.0226269		96.03	0.12034	0.27382	0.21015	0.13298	0.47486	0.83633	0.25513	0.17767	0.23554	0.08582	0.32491	0.24854		96.03	0.12034	0.27382	0.21015	0.13298
	96.506	0.03209	0.03645	0.02359	0.0676	0.02864	0.10333	0.02985	0.03295	0.03622	0.01737	0.04228	0.03734		96.506	0.03209	0.03645	0.02359	0.0676	0.02864	0.10333	0.02985	0.03295	0.03622	0.01737	0.04228	0.03734	0.0406425	0.023223		96.506	0.11295	0.2668	0.19227	0.12437	0.45723	0.81467	0.2445	0.1747	0.23901	0.08189	0.32406	0.24022		96.506	0.11295	0.2668	0.19227	0.12437
	96.981	0.03131	0.0355	0.0218	0.06238	0.02815	0.10269	0.02857	0.03388	0.03311	0.0177	0.04495	0.03413		96.981	0.03131	0.0355	0.0218	0.06238	0.02815	0.10269	0.02857	0.03388	0.03311	0.0177	0.04495	0.03413	0.0395142	0.0228976		96.981	0.10798	0.26453	0.17438	0.12943	0.43648	0.79485	0.23847	0.1765	0.23563	0.07812	0.33156	0.23711		96.981	0.10798	0.26453	0.17438	0.12943
	97.457	0.03191	0.03467	0.01999	0.0614	0.02787	0.10066	0.02875	0.03523	0.03075	0.01847	0.04844	0.0322		97.457	0.03191	0.03467	0.01999	0.0614	0.02787	0.10066	0.02875	0.03523	0.03075	0.01847	0.04844	0.0322	0.039195	0.0225665		97.457	0.10692	0.25825	0.15705	0.14232	0.41745	0.78228	0.23727	0.17932	0.24358	0.07385	0.3445	0.22913		97.457	0.10692	0.25825	0.15705	0.14232
	97.932	0.032	0.03384	0.01822	0.06692	0.0269	0.09896	0.02889	0.03527	0.02848	0.01943	0.05315	0.03074		97.932	0.032	0.03384	0.01822	0.06692	0.0269	0.09896	0.02889	0.03527	0.02848	0.01943	0.05315	0.03074	0.0394	0.0231691		97.932	0.10939	0.25582	0.14219	0.14968	0.40786	0.7656	0.2425	0.17736	0.24969	0.06913	0.35831	0.21396		97.932	0.10939	0.25582	0.14219	0.14968
	98.407	0.03202	0.0354	0.01605	0.06952	0.02519	0.09771	0.02762	0.03349	0.02792	0.02081	0.0614	0.03059		98.407	0.03202	0.0354	0.01605	0.06952	0.02519	0.09771	0.02762	0.03349	0.02792	0.02081	0.0614	0.03059	0.03981	0.0239992		98.407	0.11089	0.2584	0.13369	0.14768	0.39862	0.75465	0.2536	0.17264	0.24674	0.06711	0.37242	0.20852		98.407	0.11089	0.2584	0.13369	0.14768
	98.883	0.03312	0.03601	0.01378	0.06838	0.02277	0.0962	0.02566	0.0314	0.02523	0.02214	0.07127	0.03033		98.883	0.03312	0.03601	0.01378	0.06838	0.02277	0.0962	0.02566	0.0314	0.02523	0.02214	0.07127	0.03033	0.0396908	0.0250425		98.883	0.11321	0.26276	0.12604	0.14474	0.38461	0.76825	0.26862	0.16471	0.24299	0.06439	0.38715	0.20964		98.883	0.11321	0.26276	0.12604	0.14474
	99.358	0.03523	0.03436	0.01281	0.06854	0.01946	0.09216	0.02343	0.02959	0.02234	0.02327	0.07743	0.03115		99.358	0.03523	0.03436	0.01281	0.06854	0.01946	0.09216	0.02343	0.02959	0.02234	0.02327	0.07743	0.03115	0.0391475	0.0255774		99.358	0.11593	0.26426	0.11406	0.13862	0.36868	0.78936	0.27689	0.15903	0.24371	0.05829	0.40969	0.20386		99.358	0.11593	0.26426	0.11406	0.13862
	99.834	0.03788	0.03257	0.0122	0.06553	0.0172	0.0916	0.0217	0.0293	0.02083	0.02536	0.08253	0.03132		99.834	0.03788	0.03257	0.0122	0.06553	0.0172	0.0916	0.0217	0.0293	0.02083	0.02536	0.08253	0.03132	0.0390017	0.0262334		99.834	0.12079	0.25818	0.10505	0.12671	0.35451	0.77745	0.27475	0.15971	0.24133	0.05632	0.415	0.19656		99.834	0.12079	0.25818	0.10505	0.12671
	100.309	0.04281	0.03045	0.01169	0.05951	0.01684	0.09351	0.022	0.0284	0.01954	0.02696	0.09248	0.03045		100.309	0.04281	0.03045	0.01169	0.05951	0.01684	0.09351	0.022	0.0284	0.01954	0.02696	0.09248	0.03045	0.0395533	0.0279139		100.309	0.1257	0.25213	0.09877	0.11566	0.34964	0.75943	0.25478	0.16009	0.23644	0.05664	0.42207	0.18868		100.309	0.1257	0.25213	0.09877	0.11566
	100.784	0.04573	0.02804	0.01106	0.05581	0.01799	0.09264	0.02321	0.02851	0.01873	0.02865	0.09761	0.02928		100.784	0.04573	0.02804	0.01106	0.05581	0.01799	0.09264	0.02321	0.02851	0.01873	0.02865	0.09761	0.02928	0.0397717	0.0285197		100.784	0.12863	0.24666	0.09514	0.09733	0.34421	0.76123	0.22658	0.159	0.23004	0.05832	0.42191	0.18282		100.784	0.12863	0.24666	0.09514	0.09733
	101.26	0.04668	0.02689	0.01016	0.05014	0.01585	0.08811	0.02276	0.02995	0.01843	0.02849	0.09803	0.02944		101.26	0.04668	0.02689	0.01016	0.05014	0.01585	0.08811	0.02276	0.02995	0.01843	0.02849	0.09803	0.02944	0.0387442	0.0279017		101.26	0.13347	0.24292	0.09088	0.07712	0.33791	0.78301	0.21357	0.1606	0.21803	0.055	0.41592	0.17823		101.26	0.13347	0.24292	0.09088	0.07712
	101.735	0.05037	0.0259	0.00972	0.04878	0.01374	0.08382	0.02316	0.03219	0.01758	0.0268	0.09791	0.02998		101.735	0.05037	0.0259	0.00972	0.04878	0.01374	0.08382	0.02316	0.03219	0.01758	0.0268	0.09791	0.02998	0.0383292	0.027555		101.735	0.13871	0.23947	0.08809	0.06467	0.33084	0.80421	0.20903	0.16318	0.20735	0.0519	0.40605	0.17965		101.735	0.13871	0.23947	0.08809	0.06467
	102.211	0.05813	0.02571	0.00963	0.04947	0.01311	0.08233	0.02441	0.03303	0.01699	0.02581	0.09744	0.02977		102.211	0.05813	0.02571	0.00963	0.04947	0.01311	0.08233	0.02441	0.03303	0.01699	0.02581	0.09744	0.02977	0.0388192	0.0277481		102.211	0.13943	0.23944	0.08566	0.06097	0.32958	0.8347	0.20491	0.1627	0.19164	0.05185	0.39394	0.17923		102.211	0.13943	0.23944	0.08566	0.06097
	102.686	0.06607	0.02582	0.00979	0.04852	0.01342	0.08261	0.02348	0.0322	0.01553	0.02574	0.09439	0.02928		102.686	0.06607	0.02582	0.00979	0.04852	0.01342	0.08261	0.02348	0.0322	0.01553	0.02574	0.09439	0.02928	0.0389042	0.0279329		102.686	0.14195	0.24734	0.08439	0.05993	0.33851	0.85236	0.20232	0.15828	0.17515	0.0525	0.37434	0.17228		102.686	0.14195	0.24734	0.08439	0.05993
	103.161	0.06198	0.02579	0.01007	0.04694	0.01287	0.08098	0.02098	0.03161	0.014	0.02622	0.09632	0.02938		103.161	0.06198	0.02579	0.01007	0.04694	0.01287	0.08098	0.02098	0.03161	0.014	0.02622	0.09632	0.02938	0.038095	0.0279344		103.161	0.14258	0.25239	0.08498	0.05925	0.34385	0.84326	0.19875	0.15393	0.15403	0.05217	0.36145	0.16436		103.161	0.14258	0.25239	0.08498	0.05925
	103.637	0.05253	0.02601	0.01032	0.04795	0.01269	0.08153	0.01789	0.03227	0.01336	0.02669	0.09603	0.02786		103.637	0.05253	0.02601	0.01032	0.04795	0.01269	0.08153	0.01789	0.03227	0.01336	0.02669	0.09603	0.02786	0.0370942	0.0276147		103.637	0.14114	0.25552	0.08651	0.05902	0.34976	0.82478	0.19238	0.15335	0.13762	0.04798	0.34576	0.15539		103.637	0.14114	0.25552	0.08651	0.05902
	104.112	0.05015	0.02854	0.01052	0.05269	0.01257	0.08427	0.01519	0.03221	0.01316	0.02949	0.08714	0.02542		104.112	0.05015	0.02854	0.01052	0.05269	0.01257	0.08427	0.01519	0.03221	0.01316	0.02949	0.08714	0.02542	0.0367792	0.0266186		104.112	0.14318	0.26092	0.08296	0.05767	0.35324	0.80479	0.1784	0.15238	0.12051	0.04584	0.32383	0.1543		104.112	0.14318	0.26092	0.08296	0.05767
	104.588	0.0561	0.03038	0.01075	0.0549	0.01149	0.08389	0.01333	0.03172	0.0115	0.03255	0.08178	0.02293		104.588	0.0561	0.03038	0.01075	0.0549	0.01149	0.08389	0.01333	0.03172	0.0115	0.03255	0.08178	0.02293	0.0367767	0.0265062		104.588	0.14356	0.26566	0.07952	0.05543	0.34245	0.79234	0.16872	0.14782	0.10229	0.04394	0.30418	0.15401		104.588	0.14356	0.26566	0.07952	0.05543
	105.063	0.06408	0.03199	0.01063	0.05659	0.0106	0.08168	0.01232	0.03126	0.01124	0.03795	0.07457	0.02078		105.063	0.06408	0.03199	0.01063	0.05659	0.0106	0.08168	0.01232	0.03126	0.01124	0.03795	0.07457	0.02078	0.0369742	0.0261324		105.063	0.14074	0.27146	0.07596	0.05262	0.32575	0.78255	0.16601	0.14689	0.09206	0.04379	0.28503	0.15371		105.063	0.14074	0.27146	0.07596	0.05262
	105.538	0.07539	0.03042	0.0104	0.06281	0.01089	0.07948	0.01143	0.0305	0.0118	0.04074	0.07234	0.02094		105.538	0.07539	0.03042	0.0104	0.06281	0.01089	0.07948	0.01143	0.0305	0.0118	0.04074	0.07234	0.02094	0.038095	0.0273274		105.538	0.14179	0.26959	0.07371	0.05172	0.31963	0.75347	0.16223	0.14473	0.0855	0.04233	0.26427	0.14765		105.538	0.14179	0.26959	0.07371	0.05172
	106.014	0.07836	0.02902	0.00981	0.07287	0.01067	0.07728	0.01062	0.03062	0.01195	0.04417	0.07351	0.01965		106.014	0.07836	0.02902	0.00981	0.07287	0.01067	0.07728	0.01062	0.03062	0.01195	0.04417	0.07351	0.01965	0.0390442	0.0287867		106.014	0.1467	0.26416	0.07061	0.05083	0.31403	0.71875	0.15817	0.14251	0.08052	0.04287	0.24754	0.14777		106.014	0.1467	0.26416	0.07061	0.05083
	106.489	0.07046	0.02724	0.00876	0.08371	0.00994	0.0736	0.0097	0.03021	0.01254	0.04781	0.07309	0.01914		106.489	0.07046	0.02724	0.00876	0.08371	0.00994	0.0736	0.0097	0.03021	0.01254	0.04781	0.07309	0.01914	0.03885	0.0291593		106.489	0.15005	0.26025	0.0649	0.05091	0.30092	0.68587	0.15291	0.14102	0.07172	0.04304	0.23477	0.14823		106.489	0.15005	0.26025	0.0649	0.05091
	106.965	0.06024	0.02506	0.00822	0.09155	0.01026	0.06894	0.00869	0.02951	0.0138	0.0516	0.0712	0.01981		106.965	0.06024	0.02506	0.00822	0.09155	0.01026	0.06894	0.00869	0.02951	0.0138	0.0516	0.0712	0.01981	0.03824	0.0290415		106.965	0.15525	0.25599	0.06233	0.05147	0.29401	0.65289	0.14428	0.13609	0.0674	0.0426	0.22576	0.14722		106.965	0.15525	0.25599	0.06233	0.05147
	107.44	0.05975	0.02479	0.00824	0.09392	0.01033	0.06217	0.00786	0.02895	0.0139	0.05396	0.07117	0.01955		107.44	0.05975	0.02479	0.00824	0.09392	0.01033	0.06217	0.00786	0.02895	0.0139	0.05396	0.07117	0.01955	0.0378825	0.0290398		107.44	0.16183	0.25071	0.06296	0.0514	0.28948	0.60502	0.13634	0.13112	0.06309	0.04344	0.21269	0.14743		107.44	0.16183	0.25071	0.06296	0.0514
	107.915	0.04849	0.02478	0.00795	0.08612	0.01012	0.05512	0.00718	0.02882	0.01292	0.05477	0.06693	0.01886		107.915	0.04849	0.02478	0.00795	0.08612	0.01012	0.05512	0.00718	0.02882	0.01292	0.05477	0.06693	0.01886	0.0351717	0.0263291		107.915	0.16177	0.24201	0.0593	0.04965	0.2673	0.55231	0.12664	0.12339	0.05828	0.04398	0.20052	0.14664		107.915	0.16177	0.24201	0.0593	0.04965
	108.391	0.0478	0.02216	0.00751	0.07371	0.01096	0.05076	0.00681	0.02965	0.0121	0.05262	0.06238	0.0192		108.391	0.0478	0.02216	0.00751	0.07371	0.01096	0.05076	0.00681	0.02965	0.0121	0.05262	0.06238	0.0192	0.0329717	0.0233886		108.391	0.15919	0.23196	0.05498	0.04802	0.2523	0.52041	0.11227	0.11607	0.05609	0.04464	0.19168	0.13721		108.391	0.15919	0.23196	0.05498	0.04802
	108.866	0.05268	0.02069	0.00702	0.06408	0.01178	0.05054	0.00726	0.03012	0.01207	0.05209	0.05845	0.01882		108.866	0.05268	0.02069	0.00702	0.06408	0.01178	0.05054	0.00726	0.03012	0.01207	0.05209	0.05845	0.01882	0.0321333	0.0218482		108.866	0.14781	0.22133	0.04987	0.04708	0.2569	0.50095	0.10061	0.11095	0.04893	0.04486	0.19013	0.12399		108.866	0.14781	0.22133	0.04987	0.04708
	109.342	0.04959	0.02042	0.00676	0.05529	0.01265	0.04899	0.00852	0.02961	0.0131	0.05843	0.05461	0.01944		109.342	0.04959	0.02042	0.00676	0.05529	0.01265	0.04899	0.00852	0.02961	0.0131	0.05843	0.05461	0.01944	0.0314508	0.0203697		109.342	0.13294	0.20799	0.04541	0.0474	0.25881	0.47655	0.10095	0.10425	0.04526	0.04865	0.1851	0.10832		109.342	0.13294	0.20799	0.04541	0.0474
	109.817	0.03635	0.02051	0.00654	0.04727	0.01404	0.04327	0.00991	0.02915	0.01412	0.06709	0.05159	0.01913		109.817	0.03635	0.02051	0.00654	0.04727	0.01404	0.04327	0.00991	0.02915	0.01412	0.06709	0.05159	0.01913	0.0299142	0.0191316		109.817	0.12068	0.19666	0.04111	0.04731	0.24282	0.44821	0.10451	0.09787	0.04385	0.05115	0.17736	0.09826		109.817	0.12068	0.19666	0.04111	0.04731
	110.292	0.03296	0.02076	0.00635	0.03864	0.01498	0.03672	0.01012	0.0287	0.01424	0.06897	0.05078	0.01925		110.292	0.03296	0.02076	0.00635	0.03864	0.01498	0.03672	0.01012	0.0287	0.01424	0.06897	0.05078	0.01925	0.0285392	0.018302		110.292	0.11313	0.19095	0.04002	0.04908	0.21791	0.40869	0.10811	0.09543	0.04265	0.05631	0.17212	0.08795		110.292	0.11313	0.19095	0.04002	0.04908
	110.768	0.03589	0.02115	0.00601	0.03227	0.01539	0.02863	0.00975	0.02972	0.01412	0.06886	0.04835	0.01958		110.768	0.03589	0.02115	0.00601	0.03227	0.01539	0.02863	0.00975	0.02972	0.01412	0.06886	0.04835	0.01958	0.0274767	0.0177106		110.768	0.10664	0.1825	0.03856	0.05181	0.19974	0.36771	0.10783	0.09334	0.04043	0.05571	0.16918	0.08164		110.768	0.10664	0.1825	0.03856	0.05181
	111.243	0.03935	0.02055	0.00587	0.02709	0.01625	0.02176	0.00995	0.03102	0.01547	0.06717	0.04404	0.01813		111.243	0.03935	0.02055	0.00587	0.02709	0.01625	0.02176	0.00995	0.03102	0.01547	0.06717	0.04404	0.01813	0.0263875	0.0170603		111.243	0.10167	0.17426	0.03762	0.05266	0.19013	0.32429	0.10651	0.09047	0.03987	0.0517	0.16481	0.07362		111.243	0.10167	0.17426	0.03762	0.05266
	111.719	0.03874	0.01867	0.00567	0.02248	0.01627	0.01787	0.01053	0.03007	0.01685	0.06797	0.03944	0.01818		111.719	0.03874	0.01867	0.00567	0.02248	0.01627	0.01787	0.01053	0.03007	0.01685	0.06797	0.03944	0.01818	0.0252283	0.0168907		111.719	0.09709	0.16962	0.03422	0.05255	0.1966	0.27946	0.10527	0.0865	0.04101	0.04876	0.16119	0.06162		111.719	0.09709	0.16962	0.03422	0.05255
	112.194	0.03492	0.01918	0.00559	0.01974	0.01534	0.01677	0.01089	0.02844	0.01799	0.06181	0.03591	0.01788		112.194	0.03492	0.01918	0.00559	0.01974	0.01534	0.01677	0.01089	0.02844	0.01799	0.06181	0.03591	0.01788	0.023705	0.0149617		112.194	0.09387	0.1645	0.03246	0.05223	0.20496	0.24625	0.10752	0.07933	0.03888	0.04669	0.15588	0.05428		112.194	0.09387	0.1645	0.03246	0.05223
	112.669	0.03346	0.01913	0.00549	0.01849	0.01383	0.01682	0.0113	0.02581	0.01929	0.05094	0.03197	0.01746		112.669	0.03346	0.01913	0.00549	0.01849	0.01383	0.01682	0.0113	0.02581	0.01929	0.05094	0.03197	0.01746	0.0219992	0.0121054		112.669	0.09135	0.1604	0.03209	0.04981	0.20216	0.22152	0.10976	0.07564	0.03954	0.04561	0.14552	0.0474		112.669	0.09135	0.1604	0.03209	0.04981
	113.145	0.03209	0.01875	0.00545	0.01757	0.01281	0.017	0.01142	0.02099	0.02051	0.04343	0.02797	0.01539		113.145	0.03209	0.01875	0.00545	0.01757	0.01281	0.017	0.01142	0.02099	0.02051	0.04343	0.02797	0.01539	0.0202817	0.0101519		113.145	0.09106	0.15421	0.03074	0.04632	0.19233	0.19797	0.1078	0.07311	0.04441	0.04502	0.13682	0.04254		113.145	0.09106	0.15421	0.03074	0.04632
	113.62	0.02908	0.0193	0.00535	0.01619	0.0129	0.01628	0.01123	0.01751	0.02208	0.0394	0.02342	0.01363		113.62	0.02908	0.0193	0.00535	0.01619	0.0129	0.01628	0.01123	0.01751	0.02208	0.0394	0.02342	0.01363	0.0188642	0.00892858		113.62	0.08986	0.14135	0.03095	0.04468	0.1758	0.17353	0.10698	0.07091	0.04341	0.04321	0.12174	0.03822		113.62	0.08986	0.14135	0.03095	0.04468
	114.096	0.02787	0.01967	0.00541	0.01537	0.01263	0.01454	0.01104	0.01549	0.02244	0.03891	0.02007	0.01296		114.096	0.02787	0.01967	0.00541	0.01537	0.01263	0.01454	0.01104	0.01549	0.02244	0.03891	0.02007	0.01296	0.0180333	0.00877909		114.096	0.08702	0.12957	0.0309	0.04443	0.1542	0.15501	0.102	0.06627	0.04016	0.04293	0.11014	0.03454		114.096	0.08702	0.12957	0.0309	0.04443
	114.571	0.02765	0.01921	0.00539	0.01426	0.01199	0.01314	0.01102	0.01376	0.02268	0.03753	0.01777	0.01276		114.571	0.02765	0.01921	0.00539	0.01426	0.01199	0.01314	0.01102	0.01376	0.02268	0.03753	0.01777	0.01276	0.0172633	0.00862526		114.571	0.08537	0.12342	0.03138	0.04291	0.1399	0.13712	0.09782	0.0628	0.03913	0.04203	0.10203	0.03064		114.571	0.08537	0.12342	0.03138	0.04291
	115.046	0.02746	0.01895	0.00533	0.01285	0.0115	0.01208	0.01111	0.01253	0.02372	0.03425	0.01595	0.01272		115.046	0.02746	0.01895	0.00533	0.01285	0.0115	0.01208	0.01111	0.01253	0.02372	0.03425	0.01595	0.01272	0.0165375	0.00817607		115.046	0.08426	0.1178	0.03172	0.04138	0.13222	0.12308	0.09494	0.05879	0.03992	0.04092	0.09675	0.02868		115.046	0.08426	0.1178	0.03172	0.04138
	115.522	0.02758	0.0194	0.00533	0.01236	0.01114	0.01163	0.01031	0.01221	0.0253	0.02901	0.01519	0.0129		115.522	0.02758	0.0194	0.00533	0.01236	0.01114	0.01163	0.01031	0.01221	0.0253	0.02901	0.01519	0.0129	0.01603	0.00755716		115.522	0.07974	0.11424	0.03227	0.03905	0.11989	0.11148	0.08993	0.0552	0.04142	0.04037	0.09353	0.0282		115.522	0.07974	0.11424	0.03227	0.03905
	115.997	0.02716	0.01917	0.00521	0.01256	0.01099	0.0115	0.00927	0.01231	0.028	0.02723	0.01586	0.01374		115.997	0.02716	0.01917	0.00521	0.01256	0.01099	0.0115	0.00927	0.01231	0.028	0.02723	0.01586	0.01374	0.0160833	0.0076412		115.997	0.07721	0.11413	0.03218	0.03611	0.10869	0.10591	0.08629	0.05214	0.04197	0.0413	0.08833	0.028		115.997	0.07721	0.11413	0.03218	0.03611
	116.473	0.02595	0.01869	0.00494	0.01269	0.01076	0.01135	0.00804	0.01217	0.03042	0.02683	0.01677	0.0129		116.473	0.02595	0.01869	0.00494	0.01269	0.01076	0.01135	0.00804	0.01217	0.03042	0.02683	0.01677	0.0129	0.0159592	0.00798884		116.473	0.07611	0.10868	0.0302	0.03572	0.1006	0.10471	0.08239	0.04959	0.0407	0.04255	0.08747	0.02701		116.473	0.07611	0.10868	0.0302	0.03572
	116.948	0.02436	0.01853	0.00501	0.01232	0.0106	0.01108	0.00652	0.01154	0.03363	0.02834	0.01755	0.01135		116.948	0.02436	0.01853	0.00501	0.01232	0.0106	0.01108	0.00652	0.01154	0.03363	0.02834	0.01755	0.01135	0.0159025	0.00884588		116.948	0.07522	0.10277	0.02889	0.03602	0.0937	0.10363	0.07694	0.04808	0.04022	0.0459	0.09088	0.02486		116.948	0.07522	0.10277	0.02889	0.03602
	117.423	0.02308	0.01755	0.00518	0.01231	0.01029	0.01103	0.005	0.01146	0.03531	0.02832	0.01886	0.0115		117.423	0.02308	0.01755	0.00518	0.01231	0.01029	0.01103	0.005	0.01146	0.03531	0.02832	0.01886	0.0115	0.0158242	0.00921881		117.423	0.07207	0.09812	0.02925	0.03761	0.08722	0.10363	0.06897	0.04665	0.03874	0.04881	0.08931	0.02244		117.423	0.07207	0.09812	0.02925	0.03761
	117.899	0.02244	0.01599	0.00524	0.0121	0.01015	0.01136	0.00356	0.01136	0.036	0.02747	0.0205	0.01208		117.899	0.02244	0.01599	0.00524	0.0121	0.01015	0.01136	0.00356	0.01136	0.036	0.02747	0.0205	0.01208	0.0156875	0.00939295		117.899	0.06855	0.09597	0.02955	0.03954	0.0827	0.10969	0.05893	0.04483	0.03894	0.05217	0.08577	0.022		117.899	0.06855	0.09597	0.02955	0.03954
	118.374	0.02224	0.01454	0.0053	0.0119	0.01014	0.01174	0.00251	0.01207	0.0345	0.02783	0.02121	0.01036		118.374	0.02224	0.01454	0.0053	0.0119	0.01014	0.01174	0.00251	0.01207	0.0345	0.02783	0.02121	0.01036	0.0153617	0.0093349		118.374	0.06753	0.08956	0.02927	0.04262	0.0744	0.11639	0.04597	0.04316	0.03818	0.05404	0.08683	0.02091		118.374	0.06753	0.08956	0.02927	0.04262
	118.85	0.02304	0.01395	0.00527	0.01249	0.01029	0.01229	0.00179	0.01262	0.03306	0.02712	0.02108	0.00875		118.85	0.02304	0.01395	0.00527	0.01249	0.01029	0.01229	0.00179	0.01262	0.03306	0.02712	0.02108	0.00875	0.0151458	0.00917133		118.85	0.06788	0.08236	0.03139	0.04552	0.0676	0.12185	0.03574	0.04146	0.03958	0.05688	0.08549	0.01785		118.85	0.06788	0.08236	0.03139	0.04552
	119.325	0.02453	0.01328	0.00534	0.01334	0.00992	0.01354	0.00144	0.01298	0.03341	0.02648	0.02086	0.00782		119.325	0.02453	0.01328	0.00534	0.01334	0.00992	0.01354	0.00144	0.01298	0.03341	0.02648	0.02086	0.00782	0.015245	0.00934993		119.325	0.06905	0.07506	0.03176	0.0464	0.06273	0.12401	0.03047	0.03938	0.04001	0.05506	0.08253	0.01613		119.325	0.06905	0.07506	0.03176	0.0464
	119.8	0.02351	0.01152	0.00532	0.014	0.00965	0.01443	0.00123	0.01353	0.03678	0.02752	0.02111	0.00684		119.8	0.02351	0.01152	0.00532	0.014	0.00965	0.01443	0.00123	0.01353	0.03678	0.02752	0.02111	0.00684	0.0154533	0.0101468		119.8	0.06982	0.07097	0.03269	0.04335	0.05912	0.12341	0.02743	0.03996	0.0425	0.05744	0.07924	0.01508		119.8	0.06982	0.07097	0.03269	0.04335
	120.276	0.02216	0.01038	0.00534	0.0153	0.00981	0.01556	0.00127	0.01416	0.0398	0.0283	0.02276	0.00516		120.276	0.02216	0.01038	0.00534	0.0153	0.00981	0.01556	0.00127	0.01416	0.0398	0.0283	0.02276	0.00516	0.0158333	0.0109674		120.276	0.06797	0.0661	0.03255	0.03862	0.05678	0.11754	0.02625	0.04011	0.04453	0.05966	0.07984	0.01405		120.276	0.06797	0.0661	0.03255	0.03862
	120.751	0.02142	0.00908	0.00549	0.01626	0.01026	0.01661	0.00114	0.01481	0.04481	0.02723	0.02312	0.0043		120.751	0.02142	0.00908	0.00549	0.01626	0.01026	0.01661	0.00114	0.01481	0.04481	0.02723	0.02312	0.0043	0.0162108	0.0120096		120.751	0.06597	0.06596	0.03229	0.03492	0.05431	0.11171	0.02484	0.04124	0.04806	0.06171	0.0774	0.01357		120.751	0.06597	0.06596	0.03229	0.03492
	121.227	0.02003	0.00786	0.00554	0.01521	0.01044	0.01802	0.00122	0.01531	0.0529	0.02537	0.02238	0.00399		121.227	0.02003	0.00786	0.00554	0.01521	0.01044	0.01802	0.00122	0.01531	0.0529	0.02537	0.02238	0.00399	0.0165225	0.0137429		121.227	0.06309	0.06554	0.03404	0.03277	0.05163	0.10487	0.0246	0.0424	0.04802	0.06533	0.07438	0.0126		121.227	0.06309	0.06554	0.03404	0.03277
	121.702	0.0198	0.0072	0.00578	0.01361	0.01052	0.01936	0.00117	0.01559	0.0564	0.0245	0.02181	0.0041		121.702	0.0198	0.0072	0.00578	0.01361	0.01052	0.01936	0.00117	0.01559	0.0564	0.0245	0.02181	0.0041	0.0166533	0.0145793		121.702	0.06075	0.06446	0.03597	0.03069	0.04878	0.09636	0.02487	0.0412	0.04642	0.06638	0.07229	0.01363		121.702	0.06075	0.06446	0.03597	0.03069
	122.177	0.01963	0.00639	0.006	0.01249	0.00998	0.01944	0.00111	0.01544	0.05038	0.02477	0.02122	0.00438		122.177	0.01963	0.00639	0.006	0.01249	0.00998	0.01944	0.00111	0.01544	0.05038	0.02477	0.02122	0.00438	0.0159358	0.0131739		122.177	0.05628	0.06333	0.03776	0.02826	0.04818	0.0906	0.02512	0.04103	0.04507	0.06527	0.07049	0.01509		122.177	0.05628	0.06333	0.03776	0.02826
	122.653	0.01915	0.00621	0.00604	0.01217	0.0092	0.01867	0.00106	0.01513	0.04345	0.02658	0.01946	0.00462		122.653	0.01915	0.00621	0.00604	0.01217	0.0092	0.01867	0.00106	0.01513	0.04345	0.02658	0.01946	0.00462	0.015145	0.0116584		122.653	0.05108	0.06134	0.03649	0.02662	0.04597	0.08592	0.02434	0.03918	0.04157	0.06392	0.06841	0.01571		122.653	0.05108	0.06134	0.03649	0.02662
	123.128	0.01938	0.00641	0.00603	0.01272	0.00888	0.01791	0.00105	0.01528	0.04247	0.02744	0.01766	0.00529		123.128	0.01938	0.00641	0.00603	0.01272	0.00888	0.01791	0.00105	0.01528	0.04247	0.02744	0.01766	0.00529	0.0150433	0.0114015		123.128	0.04703	0.05744	0.03796	0.02572	0.04276	0.08368	0.02346	0.03619	0.0417	0.06435	0.06749	0.01584		123.128	0.04703	0.05744	0.03796	0.02572
	123.604	0.01917	0.00657	0.00585	0.01322	0.00781	0.01724	0.00104	0.01476	0.04604	0.02725	0.01678	0.00611		123.604	0.01917	0.00657	0.00585	0.01322	0.00781	0.01724	0.00104	0.01476	0.04604	0.02725	0.01678	0.00611	0.0151533	0.0121448		123.604	0.04455	0.05468	0.03695	0.02517	0.03885	0.07864	0.02461	0.03605	0.04111	0.06754	0.0659	0.0167		123.604	0.04455	0.05468	0.03695	0.02517
	124.079	0.01897	0.00714	0.00565	0.01328	0.00704	0.01679	0.00118	0.01415	0.04994	0.02729	0.01506	0.0056		124.079	0.01897	0.00714	0.00565	0.01328	0.00704	0.01679	0.00118	0.01415	0.04994	0.02729	0.01506	0.0056	0.0151742	0.0130942		124.079	0.04073	0.05243	0.03635	0.02541	0.03515	0.07688	0.02373	0.0346	0.03992	0.07016	0.06255	0.01499		124.079	0.04073	0.05243	0.03635	0.02541
	124.554	0.01897	0.00793	0.00557	0.01429	0.00655	0.01609	0.00115	0.01397	0.05103	0.02844	0.01367	0.00522		124.554	0.01897	0.00793	0.00557	0.01429	0.00655	0.01609	0.00115	0.01397	0.05103	0.02844	0.01367	0.00522	0.01524	0.0134711		124.554	0.0368	0.05005	0.03712	0.0258	0.03322	0.07667	0.02397	0.03433	0.04419	0.06948	0.05927	0.01406		124.554	0.0368	0.05005	0.03712	0.0258
	125.03	0.01894	0.00848	0.00547	0.01609	0.00632	0.01571	0.00119	0.01401	0.04987	0.03101	0.0129	0.00593		125.03	0.01894	0.00848	0.00547	0.01609	0.00632	0.01571	0.00119	0.01401	0.04987	0.03101	0.0129	0.00593	0.0154933	0.0133946		125.03	0.0329	0.04691	0.03741	0.02701	0.03052	0.07769	0.0235	0.03432	0.04503	0.06672	0.05965	0.01375		125.03	0.0329	0.04691	0.03741	0.02701
	125.505	0.01874	0.00895	0.0054	0.01735	0.00583	0.0159	0.00115	0.01357	0.05124	0.02921	0.01384	0.0067		125.505	0.01874	0.00895	0.0054	0.01735	0.00583	0.0159	0.00115	0.01357	0.05124	0.02921	0.01384	0.0067	0.0156567	0.0135088		125.505	0.03082	0.04564	0.03811	0.02737	0.02831	0.07505	0.02422	0.03436	0.04452	0.06544	0.06018	0.01442		125.505	0.03082	0.04564	0.03811	0.02737
	125.981	0.01913	0.00978	0.00547	0.01931	0.00558	0.01612	0.00118	0.01335	0.05137	0.02605	0.01442	0.0071		125.981	0.01913	0.00978	0.00547	0.01931	0.00558	0.01612	0.00118	0.01335	0.05137	0.02605	0.01442	0.0071	0.0157383	0.013275		125.981	0.03016	0.0422	0.03767	0.02755	0.02703	0.07277	0.02462	0.03476	0.04461	0.06146	0.06085	0.01532		125.981	0.03016	0.0422	0.03767	0.02755
	126.456	0.02007	0.01068	0.00552	0.01888	0.00547	0.01652	0.00115	0.01336	0.05378	0.02474	0.01385	0.00766		126.456	0.02007	0.01068	0.00552	0.01888	0.00547	0.01652	0.00115	0.01336	0.05378	0.02474	0.01385	0.00766	0.0159733	0.0137494		126.456	0.03001	0.03958	0.03729	0.02613	0.02604	0.07493	0.02491	0.03346	0.04607	0.06047	0.06145	0.01577		126.456	0.03001	0.03958	0.03729	0.02613
	126.931	0.02183	0.01108	0.00564	0.017	0.00535	0.01666	0.00102	0.01324	0.05429	0.02381	0.01287	0.00824		126.931	0.02183	0.01108	0.00564	0.017	0.00535	0.01666	0.00102	0.01324	0.05429	0.02381	0.01287	0.00824	0.0159192	0.0138481		126.931	0.03023	0.03858	0.03794	0.02463	0.02643	0.07714	0.02595	0.03463	0.05072	0.05876	0.06009	0.01537		126.931	0.03023	0.03858	0.03794	0.02463
	127.407	0.02386	0.01028	0.00582	0.01544	0.00558	0.01662	0.0011	0.01338	0.05501	0.02283	0.01148	0.00892		127.407	0.02386	0.01028	0.00582	0.01544	0.00558	0.01662	0.0011	0.01338	0.05501	0.02283	0.01148	0.00892	0.01586	0.0140616		127.407	0.03119	0.03843	0.03847	0.02326	0.02693	0.07596	0.02341	0.03514	0.05249	0.05799	0.05999	0.01523		127.407	0.03119	0.03843	0.03847	0.02326
	127.882	0.02658	0.01027	0.00615	0.0132	0.00595	0.01736	0.00108	0.01286	0.05723	0.02382	0.0103	0.00911		127.882	0.02658	0.01027	0.00615	0.0132	0.00595	0.01736	0.00108	0.01286	0.05723	0.02382	0.0103	0.00911	0.0161592	0.0148498		127.882	0.03236	0.03664	0.04062	0.02344	0.027	0.08012	0.02278	0.03502	0.05288	0.05586	0.05924	0.01571		127.882	0.03236	0.03664	0.04062	0.02344
	128.358	0.02688	0.01067	0.00629	0.01091	0.00636	0.01927	0.00108	0.01191	0.05929	0.02349	0.00936	0.00874		128.358	0.02688	0.01067	0.00629	0.01091	0.00636	0.01927	0.00108	0.01191	0.05929	0.02349	0.00936	0.00874	0.0161875	0.0154815		128.358	0.03347	0.0354	0.04017	0.02223	0.02806	0.08813	0.02496	0.03494	0.04911	0.05574	0.05885	0.01616		128.358	0.03347	0.0354	0.04017	0.02223
	128.833	0.02623	0.01082	0.00629	0.00958	0.00716	0.02146	0.00105	0.01117	0.0569	0.02404	0.00861	0.00812		128.833	0.02623	0.01082	0.00629	0.00958	0.00716	0.02146	0.00105	0.01117	0.0569	0.02404	0.00861	0.00812	0.0159525	0.0150027		128.833	0.03362	0.03326	0.04102	0.02183	0.02815	0.09752	0.02408	0.03358	0.04812	0.05346	0.05677	0.01675		128.833	0.03362	0.03326	0.04102	0.02183
	129.308	0.02443	0.0108	0.00633	0.00902	0.00805	0.0239	0.000913412	0.01051	0.05424	0.02352	0.00776	0.00792		129.308	0.02443	0.0108	0.00633	0.00902	0.00805	0.0239	0.000913412	0.01051	0.05424	0.02352	0.00776	0.00792	0.0156161	0.0143779		129.308	0.03337	0.03286	0.0415	0.02165	0.02795	0.10541	0.02472	0.03063	0.04837	0.0526	0.05592	0.01694		129.308	0.03337	0.03286	0.0415	0.02165
	129.784	0.02142	0.01058	0.00634	0.0092	0.00963	0.02662	0.00109	0.01013	0.0502	0.02257	0.00832	0.00749		129.784	0.02142	0.01058	0.00634	0.0092	0.00963	0.02662	0.00109	0.01013	0.0502	0.02257	0.00832	0.00749	0.0152992	0.0133033		129.784	0.03119	0.03314	0.04065	0.02207	0.03099	0.11228	0.02351	0.02911	0.04606	0.04965	0.05502	0.01698		129.784	0.03119	0.03314	0.04065	0.02207
	130.259	0.02074	0.01098	0.00621	0.00955	0.01136	0.02946	0.00102	0.00994	0.04705	0.02371	0.00889	0.00735		130.259	0.02074	0.01098	0.00621	0.00955	0.01136	0.02946	0.00102	0.00994	0.04705	0.02371	0.00889	0.00735	0.0155217	0.0127747		130.259	0.02946	0.03224	0.04117	0.02296	0.03147	0.11941	0.02413	0.02778	0.04417	0.04827	0.05271	0.01734		130.259	0.02946	0.03224	0.04117	0.02296
	130.735	0.02299	0.01188	0.00598	0.00961	0.01262	0.03323	0.000984161	0.01027	0.04348	0.02662	0.009	0.00702		130.735	0.02299	0.01188	0.00598	0.00961	0.01262	0.03323	0.000984161	0.01027	0.04348	0.02662	0.009	0.00702	0.0161403	0.0126886		130.735	0.02767	0.03199	0.04159	0.02442	0.03244	0.12326	0.02391	0.02898	0.04474	0.05096	0.05114	0.0176		130.735	0.02767	0.03199	0.04159	0.02442
	131.21	0.02276	0.01153	0.00584	0.01073	0.01274	0.03366	0.00112	0.01151	0.043	0.02934	0.00926	0.00643		131.21	0.02276	0.01153	0.00584	0.01073	0.01274	0.03366	0.00112	0.01151	0.043	0.02934	0.00926	0.00643	0.0164933	0.0127984		131.21	0.02625	0.03138	0.04224	0.02478	0.03229	0.12342	0.02363	0.02786	0.04377	0.04853	0.05064	0.01775		131.21	0.02625	0.03138	0.04224	0.02478
	131.685	0.01916	0.01164	0.00579	0.01062	0.01302	0.03088	0.00106	0.01294	0.04062	0.02925	0.00984	0.00611		131.685	0.01916	0.01164	0.00579	0.01062	0.01302	0.03088	0.00106	0.01294	0.04062	0.02925	0.00984	0.00611	0.0159108	0.0118414		131.685	0.02415	0.03142	0.04166	0.02482	0.03463	0.12336	0.02357	0.02711	0.04602	0.04569	0.04814	0.01882		131.685	0.02415	0.03142	0.04166	0.02482
	132.161	0.01555	0.01159	0.00565	0.00934	0.0135	0.02723	0.000830583	0.01327	0.03783	0.03009	0.01091	0.00662		132.161	0.01555	0.01159	0.00565	0.00934	0.0135	0.02723	0.000830583	0.01327	0.03783	0.03009	0.01091	0.00662	0.0152009	0.0109642		132.161	0.02252	0.02936	0.04195	0.0251	0.0349	0.11691	0.02305	0.02602	0.0456	0.04362	0.0477	0.01963		132.161	0.02252	0.02936	0.04195	0.0251
	132.636	0.01355	0.01139	0.00564	0.00958	0.01408	0.02336	0.000813328	0.01373	0.03664	0.0298	0.01231	0.007		132.636	0.01355	0.01139	0.00564	0.00958	0.01408	0.02336	0.000813328	0.01373	0.03664	0.0298	0.01231	0.007	0.0148244	0.0102865		132.636	0.02138	0.03032	0.04064	0.02655	0.03508	0.10794	0.02088	0.02502	0.04377	0.04323	0.04483	0.021		132.636	0.02138	0.03032	0.04064	0.02655
	133.112	0.01195	0.01138	0.00587	0.01054	0.01459	0.01964	0.00099739	0.01433	0.03583	0.0289	0.0147	0.00735		133.112	0.01195	0.01138	0.00587	0.01054	0.01459	0.01964	0.00099739	0.01433	0.03583	0.0289	0.0147	0.00735	0.0146731	0.00966862		133.112	0.02092	0.03047	0.0395	0.02675	0.03605	0.0977	0.02155	0.02471	0.0448	0.04116	0.04841	0.02243		133.112	0.02092	0.03047	0.0395	0.02675
	133.587	0.01094	0.01112	0.00608	0.01106	0.01511	0.01553	0.000933544	0.01568	0.03644	0.02737	0.01727	0.00772		133.587	0.01094	0.01112	0.00608	0.01106	0.01511	0.01553	0.000933544	0.01568	0.03644	0.02737	0.01727	0.00772	0.0146045	0.009507		133.587	0.02144	0.03074	0.03787	0.02592	0.03852	0.08536	0.02332	0.02515	0.04304	0.03896	0.05068	0.02315		133.587	0.02144	0.03074	0.03787	0.02592
	134.062	0.00946	0.01097	0.00661	0.01258	0.01646	0.01259	0.000862219	0.01738	0.03758	0.02377	0.01869	0.00792		134.062	0.00946	0.01097	0.00661	0.01258	0.01646	0.01259	0.000862219	0.01738	0.03758	0.02377	0.01869	0.00792	0.0145727	0.00946276		134.062	0.02101	0.03067	0.0371	0.02409	0.04272	0.076	0.02277	0.02514	0.03997	0.03885	0.05309	0.02297		134.062	0.02101	0.03067	0.0371	0.02409
	134.538	0.00748	0.01076	0.00729	0.01337	0.01856	0.01118	0.000881776	0.01835	0.03807	0.02224	0.01932	0.00832		134.538	0.00748	0.01076	0.00729	0.01337	0.01856	0.01118	0.000881776	0.01835	0.03807	0.02224	0.01932	0.00832	0.0146518	0.00963381		134.538	0.01916	0.02981	0.03687	0.02237	0.04594	0.07117	0.02192	0.02446	0.03899	0.03897	0.05464	0.02227		134.538	0.01916	0.02981	0.03687	0.02237
	135.013	0.00606	0.01113	0.00897	0.01372	0.0204	0.01073	0.000812177	0.01828	0.04044	0.02238	0.01923	0.00887		135.013	0.00606	0.01113	0.00897	0.01372	0.0204	0.01073	0.000812177	0.01828	0.04044	0.02238	0.01923	0.00887	0.0150852	0.010222		135.013	0.01656	0.03005	0.03958	0.02102	0.04522	0.06635	0.02202	0.02402	0.03791	0.03548	0.05695	0.02294		135.013	0.01656	0.03005	0.03958	0.02102
	135.489	0.00529	0.01092	0.01056	0.01462	0.02183	0.0105	0.000781692	0.01774	0.04366	0.02194	0.02013	0.00959		135.489	0.00529	0.01092	0.01056	0.01462	0.02183	0.0105	0.000781692	0.01774	0.04366	0.02194	0.02013	0.00959	0.0156301	0.0109865		135.489	0.01576	0.03085	0.04349	0.0213	0.04092	0.06028	0.02234	0.02113	0.03559	0.03618	0.06	0.02292		135.489	0.01576	0.03085	0.04349	0.0213
	135.964	0.00441	0.01072	0.01192	0.01464	0.02279	0.00978	0.000737402	0.01818	0.04507	0.01915	0.02144	0.0101		135.964	0.00441	0.01072	0.01192	0.01464	0.02279	0.00978	0.000737402	0.01818	0.04507	0.01915	0.02144	0.0101	0.0157448	0.011369		135.964	0.01488	0.03139	0.04697	0.02134	0.03622	0.05189	0.02186	0.01855	0.03647	0.03489	0.06303	0.02425		135.964	0.01488	0.03139	0.04697	0.02134
	136.439	0.00348	0.01104	0.01296	0.01443	0.02256	0.0085	0.000849565	0.01816	0.0449	0.01522	0.02379	0.01052		136.439	0.00348	0.01104	0.01296	0.01443	0.02256	0.0085	0.000849565	0.01816	0.0449	0.01522	0.02379	0.01052	0.0155341	0.0114831		136.439	0.01383	0.03141	0.04514	0.02059	0.033	0.04256	0.02145	0.01749	0.03781	0.03278	0.06174	0.02581		136.439	0.01383	0.03141	0.04514	0.02059
	136.915	0.00279	0.01064	0.01421	0.01406	0.02089	0.00804	0.000796647	0.01631	0.04412	0.0121	0.02605	0.0111		136.915	0.00279	0.01064	0.01421	0.01406	0.02089	0.00804	0.000796647	0.01631	0.04412	0.0121	0.02605	0.0111	0.0150922	0.0114803		136.915	0.01318	0.03265	0.04458	0.01981	0.02906	0.03522	0.02306	0.01677	0.04044	0.03202	0.05748	0.02719		136.915	0.01318	0.03265	0.04458	0.01981
	137.39	0.00242	0.01072	0.01525	0.01218	0.01945	0.00743	0.000946773	0.01373	0.04582	0.01009	0.02857	0.01225		137.39	0.00242	0.01072	0.01525	0.01218	0.01945	0.00743	0.000946773	0.01373	0.04582	0.01009	0.02857	0.01225	0.0149047	0.0121595		137.39	0.01249	0.03233	0.04567	0.01885	0.02758	0.03099	0.02438	0.01643	0.04044	0.0318	0.06138	0.03016		137.39	0.01249	0.03233	0.04567	0.01885
	137.866	0.00209	0.0101	0.0163	0.0081	0.01863	0.00697	0.000929517	0.0118	0.04519	0.00886	0.02946	0.01302		137.866	0.00209	0.0101	0.0163	0.0081	0.01863	0.00697	0.000929517	0.0118	0.04519	0.00886	0.02946	0.01302	0.0142875	0.0123653		137.866	0.01167	0.03255	0.04593	0.0178	0.02808	0.02856	0.02338	0.01503	0.03999	0.02728	0.06355	0.03384		137.866	0.01167	0.03255	0.04593	0.0178
	138.341	0.00178	0.01004	0.01577	0.00583	0.01923	0.00635	0.00082023	0.01085	0.04257	0.00762	0.0279	0.01337		138.341	0.00178	0.01004	0.01577	0.00583	0.01923	0.00635	0.00082023	0.01085	0.04257	0.00762	0.0279	0.01337	0.0135109	0.0118785		138.341	0.011	0.03212	0.04615	0.01653	0.02753	0.02571	0.02276	0.0145	0.03913	0.02352	0.0657	0.03535		138.341	0.011	0.03212	0.04615	0.01653
	138.816	0.00157	0.00968	0.01618	0.0052	0.01918	0.00558	0.000978984	0.0105	0.03874	0.00606	0.02646	0.01318		138.816	0.00157	0.00968	0.01618	0.0052	0.01918	0.00558	0.000978984	0.0105	0.03874	0.00606	0.02646	0.01318	0.0127757	0.0110698		138.816	0.01021	0.03295	0.04737	0.01631	0.0269	0.02353	0.02328	0.01328	0.03801	0.0227	0.06702	0.03633		138.816	0.01021	0.03295	0.04737	0.01631
	139.292	0.00131	0.00929	0.01711	0.0048	0.01813	0.00484	0.00111	0.00989	0.03637	0.00508	0.02686	0.01347		139.292	0.00131	0.00929	0.01711	0.0048	0.01813	0.00484	0.00111	0.00989	0.03637	0.00508	0.02686	0.01347	0.012355	0.0107649		139.292	0.00936	0.03294	0.04842	0.01535	0.02654	0.02358	0.02293	0.01266	0.03447	0.02154	0.06938	0.03781		139.292	0.00936	0.03294	0.04842	0.01535
	139.767	0.00101	0.00885	0.01783	0.00446	0.0172	0.00421	0.00118	0.00952	0.03182	0.00392	0.02467	0.01428		139.767	0.00101	0.00885	0.01783	0.00446	0.0172	0.00421	0.00118	0.00952	0.03182	0.00392	0.02467	0.01428	0.0115792	0.00978966		139.767	0.00949	0.03207	0.04834	0.01408	0.02578	0.02334	0.02424	0.01276	0.03083	0.01903	0.06931	0.04039		139.767	0.00949	0.03207	0.04834	0.01408
	140.242	0.000934357	0.00834	0.01885	0.00407	0.01646	0.00394	0.00126	0.00973	0.02856	0.00331	0.02288	0.01543		140.242	0.000934357	0.00834	0.01885	0.00407	0.01646	0.00394	0.00126	0.00973	0.02856	0.00331	0.02288	0.01543	0.011147	0.00915605		140.242	0.00923	0.03128	0.0502	0.01349	0.0257	0.02299	0.02366	0.01164	0.02656	0.01839	0.0686	0.04267		140.242	0.00923	0.03128	0.0502	0.01349
	140.718	0.000838008	0.00867	0.01879	0.00392	0.01604	0.00378	0.00131	0.01001	0.02641	0.00262	0.02366	0.01824		140.718	0.000838008	0.00867	0.01879	0.00392	0.01604	0.00378	0.00131	0.01001	0.02641	0.00262	0.02366	0.01824	0.0111907	0.00910475		140.718	0.00912	0.02927	0.051	0.0135	0.02489	0.02017	0.02317	0.01184	0.02558	0.01668	0.06548	0.04463		140.718	0.00912	0.02927	0.051	0.0135
	141.193	0.00072806	0.00943	0.01947	0.00356	0.01662	0.00333	0.00144	0.0106	0.02476	0.00222	0.02468	0.02842		141.193	0.00072806	0.00943	0.01947	0.00356	0.01662	0.00333	0.00144	0.0106	0.02476	0.00222	0.02468	0.02842	0.0121048	0.0102665		141.193	0.00889	0.02632	0.04969	0.01356	0.02513	0.02085	0.02369	0.01124	0.02435	0.0148	0.06529	0.0451		141.193	0.00889	0.02632	0.04969	0.01356
	141.669	0.000589752	0.00959	0.02104	0.0033	0.0197	0.00282	0.0016	0.0116	0.02296	0.0021	0.02619	0.0532		141.669	0.000589752	0.00959	0.02104	0.0033	0.0197	0.00282	0.0016	0.0116	0.02296	0.0021	0.02619	0.0532	0.0145575	0.015326		141.669	0.00895	0.02479	0.05139	0.01293	0.02709	0.01985	0.02332	0.01063	0.02203	0.01502	0.06725	0.04803		141.669	0.00895	0.02479	0.05139	0.01293
	142.144	0.000655021	0.00932	0.0222	0.00333	0.02373	0.002	0.00169	0.0132	0.02033	0.00199	0.02689	0.07315		142.144	0.000655021	0.00932	0.0222	0.00333	0.02373	0.002	0.00169	0.0132	0.02033	0.00199	0.02689	0.07315	0.0165404	0.0203239		142.144	0.00903	0.02364	0.05243	0.01281	0.02887	0.01886	0.02315	0.01131	0.01942	0.01363	0.06875	0.04929		142.144	0.00903	0.02364	0.05243	0.01281
	142.619	0.000611509	0.00909	0.0227	0.00331	0.02627	0.00151	0.00153	0.01464	0.01841	0.00184	0.02671	0.06941		142.619	0.000611509	0.00909	0.0227	0.00331	0.02627	0.00151	0.00153	0.01464	0.01841	0.00184	0.02671	0.06941	0.016336	0.0195156		142.619	0.00891	0.02209	0.05187	0.0128	0.03067	0.0194	0.02284	0.01136	0.01742	0.01248	0.07078	0.04918		142.619	0.00891	0.02209	0.05187	0.0128
	143.095	0.00050195	0.00936	0.02209	0.00348	0.02582	0.00139	0.00172	0.01482	0.01814	0.00191	0.02923	0.05927		143.095	0.00050195	0.00936	0.02209	0.00348	0.02582	0.00139	0.00172	0.01482	0.01814	0.00191	0.02923	0.05927	0.0156443	0.0171682		143.095	0.00911	0.02261	0.05112	0.01328	0.03105	0.01836	0.02227	0.01203	0.01848	0.01172	0.07139	0.05125		143.095	0.00911	0.02261	0.05112	0.01328
	143.57	0.000392003	0.01065	0.02162	0.00368	0.02557	0.00147	0.00178	0.0145	0.01715	0.0019	0.03639	0.06017		143.57	0.000392003	0.01065	0.02162	0.00368	0.02557	0.00147	0.00178	0.0145	0.01715	0.0019	0.03639	0.06017	0.0162727	0.0179107		143.57	0.0087	0.02406	0.05087	0.01345	0.03102	0.01666	0.02264	0.01193	0.01748	0.01272	0.07342	0.05408		143.57	0.0087	0.02406	0.05087	0.01345
	144.046	0.000451833	0.01107	0.02027	0.00408	0.02661	0.00142	0.00192	0.01392	0.01504	0.00167	0.04362	0.05687		144.046	0.000451833	0.01107	0.02027	0.00408	0.02661	0.00142	0.00192	0.01392	0.01504	0.00167	0.04362	0.05687	0.0164118	0.0180694		144.046	0.00869	0.02325	0.05216	0.01349	0.03094	0.01645	0.02399	0.01234	0.01514	0.01238	0.07388	0.05591		144.046	0.00869	0.02325	0.05216	0.01349
	144.521	0.000410651	0.01177	0.01788	0.00444	0.02762	0.00142	0.00189	0.01379	0.01245	0.00151	0.04793	0.04655		144.521	0.000410651	0.01177	0.01788	0.00444	0.02762	0.00142	0.00189	0.01379	0.01245	0.00151	0.04793	0.04655	0.0156384	0.0168509		144.521	0.00845	0.02457	0.05383	0.01362	0.03258	0.01684	0.02332	0.0118	0.01397	0.01137	0.07307	0.05401		144.521	0.00845	0.02457	0.05383	0.01362
	144.996	0.000439789	0.01316	0.01607	0.00457	0.02902	0.00146	0.00188	0.01285	0.01277	0.00161	0.05313	0.04379		144.996	0.000439789	0.01316	0.01607	0.00457	0.02902	0.00146	0.00188	0.01285	0.01277	0.00161	0.05313	0.04379	0.0158958	0.0174235		144.996	0.00825	0.02514	0.05356	0.01388	0.03434	0.01665	0.02372	0.01262	0.01535	0.01152	0.07529	0.05523		144.996	0.00825	0.02514	0.05356	0.01388
	145.472	0.000446005	0.01402	0.01543	0.00455	0.02895	0.0015	0.00196	0.01223	0.01312	0.00148	0.05681	0.04771		145.472	0.000446005	0.01402	0.01543	0.00455	0.02895	0.0015	0.00196	0.01223	0.01312	0.00148	0.05681	0.04771	0.0165172	0.0187167		145.472	0.00814	0.0251	0.05291	0.0137	0.03478	0.01633	0.02435	0.01336	0.01452	0.0118	0.07902	0.05438		145.472	0.00814	0.0251	0.05291	0.0137
	145.947	0.00055906	0.01454	0.01614	0.00438	0.02905	0.00167	0.00219	0.01226	0.01264	0.00168	0.05948	0.05421		145.947	0.00055906	0.01454	0.01614	0.00438	0.02905	0.00167	0.00219	0.01226	0.01264	0.00168	0.05948	0.05421	0.0173999	0.0202244		145.947	0.0082	0.02254	0.0544	0.01352	0.03318	0.01554	0.02357	0.01366	0.01456	0.01114	0.08136	0.05752		145.947	0.0082	0.02254	0.0544	0.01352
	146.423	0.000425803	0.01491	0.01633	0.00391	0.02926	0.00166	0.00231	0.012	0.01178	0.00155	0.06637	0.05944		146.423	0.000425803	0.01491	0.01633	0.00391	0.02926	0.00166	0.00231	0.012	0.01178	0.00155	0.06637	0.05944	0.0183288	0.0224835		146.423	0.0085	0.02243	0.05769	0.01352	0.03178	0.01564	0.02249	0.01464	0.01312	0.01157	0.07933	0.06059		146.423	0.0085	0.02243	0.05769	0.01352
	146.898	0.000414148	0.01514	0.01664	0.00366	0.02849	0.00176	0.00219	0.0114	0.01183	0.00129	0.07024	0.05911		146.898	0.000414148	0.01514	0.01664	0.00366	0.02849	0.00176	0.00219	0.0114	0.01183	0.00129	0.07024	0.05911	0.0185137	0.0232093		146.898	0.00828	0.02085	0.05628	0.01316	0.03061	0.01685	0.02323	0.01534	0.01379	0.01178	0.08181	0.05905		146.898	0.00828	0.02085	0.05628	0.01316
	147.373	0.000333727	0.01368	0.01731	0.00354	0.02799	0.00178	0.0021	0.01069	0.01164	0.0012	0.06745	0.05523		147.373	0.000333727	0.01368	0.01731	0.00354	0.02799	0.00178	0.0021	0.01069	0.01164	0.0012	0.06745	0.05523	0.0177453	0.0220799		147.373	0.00835	0.01948	0.0573	0.01321	0.02826	0.01618	0.02398	0.0153	0.01354	0.0109	0.08037	0.05993		147.373	0.00835	0.01948	0.0573	0.01321
	147.849	0.00043435	0.01168	0.01777	0.00355	0.0256	0.00174	0.00218	0.01017	0.01189	0.0011	0.06705	0.05115		147.849	0.00043435	0.01168	0.01777	0.00355	0.0256	0.00174	0.00218	0.01017	0.01189	0.0011	0.06705	0.05115	0.0170262	0.021336		147.849	0.0077	0.01803	0.05966	0.01304	0.02663	0.01636	0.02304	0.01525	0.01403	0.01056	0.08048	0.06127		147.849	0.0077	0.01803	0.05966	0.01304
	148.324	0.000376074	0.01153	0.0177	0.00348	0.02142	0.00159	0.0021	0.01011	0.01166	0.00119	0.06763	0.04861		148.324	0.000376074	0.01153	0.0177	0.00348	0.02142	0.00159	0.0021	0.01011	0.01166	0.00119	0.06763	0.04861	0.0164497	0.0210053		148.324	0.00822	0.01956	0.05587	0.01358	0.02457	0.01574	0.02348	0.01481	0.01519	0.01116	0.08365	0.06425		148.324	0.00822	0.01956	0.05587	0.01358
	148.8	0.000338777	0.01054	0.0173	0.00361	0.01747	0.00157	0.00202	0.00955	0.01167	0.00147	0.06384	0.04793		148.8	0.000338777	0.01054	0.0173	0.00361	0.01747	0.00157	0.00202	0.00955	0.01167	0.00147	0.06384	0.04793	0.0156091	0.0200317		148.8	0.00847	0.01804	0.05201	0.01324	0.02367	0.01571	0.02427	0.01554	0.01398	0.0119	0.08309	0.07073		148.8	0.00847	0.01804	0.05201	0.01324
	149.275	0.000430853	0.01019	0.01701	0.00376	0.01435	0.0016	0.00207	0.00916	0.01112	0.00135	0.05422	0.04462		149.275	0.000430853	0.01019	0.01701	0.00376	0.01435	0.0016	0.00207	0.00916	0.01112	0.00135	0.05422	0.04462	0.0141567	0.0174654		149.275	0.00859	0.01834	0.05316	0.01301	0.02312	0.01536	0.0235	0.01613	0.01346	0.01238	0.08685	0.07776		149.275	0.00859	0.01834	0.05316	0.01301
	149.75	0.000346936	0.00996	0.01757	0.00375	0.01198	0.00165	0.00213	0.00899	0.01181	0.00116	0.04845	0.04292		149.75	0.000346936	0.00996	0.01757	0.00375	0.01198	0.00165	0.00213	0.00899	0.01181	0.00116	0.04845	0.04292	0.0133931	0.0160441		149.75	0.00866	0.01773	0.05549	0.01324	0.02286	0.0157	0.02311	0.0164	0.01327	0.01107	0.08598	0.07969		149.75	0.00866	0.01773	0.05549	0.01324
	150.226	0.000303423	0.01054	0.01789	0.00367	0.0105	0.00142	0.00206	0.00897	0.01167	0.000839492	0.04901	0.03941		150.226	0.000303423	0.01054	0.01789	0.00367	0.0105	0.00142	0.00206	0.00897	0.01167	0.000839492	0.04901	0.03941	0.0130236	0.0156622		150.226	0.00829	0.01954	0.05899	0.01292	0.01985	0.01643	0.0238	0.01777	0.01257	0.01192	0.08494	0.07563		150.226	0.00829	0.01954	0.05899	0.01292
	150.701	0.000301869	0.01086	0.0189	0.00366	0.00962	0.00134	0.00202	0.0087	0.0114	0.00093787	0.04909	0.03595		150.701	0.000301869	0.01086	0.0189	0.00366	0.00962	0.00134	0.00202	0.0087	0.0114	0.00093787	0.04909	0.03595	0.0127316	0.0152276		150.701	0.0083	0.01889	0.06816	0.01296	0.01925	0.01612	0.0244	0.01967	0.01304	0.01183	0.08765	0.07012		150.701	0.0083	0.01889	0.06816	0.01296
	151.177	0.000385398	0.01085	0.0207	0.00378	0.00991	0.0012	0.0019	0.00814	0.01083	0.00101	0.05004	0.03562		151.177	0.000385398	0.01085	0.0207	0.00378	0.00991	0.0012	0.0019	0.00814	0.01083	0.00101	0.05004	0.03562	0.0128638	0.0154788		151.177	0.0085	0.01884	0.08223	0.01308	0.0198	0.01593	0.02319	0.02035	0.01454	0.01051	0.09159	0.06641		151.177	0.0085	0.01884	0.08223	0.01308
	151.652	0.000243982	0.01156	0.02214	0.00393	0.01043	0.00105	0.00175	0.00774	0.0102	0.000902618	0.05634	0.03704		151.652	0.000243982	0.01156	0.02214	0.00393	0.01043	0.00105	0.00175	0.00774	0.0102	0.000902618	0.05634	0.03704	0.0136105	0.0171629		151.652	0.00781	0.0197	0.08707	0.01296	0.02062	0.01617	0.02286	0.02107	0.01645	0.01045	0.09369	0.06751		151.652	0.00781	0.0197	0.08707	0.01296
	152.127	0.000131704	0.01196	0.02206	0.00385	0.01163	0.00106	0.00159	0.00734	0.0098	0.000899339	0.04904	0.03656		152.127	0.000131704	0.01196	0.02206	0.00385	0.01163	0.00106	0.00159	0.00734	0.0098	0.000899339	0.04904	0.03656	0.0129934	0.0155206		152.127	0.00813	0.02127	0.08616	0.01279	0.02015	0.01534	0.02278	0.02038	0.01765	0.00984	0.09326	0.06853		152.127	0.00813	0.02127	0.08616	0.01279
	152.603	0.000263796	0.01217	0.02105	0.00375	0.0132	0.00115	0.00153	0.00702	0.00894	0.000879663	0.04289	0.03595		152.603	0.000263796	0.01217	0.02105	0.00375	0.0132	0.00115	0.00153	0.00702	0.00894	0.000879663	0.04289	0.03595	0.0123995	0.0141428		152.603	0.00828	0.02375	0.07386	0.01334	0.02021	0.01537	0.0228	0.0204	0.01699	0.0109	0.08759	0.07136		152.603	0.00828	0.02375	0.07386	0.01334
	153.078	0.000341108	0.01226	0.01947	0.00384	0.01415	0.000869254	0.00142	0.0071	0.0084	0.000782925	0.03633	0.03414		153.078	0.000341108	0.01226	0.01947	0.00384	0.01415	0.000869254	0.00142	0.0071	0.0084	0.000782925	0.03633	0.03414	0.0115919	0.0125834		153.078	0.00852	0.02577	0.0638	0.01257	0.01995	0.01555	0.02234	0.01893	0.016	0.01058	0.07949	0.07767		153.078	0.00852	0.02577	0.0638	0.01257
	153.554	0.000306143	0.01221	0.01858	0.00389	0.01462	0.000774446	0.00135	0.0071	0.00807	0.000726358	0.03235	0.0332		153.554	0.000306143	0.01221	0.01858	0.00389	0.01462	0.000774446	0.00135	0.0071	0.00807	0.000726358	0.03235	0.0332	0.0110981	0.0117261		153.554	0.00816	0.02819	0.05875	0.01235	0.02092	0.01525	0.02136	0.01855	0.01729	0.01164	0.07035	0.08276		153.554	0.00816	0.02819	0.05875	0.01235
	154.029	0.000216398	0.0126	0.0182	0.00369	0.01483	0.000893755	0.00122	0.00701	0.00792	0.000502548	0.03199	0.0338		154.029	0.000216398	0.0126	0.0182	0.00369	0.01483	0.000893755	0.00122	0.00701	0.00792	0.000502548	0.03199	0.0338	0.0110727	0.0118034		154.029	0.00768	0.02894	0.0525	0.01255	0.02227	0.01449	0.02186	0.01928	0.01621	0.01132	0.06564	0.08264		154.029	0.00768	0.02894	0.0525	0.01255
	154.504	0.000263407	0.01269	0.01781	0.00354	0.01527	0.00104	0.00126	0.00707	0.00795	0.000456638	0.03077	0.03474		154.504	0.000263407	0.01269	0.01781	0.00354	0.01527	0.00104	0.00126	0.00707	0.00795	0.000456638	0.03077	0.03474	0.0110717	0.0117657		154.504	0.00783	0.02952	0.05063	0.01274	0.02234	0.01471	0.02201	0.019	0.0157	0.01071	0.06044	0.08404		154.504	0.00783	0.02952	0.05063	0.01274
	154.98	0.000299538	0.0129	0.01739	0.00358	0.01671	0.000904941	0.00114	0.00729	0.0071	0.00058289	0.03015	0.03498		154.98	0.000299538	0.0129	0.01739	0.00358	0.01671	0.000904941	0.00114	0.00729	0.0071	0.00058289	0.03015	0.03498	0.0110856	0.011774		154.98	0.00765	0.03094	0.04967	0.01292	0.02241	0.01472	0.02167	0.01877	0.01759	0.01095	0.05654	0.08773		154.98	0.00765	0.03094	0.04967	0.01292
	155.455	0.000194642	0.01353	0.01747	0.00349	0.01704	0.00105	0.001	0.00765	0.0057	0.000636998	0.03038	0.03467		155.455	0.000194642	0.01353	0.01747	0.00349	0.01704	0.00105	0.001	0.00765	0.0057	0.000636998	0.03038	0.03467	0.0110676	0.0118299		155.455	0.00792	0.03194	0.05019	0.01292	0.02521	0.01492	0.02181	0.01993	0.01562	0.01051	0.0511	0.08961		155.455	0.00792	0.03194	0.05019	0.01292
	155.931	0.000181821	0.01345	0.01831	0.00346	0.0178	0.00118	0.00102	0.00828	0.00539	0.000661592	0.03235	0.03287		155.931	0.000181821	0.01345	0.01831	0.00346	0.0178	0.00118	0.00102	0.00828	0.00539	0.000661592	0.03235	0.03287	0.0112461	0.0118887		155.931	0.00814	0.03361	0.05166	0.01293	0.02648	0.01469	0.02256	0.0221	0.0153	0.01088	0.04629	0.09156		155.931	0.00814	0.03361	0.05166	0.01293
	156.406	0.000275062	0.01325	0.02019	0.00327	0.02	0.00109	0.00102	0.00883	0.00581	0.000614862	0.03254	0.03196		156.406	0.000275062	0.01325	0.02019	0.00327	0.02	0.00109	0.00102	0.00883	0.00581	0.000614862	0.03254	0.03196	0.0115708	0.0119924		156.406	0.00802	0.03271	0.05784	0.01285	0.02828	0.01369	0.02145	0.02318	0.01674	0.00912	0.04444	0.08932		156.406	0.00802	0.03271	0.05784	0.01285
	156.881	0.000211736	0.01268	0.02335	0.0033	0.02197	0.000977911	0.000901333	0.00956	0.00513	0.00057961	0.03256	0.03307		156.881	0.000211736	0.01268	0.02335	0.0033	0.02197	0.000977911	0.000901333	0.00956	0.00513	0.00057961	0.03256	0.03307	0.0120242	0.0125706		156.881	0.00827	0.03302	0.06129	0.01257	0.0288	0.01349	0.01977	0.02414	0.01642	0.01069	0.04479	0.08523		156.881	0.00827	0.03302	0.06129	0.01257
	157.357	0.000256803	0.01302	0.0284	0.0031	0.02291	0.00101	0.000899607	0.00944	0.00471	0.000404989	0.03211	0.03383		157.357	0.000256803	0.01302	0.0284	0.0031	0.02291	0.00101	0.000899607	0.00944	0.00471	0.000404989	0.03211	0.03383	0.0125076	0.013219		157.357	0.0082	0.03272	0.06007	0.0118	0.0274	0.01501	0.02239	0.02389	0.01589	0.00965	0.04603	0.08229		157.357	0.0082	0.03272	0.06007	0.0118
	157.832	0.000316244	0.0127	0.03334	0.00293	0.02344	0.000991227	0.000954251	0.00963	0.00399	0.000362359	0.03119	0.03333		157.832	0.000316244	0.0127	0.03334	0.00293	0.02344	0.000991227	0.000954251	0.00963	0.00399	0.000362359	0.03119	0.03333	0.0127645	0.0137185		157.832	0.00859	0.03237	0.06007	0.01214	0.02873	0.01433	0.02094	0.02506	0.01643	0.00946	0.04402	0.08108		157.832	0.00859	0.03237	0.06007	0.01214
	158.308	0.000146078	0.01226	0.03614	0.00288	0.02342	0.000955008	0.000708067	0.01027	0.0035	0.000443521	0.02773	0.03335		158.308	0.000146078	0.01226	0.03614	0.00288	0.02342	0.000955008	0.000708067	0.01027	0.0035	0.000443521	0.02773	0.03335	0.0126502	0.0137952		158.308	0.00811	0.03117	0.05872	0.01271	0.03059	0.0151	0.02051	0.02566	0.01522	0.01023	0.04074	0.08252		158.308	0.00811	0.03117	0.05872	0.01271
	158.783	0.000220671	0.01128	0.03715	0.0028	0.0217	0.00114	0.000769613	0.01045	0.00269	0.000293494	0.02338	0.0316		158.783	0.000220671	0.01128	0.03715	0.0028	0.0217	0.00114	0.000769613	0.01045	0.00269	0.000293494	0.02338	0.0316	0.0119561	0.0132608		158.783	0.00799	0.03038	0.05701	0.01198	0.02918	0.01448	0.02117	0.02577	0.0184	0.00993	0.03738	0.08183		158.783	0.00799	0.03038	0.05701	0.01198
	159.258	0.000228053	0.01051	0.03599	0.00274	0.01905	0.000985368	0.000783417	0.01067	0.0026	0.000241026	0.01949	0.02806		159.258	0.000228053	0.01051	0.03599	0.00274	0.01905	0.000985368	0.000783417	0.01067	0.0026	0.000241026	0.01949	0.02806	0.0109457	0.0121655		159.258	0.00794	0.03101	0.05523	0.0114	0.02624	0.01492	0.02055	0.02611	0.01666	0.01065	0.03358	0.07777		159.258	0.00794	0.03101	0.05523	0.0114
	159.734	0.000225334	0.01063	0.03487	0.00265	0.01768	0.000887897	0.000594753	0.01073	0.0034	0.000248404	0.01693	0.02581		159.734	0.000225334	0.01063	0.03487	0.00265	0.01768	0.000887897	0.000594753	0.01073	0.0034	0.000248404	0.01693	0.02581	0.010388	0.0114189		159.734	0.00783	0.03184	0.0541	0.01195	0.02441	0.01469	0.02113	0.02669	0.01724	0.01047	0.03295	0.07404		159.734	0.00783	0.03184	0.0541	0.01195
	160.209	0.000173662	0.01035	0.03414	0.00252	0.01647	0.000952878	0.000649972	0.01013	0.00295	9.42789e-05	0.01462	0.02551		160.209	0.000173662	0.01035	0.03414	0.00252	0.01647	0.000952878	0.000649972	0.01013	0.00295	9.42789e-05	0.01462	0.02551	0.00988007	0.0111031		160.209	0.00831	0.0296	0.05295	0.01152	0.02263	0.01466	0.0211	0.02611	0.01675	0.00943	0.03111	0.06881		160.209	0.00831	0.0296	0.05295	0.01152
	160.685	0.00011966	0.00996	0.03407	0.00241	0.01586	0.000967259	0.000608558	0.00959	0.00282	0.000126252	0.01282	0.02693		160.685	0.00011966	0.00996	0.03407	0.00241	0.01586	0.000967259	0.000608558	0.00959	0.00282	0.000126252	0.01282	0.02693	0.00969014	0.0112062		160.685	0.00767	0.03074	0.05442	0.01111	0.02022	0.015	0.02039	0.02555	0.01629	0.0099	0.03024	0.06579		160.685	0.00767	0.03074	0.05442	0.01111
	161.16	1.01012e-05	0.00992	0.03338	0.00242	0.01572	0.00106	0.000724172	0.00995	0.00277	0.000264801	0.01116	0.02895		161.16	1.01012e-05	0.00992	0.03338	0.00242	0.01572	0.00106	0.000724172	0.00995	0.00277	0.000264801	0.01116	0.02895	0.00969409	0.0113175		161.16	0.00763	0.03105	0.05621	0.0105	0.01987	0.01449	0.02115	0.02495	0.01807	0.01074	0.02953	0.0645		161.16	0.00763	0.03105	0.05621	0.0105
	161.635	4.27357e-05	0.00969	0.03077	0.00239	0.01446	0.001	0.000713819	0.01213	0.00228	0.00017872	0.01006	0.03103		161.635	4.27357e-05	0.00969	0.03077	0.00239	0.01446	0.001	0.000713819	0.01213	0.00228	0.00017872	0.01006	0.03103	0.00956211	0.0111853		161.635	0.008	0.03108	0.05775	0.01062	0.01936	0.01427	0.01998	0.02565	0.01729	0.01062	0.02768	0.06296		161.635	0.008	0.03108	0.05775	0.01062
	162.111	0.000205908	0.01018	0.03096	0.00232	0.01264	0.00116	0.000691961	0.01476	0.00232	0.000230368	0.00882	0.03183		162.111	0.000205908	0.01018	0.03096	0.00232	0.01264	0.00116	0.000691961	0.01476	0.00232	0.000230368	0.00882	0.03183	0.00967652	0.011361		162.111	0.00779	0.03364	0.06253	0.01109	0.0177	0.01401	0.01965	0.02676	0.01619	0.00853	0.02677	0.06082		162.111	0.00779	0.03364	0.06253	0.01109
	162.586	0.000223003	0.01073	0.03199	0.00243	0.01119	0.00121	0.00055679	0.01571	0.00164	0.000371377	0.00814	0.02877		162.586	0.000223003	0.01073	0.03199	0.00243	0.01119	0.00121	0.00055679	0.01571	0.00164	0.000371377	0.00814	0.02877	0.00941343	0.0110852		162.586	0.00831	0.03306	0.07063	0.01071	0.01708	0.01375	0.02119	0.02732	0.01708	0.0103	0.02729	0.05688		162.586	0.00831	0.03306	0.07063	0.01071
	163.062	0.000256414	0.0116	0.03299	0.00243	0.01131	0.00114	0.000548737	0.016	0.00228	0.000380395	0.00716	0.02564		163.062	0.000256414	0.0116	0.03299	0.00243	0.01131	0.00114	0.000548737	0.016	0.00228	0.000380395	0.00716	0.02564	0.0093113	0.0108209		163.062	0.00777	0.03213	0.07598	0.01108	0.01623	0.01354	0.01986	0.02966	0.01683	0.01112	0.02604	0.0538		163.062	0.00777	0.03213	0.07598	0.01108
	163.537	0.000197361	0.01044	0.0343	0.0024	0.01176	0.00107	0.000530906	0.01685	0.00227	0.000368098	0.00619	0.02315		163.537	0.000197361	0.01044	0.0343	0.0024	0.01176	0.00107	0.000530906	0.01685	0.00227	0.000368098	0.00619	0.02315	0.0091272	0.0108493		163.537	0.00795	0.03415	0.08194	0.01109	0.01597	0.01337	0.01757	0.03054	0.01596	0.0098	0.02545	0.05211		163.537	0.00795	0.03415	0.08194	0.01109
	164.012	0.000153071	0.01012	0.03522	0.00243	0.01085	0.00106	0.000476263	0.01883	0.00181	0.00026644	0.00558	0.02244		164.012	0.000153071	0.01012	0.03522	0.00243	0.01085	0.00106	0.000476263	0.01883	0.00181	0.00026644	0.00558	0.02244	0.00910298	0.0111441		164.012	0.00787	0.03558	0.08857	0.01069	0.01507	0.01357	0.01934	0.03017	0.01713	0.00991	0.0253	0.04879		164.012	0.00787	0.03558	0.08857	0.01069
	164.488	0.000255637	0.01048	0.03722	0.00236	0.00907	0.00096353	0.000410115	0.02296	0.00212	0.00013199	0.00518	0.02143		164.488	0.000255637	0.01048	0.03722	0.00236	0.00907	0.00096353	0.000410115	0.02296	0.00212	0.00013199	0.00518	0.02143	0.00938177	0.011854		164.488	0.00789	0.03641	0.09417	0.01029	0.01555	0.0128	0.01978	0.0308	0.01644	0.00923	0.02621	0.0436		164.488	0.00789	0.03641	0.09417	0.01029
	164.963	0	0.0104	0.04126	0.00234	0.00891	0.000966193	0.000389983	0.02632	0.00195	0.000168062	0.00469	0.0185		164.963	0	0.0104	0.04126	0.00234	0.00891	0.000966193	0.000389983	0.02632	0.00195	0.000168062	0.00469	0.0185	0.00965785	0.0129265		164.963	0.008	0.03749	0.09455	0.01089	0.01575	0.0133	0.01891	0.0302	0.01654	0.01064	0.02314	0.03747		164.963	0.008	0.03749	0.09455	0.01089
	165.439	0.000152294	0.01137	0.04482	0.00233	0.00986	0.00105	0.000343392	0.02656	0.0019	0.000242666	0.00448	0.01704		165.439	0.000152294	0.01137	0.04482	0.00233	0.00986	0.00105	0.000343392	0.02656	0.0019	0.000242666	0.00448	0.01704	0.0100124	0.01368		165.439	0.00853	0.03896	0.08879	0.01078	0.01597	0.01385	0.01822	0.02988	0.01757	0.00805	0.0199	0.03281		165.439	0.00853	0.03896	0.08879	0.01078
	165.914	0.000128207	0.01116	0.04955	0.00241	0.00837	0.00113	0.000411265	0.02418	0.00229	0.000326287	0.00456	0.01547		165.914	0.000128207	0.01116	0.04955	0.00241	0.00837	0.00113	0.000411265	0.02418	0.00229	0.000326287	0.00456	0.01547	0.00999881	0.0144835		165.914	0.00831	0.0397	0.08246	0.01107	0.01589	0.01416	0.01911	0.02966	0.01732	0.00931	0.02015	0.02823		165.914	0.00831	0.0397	0.08246	0.01107
	166.389	0.000243982	0.01095	0.05459	0.00254	0.00584	0.00103	0.000458431	0.0215	0.00209	0.000292675	0.00438	0.01269		166.389	0.000243982	0.01095	0.05459	0.00254	0.00584	0.00103	0.000458431	0.0215	0.00209	0.000292675	0.00438	0.01269	0.00971709	0.015538		166.389	0.00799	0.03545	0.07958	0.01052	0.01477	0.01477	0.01885	0.02938	0.01748	0.01066	0.02082	0.0237		166.389	0.00799	0.03545	0.07958	0.01052
	166.865	0.000307697	0.01172	0.0534	0.00239	0.00462	0.000952878	0.000408965	0.0204	0.00132	0	0.00427	0.01		166.865	0.000307697	0.01172	0.0534	0.00239	0.00462	0.000952878	0.000408965	0.0204	0.00132	0	0.00427	0.01	0.00914913	0.015222		166.865	0.00805	0.03149	0.07669	0.01045	0.01449	0.01336	0.01788	0.02997	0.01637	0.00916	0.02034	0.01995		166.865	0.00805	0.03149	0.07669	0.01045
	167.34	0.000223003	0.01172	0.05006	0.00245	0.00353	0.00103	0.000430822	0.02048	0.00166	0.000100837	0.00452	0.00832		167.34	0.000223003	0.01172	0.05006	0.00245	0.00353	0.00103	0.000430822	0.02048	0.00166	0.000100837	0.00452	0.00832	0.00871039	0.014348		167.34	0.00751	0.02706	0.07437	0.01128	0.01287	0.01274	0.01877	0.03268	0.01842	0.01026	0.01977	0.01678		167.34	0.00751	0.02706	0.07437	0.01128
	167.816	0.00029138	0.01225	0.04669	0.00256	0.00227	0.00107	0.000370426	0.02061	0.00209	0.000168882	0.00422	0.0073		167.816	0.00029138	0.01225	0.04669	0.00256	0.00227	0.00107	0.000370426	0.02061	0.00209	0.000168882	0.00422	0.0073	0.00832422	0.0135239		167.816	0.00751	0.02448	0.06967	0.01098	0.01336	0.01269	0.01839	0.03577	0.01712	0.01073	0.02023	0.01458		167.816	0.00751	0.02448	0.06967	0.01098
	168.291	0.000243205	0.01191	0.0433	0.00249	0.00139	0.000949682	0.000257113	0.01994	0.00171	0.00040335	0.0046	0.0068		168.291	0.000243205	0.01191	0.0433	0.00249	0.00139	0.000949682	0.000257113	0.01994	0.00171	0.00040335	0.0046	0.0068	0.00783278	0.0126411		168.291	0.00807	0.02352	0.0668	0.01105	0.01233	0.01368	0.01792	0.0388	0.01523	0.00902	0.0192	0.0128		168.291	0.00807	0.02352	0.0668	0.01105
	168.766	0.000246313	0.01197	0.03882	0.00242	0.000919608	0.00101	0.000349719	0.01936	0.00145	0.000473034	0.00453	0.00614		168.766	0.000246313	0.01197	0.03882	0.00242	0.000919608	0.00101	0.000349719	0.01936	0.00145	0.000473034	0.00453	0.00614	0.00730739	0.0114921		168.766	0.00803	0.02176	0.06451	0.01097	0.01051	0.01281	0.01659	0.04087	0.01661	0.00883	0.01806	0.01059		168.766	0.00803	0.02176	0.06451	0.01097
	169.242	0.000125487	0.01129	0.03299	0.00246	0.0005587	0.0012	0.000174284	0.02017	0.00176	0.000315629	0.00449	0.00577		169.242	0.000125487	0.01129	0.03299	0.00246	0.0005587	0.0012	0.000174284	0.02017	0.00176	0.000315629	0.00449	0.00577	0.00677534	0.0101635		169.242	0.00811	0.0204	0.06179	0.01067	0.01039	0.01311	0.0174	0.04039	0.01651	0.00981	0.01919	0.01099		169.242	0.00811	0.0204	0.06179	0.01067
	169.717	0.00031741	0.01152	0.02752	0.00249	0.000452098	0.00105	0.000199018	0.01997	0.000761346	0.000323008	0.00424	0.0055		169.717	0.00031741	0.01152	0.02752	0.00249	0.000452098	0.00105	0.000199018	0.01997	0.000761346	0.000323008	0.00424	0.0055	0.00619524	0.00896888		169.717	0.00786	0.0203	0.0581	0.01088	0.00995	0.01295	0.01845	0.03978	0.01789	0.00956	0.01874	0.01089		169.717	0.00786	0.0203	0.0581	0.01088
	170.193	0.000354706	0.01195	0.02065	0.0025	0.000351275	0.001	0.000253086	0.01937	0.00114	0.000271359	0.00414	0.0051		170.193	0.000354706	0.01195	0.02065	0.0025	0.000351275	0.001	0.000253086	0.01937	0.00114	0.000271359	0.00414	0.0051	0.00559004	0.00751681		170.193	0.00805	0.02068	0.05307	0.01066	0.01137	0.01243	0.01802	0.04012	0.01877	0.00967	0.0175	0.00987		170.193	0.00805	0.02068	0.05307	0.01066
	170.668	0.000215621	0.013	0.01406	0.00253	0.00027357	0.00095341	0.000317508	0.01861	0.00174	0.000274639	0.00414	0.00459		170.668	0.000215621	0.013	0.01406	0.00253	0.00027357	0.00095341	0.000317508	0.01861	0.00174	0.000274639	0.00414	0.00459	0.00505873	0.00642983		170.668	0.00738	0.02069	0.04962	0.0106	0.01075	0.01273	0.01641	0.04093	0.01781	0.00929	0.01734	0.00891		170.668	0.00738	0.02069	0.04962	0.0106
	171.143	0.000227276	0.01374	0.01017	0.00257	0.000269075	0.000909734	0.000452104	0.01845	0.00129	0.000167243	0.00369	0.00398		171.143	0.000227276	0.01374	0.01017	0.00257	0.000269075	0.000909734	0.000452104	0.01845	0.00129	0.000167243	0.00369	0.00398	0.00465962	0.00611246		171.143	0.00767	0.02109	0.04443	0.01039	0.01024	0.01316	0.01771	0.0404	0.01776	0.0088	0.01646	0.00876		171.143	0.00767	0.02109	0.04443	0.01039
	171.619	0.000254083	0.01391	0.00808	0.00251	0.00036155	0.000853808	0.000433698	0.01813	0.00149	0.000242666	0.00388	0.0035		171.619	0.000254083	0.01391	0.00808	0.00251	0.00036155	0.000853808	0.000433698	0.01813	0.00149	0.000242666	0.00388	0.0035	0.00447048	0.00591335		171.619	0.00783	0.02193	0.04093	0.01	0.0109	0.01326	0.01816	0.03938	0.01809	0.00887	0.01606	0.00866		171.619	0.00783	0.02193	0.04093	0.01
	172.094	0.000152294	0.01449	0.00809	0.00244	0.000512463	0.000846351	0.000228928	0.01622	0.00152	0.000376296	0.00353	0.00307		172.094	0.000152294	0.01449	0.00809	0.00244	0.000512463	0.000846351	0.000228928	0.01622	0.00152	0.000376296	0.00353	0.00307	0.00428969	0.0056329		172.094	0.00774	0.02308	0.04092	0.01036	0.01007	0.01301	0.01911	0.03712	0.0182	0.00782	0.01771	0.00816		172.094	0.00774	0.02308	0.04092	0.01036
	172.57	0.000203189	0.01595	0.00768	0.00244	0.000470079	0.000965661	0.000236981	0.01421	0.00154	0.000396791	0.00358	0.0028		172.57	0.000203189	0.01595	0.00768	0.00244	0.000470079	0.000965661	0.000236981	0.01421	0.00154	0.000396791	0.00358	0.0028	0.00420606	0.00550543		172.57	0.00765	0.0235	0.04198	0.01033	0.00828	0.01362	0.01896	0.03638	0.01789	0.00925	0.01799	0.008		172.57	0.00765	0.0235	0.04198	0.01033
	173.045	0.000141028	0.01679	0.00705	0.00252	0.000378889	0.00114	0.000380205	0.01297	0.00133	0.000321368	0.00346	0.00252		173.045	0.000141028	0.01679	0.00705	0.00252	0.000378889	0.00114	0.000380205	0.01297	0.00133	0.000321368	0.00346	0.00252	0.00408346	0.00545964		173.045	0.00767	0.02199	0.04148	0.01041	0.00905	0.01383	0.01865	0.03443	0.01808	0.00936	0.01747	0.00795		173.045	0.00767	0.02199	0.04148	0.01041
	173.52	0.000276616	0.01698	0.00803	0.0025	0.00037054	0.0011	0.000193266	0.0125	0.00123	0.000191017	0.00337	0.00231		173.52	0.000276616	0.01698	0.00803	0.0025	0.00037054	0.0011	0.000193266	0.0125	0.00123	0.000191017	0.00337	0.00231	0.00408762	0.00551445		173.52	0.0078	0.02343	0.04458	0.01083	0.00927	0.01415	0.01885	0.03333	0.01811	0.00883	0.01818	0.00765		173.52	0.0078	0.02343	0.04458	0.01083
	173.996	0.000336058	0.01712	0.00897	0.00252	0.000328156	0.0011	0.000314057	0.01273	0.00164	0.000337764	0.00354	0.00223		173.996	0.000336058	0.01712	0.00897	0.00252	0.000328156	0.0011	0.000314057	0.01273	0.00164	0.000337764	0.00354	0.00223	0.00426384	0.00560546		173.996	0.00781	0.02345	0.04863	0.01094	0.00936	0.01346	0.01775	0.03225	0.01714	0.00873	0.01689	0.00749		173.996	0.00781	0.02345	0.04863	0.01094
	174.471	0.00035626	0.01763	0.00804	0.00243	0.000310175	0.00105	0.000381355	0.01333	0.00125	0.0001779	0.00326	0.00209		174.471	0.00035626	0.01763	0.00804	0.00243	0.000310175	0.00105	0.000381355	0.01333	0.00125	0.0001779	0.00326	0.00209	0.00419214	0.00577002		174.471	0.00788	0.0241	0.04862	0.0099	0.0104	0.01304	0.01907	0.03056	0.01824	0.0084	0.0168	0.00731		174.471	0.00788	0.0241	0.04862	0.0099
	174.947	0.000125487	0.01747	0.00595	0.00239	0.000393659	0.00102	0.000342817	0.01452	0.00135	0.000257422	0.0027	0.00167		174.947	0.000125487	0.01747	0.00595	0.00239	0.000393659	0.00102	0.000342817	0.01452	0.00135	0.000257422	0.0027	0.00167	0.00401578	0.0058537		174.947	0.00752	0.02484	0.04439	0.01013	0.01067	0.01415	0.01772	0.03159	0.01717	0.00779	0.01881	0.00723		174.947	0.00752	0.02484	0.04439	0.01013
	175.422	0.0001352	0.0183	0.00397	0.0023	0.00037632	0.001	0.000315208	0.01529	0.00156	0.00026808	0.00259	0.00135		175.422	0.0001352	0.0183	0.00397	0.0023	0.00037632	0.001	0.000315208	0.01529	0.00156	0.00026808	0.00259	0.00135	0.00395457	0.00613749		175.422	0.00782	0.02647	0.03474	0.01023	0.00926	0.01381	0.01794	0.03312	0.01659	0.00854	0.01905	0.00701		175.422	0.00782	0.02647	0.03474	0.01023
	175.897	0.000130927	0.01986	0.00248	0.00228	0.00022926	0.000967791	0.000239857	0.0161	0.00212	0.000328746	0.00251	0.00113		175.897	0.000130927	0.01986	0.00248	0.00228	0.00022926	0.000967791	0.000239857	0.0161	0.00212	0.000328746	0.00251	0.00113	0.00403138	0.00662775		175.897	0.00777	0.02869	0.02823	0.01038	0.00951	0.01328	0.01723	0.03254	0.0166	0.00945	0.01887	0.007		175.897	0.00777	0.02869	0.02823	0.01038
	176.373	0.000100623	0.01954	0.00174	0.00219	0.000407145	0.000825579	0.000320384	0.01725	0.00136	0.000195936	0.00237	0.00127		176.373	0.000100623	0.01954	0.00174	0.00219	0.000407145	0.000825579	0.000320384	0.01725	0.00136	0.000195936	0.00237	0.00127	0.00396414	0.00680042		176.373	0.0079	0.02932	0.02406	0.01062	0.0095	0.01372	0.01969	0.03259	0.01455	0.00876	0.01806	0.00674		176.373	0.0079	0.02932	0.02406	0.01062
	176.848	0.000264184	0.01872	0.00134	0.00216	0.000399438	0.000838362	0.000213398	0.01827	0.00163	4.42701e-05	0.00205	0.00115		176.848	0.000264184	0.01872	0.00134	0.00216	0.000399438	0.000838362	0.000213398	0.01827	0.00163	4.42701e-05	0.00205	0.00115	0.0039233	0.00684335		176.848	0.00742	0.02852	0.02001	0.00993	0.01	0.01364	0.01969	0.03197	0.01575	0.00909	0.01728	0.00659		176.848	0.00742	0.02852	0.02001	0.00993
	177.324	0.000232327	0.01916	0.000998907	0.00221	0.000248525	0.000897484	0.000185788	0.01958	0.00141	0.000129531	0.00202	0.000876023		177.324	0.000232327	0.01916	0.000998907	0.00221	0.000248525	0.000897484	0.000185788	0.01958	0.00141	0.000129531	0.00202	0.000876023	0.00399572	0.00721478		177.324	0.00757	0.02914	0.01749	0.00991	0.01026	0.01174	0.01702	0.03299	0.01707	0.00956	0.01623	0.00633		177.324	0.00757	0.02914	0.01749	0.00991
	177.799	0.000134035	0.02052	0.000856206	0.00218	0.000333936	0.000838362	0.000216849	0.01883	0.00197	0.000127891	0.00186	0.000766946		177.799	0.000134035	0.02052	0.000856206	0.00218	0.000333936	0.000838362	0.000216849	0.01883	0.00197	0.000127891	0.00186	0.000766946	0.00405285	0.0073413		177.799	0.00804	0.02997	0.01681	0.00994	0.00989	0.01044	0.01684	0.03316	0.01574	0.00896	0.01599	0.00602		177.799	0.00804	0.02997	0.01681	0.00994
	178.274	0.000157345	0.01995	0.000642612	0.00217	0.000371182	0.000906539	0.000202469	0.01757	0.00126	0.000300053	0.00173	0.000718657		178.274	0.000157345	0.01995	0.000642612	0.00217	0.000371182	0.000906539	0.000202469	0.01757	0.00126	0.000300053	0.00173	0.000718657	0.00383157	0.00701861		178.274	0.00765	0.02996	0.01571	0.00969	0.01008	0.01204	0.01786	0.03346	0.01583	0.00923	0.01643	0.0069		178.274	0.00765	0.02996	0.01571	0.00969
	178.75	0.000226111	0.01938	0.000706187	0.00226	0.000436043	0.00095128	0.000238706	0.01698	0.00125	0.000377935	0.00137	0.000687411		178.75	0.000226111	0.01938	0.000706187	0.00226	0.000436043	0.00095128	0.000238706	0.01698	0.00125	0.000377935	0.00137	0.000687411	0.00373864	0.0067893		178.75	0.00699	0.02983	0.01445	0.00963	0.01119	0.01299	0.01894	0.03332	0.01612	0.00872	0.01744	0.00582		178.75	0.00699	0.02983	0.01445	0.00963
	179.225	0.000108393	0.01868	0.00061517	0.00216	0.000355128	0.000813328	0.000237556	0.01704	0.00172	0.000327107	0.00138	0.000704454		179.225	0.000108393	0.01868	0.00061517	0.00216	0.000355128	0.000813328	0.000237556	0.01704	0.00172	0.000327107	0.00138	0.000704454	0.00367843	0.00666265		179.225	0.00768	0.03067	0.01601	0.01005	0.01078	0.01211	0.01895	0.03383	0.01443	0.00987	0.01728	0.00537		179.225	0.00768	0.03067	0.01601	0.01005
	179.701	0.00018726	0.01977	0.000610138	0.00207	0.000401365	0.000806404	0.000285297	0.01788	0.00138	0.000198396	0.00115	0.000790807		179.701	0.00018726	0.01977	0.000610138	0.00207	0.000401365	0.000806404	0.000285297	0.01788	0.00138	0.000198396	0.00115	0.000790807	0.00379414	0.00705355		179.701	0.00704	0.02926	0.01549	0.01	0.01092	0.01293	0.0175	0.03412	0.01497	0.00972	0.01706	0.00574		179.701	0.00704	0.02926	0.01549	0.01
	180.176	0.000233492	0.02008	0.000671427	0.00213	0.000166326	0.000976846	0.000273793	0.01645	0.000777622	0.000154945	0.0012	0.000637986		180.176	0.000233492	0.02008	0.000671427	0.00213	0.000166326	0.000976846	0.000273793	0.01645	0.000777622	0.000154945	0.0012	0.000637986	0.00364604	0.0068944		180.176	0.00735	0.0272	0.01546	0.01007	0.01035	0.01246	0.0164	0.03516	0.01424	0.01	0.01606	0.00526		180.176	0.00735	0.0272	0.01546	0.01007
	180.651	0.000182598	0.01952	0.000574463	0.00206	0.000187518	0.000835699	0.000279545	0.01462	0.000799323	0.000371377	0.00129	0.000670368		180.651	0.000182598	0.01952	0.000574463	0.00206	0.000187518	0.000835699	0.000279545	0.01462	0.000799323	0.000371377	0.00129	0.000670368	0.00344924	0.00646892		180.651	0.00744	0.02451	0.01517	0.0098	0.0103	0.0138	0.01864	0.03364	0.01415	0.00873	0.01622	0.00568		180.651	0.00744	0.02451	0.01517	0.0098
	181.127	0.000125487	0.02098	0.000568517	0.00197	0.000278708	0.000825046	0.000272068	0.01397	0.00112	0.000286116	0.00134	0.000781717		181.127	0.000125487	0.02098	0.000568517	0.00197	0.000278708	0.000825046	0.000272068	0.01397	0.00112	0.000286116	0.00134	0.000781717	0.00354314	0.00669783		181.127	0.00781	0.02285	0.0142	0.01038	0.01053	0.01301	0.01944	0.03251	0.01345	0.00909	0.01758	0.00613		181.127	0.00781	0.02285	0.0142	0.01038
	181.602	0.00017172	0.02232	0.000652674	0.00204	0.000337789	0.000794153	0.000381355	0.01311	0.00127	0.000197576	0.00117	0.000445965		181.602	0.00017172	0.02232	0.000652674	0.00204	0.000337789	0.000794153	0.000381355	0.01311	0.00127	0.000197576	0.00117	0.000445965	0.00357427	0.00691163		181.602	0.00745	0.02195	0.01421	0.00981	0.01064	0.01369	0.01582	0.03154	0.01551	0.00933	0.01494	0.00546		181.602	0.00745	0.02195	0.01421	0.00981
	182.078	0.000208239	0.02349	0.000645356	0.00203	0.000402649	0.000849014	0.000231804	0.01228	0.0013	0.00026726	0.00122	0.000593673		182.078	0.000208239	0.02349	0.000645356	0.00203	0.000402649	0.000849014	0.000231804	0.01228	0.0013	0.00026726	0.00122	0.000593673	0.0036265	0.00709597		182.078	0.00771	0.02202	0.01409	0.00987	0.01008	0.0126	0.01664	0.03109	0.01491	0.00927	0.01489	0.00577		182.078	0.00771	0.02202	0.01409	0.00987
	182.553	0.000170943	0.02424	0.000682404	0.00203	0.000292194	0.000811198	0.000228353	0.01102	0.00151	0.000122153	0.00101	0.000457895		182.553	0.000170943	0.02424	0.000682404	0.00203	0.000292194	0.000811198	0.000228353	0.01102	0.00151	0.000122153	0.00101	0.000457895	0.00354793	0.00717889		182.553	0.00781	0.02201	0.01395	0.00954	0.00976	0.0127	0.01814	0.03104	0.01496	0.00973	0.0153	0.0059		182.553	0.00781	0.02201	0.01395	0.00954
	183.028	0.000117329	0.02607	0.00044091	0.00202	0.000260085	0.000894288	0.000170258	0.00992	0.000757729	9.42789e-05	0.000895757	0.000342001		183.028	0.000117329	0.02607	0.00044091	0.00202	0.000260085	0.000894288	0.000170258	0.00992	0.000757729	9.42789e-05	0.000895757	0.000342001	0.00349855	0.00761494		183.028	0.00755	0.02224	0.01318	0.00967	0.0112	0.01079	0.01815	0.03063	0.01415	0.00972	0.01476	0.00533		183.028	0.00755	0.02224	0.01318	0.00967
	183.504	0.000164727	0.02744	0.000429933	0.00207	0.000247883	0.00096353	0.00017486	0.00986	0.000743262	0.000129531	0.000814071	0.000431762		183.504	0.000164727	0.02744	0.000429933	0.00207	0.000247883	0.00096353	0.00017486	0.00986	0.000743262	0.000129531	0.000814071	0.000431762	0.00362246	0.0079752		183.504	0.00752	0.02122	0.01407	0.00978	0.01052	0.01	0.01896	0.02993	0.01405	0.00899	0.01603	0.00548		183.504	0.00752	0.02122	0.01407	0.00978
	183.979	0.000174828	0.02753	0.000463778	0.00198	0.000141923	0.000919854	0.000273793	0.01046	0.00127	0.000103297	0.000960734	0.000319845		183.979	0.000174828	0.02753	0.000463778	0.00198	0.000141923	0.000919854	0.000273793	0.01046	0.00127	0.000103297	0.000960734	0.000319845	0.0037165	0.00803017		183.979	0.00768	0.02192	0.01491	0.00995	0.01127	0.01194	0.0166	0.03053	0.01389	0.00931	0.01499	0.00599		183.979	0.00768	0.02192	0.01491	0.00995
	184.455	0.000219894	0.02782	0.000493965	0.00204	0.000191371	0.000950747	0.0002945	0.01164	0.00114	0.000111495	0.000972801	0.000475507		184.455	0.000219894	0.02782	0.000493965	0.00204	0.000191371	0.000950747	0.0002945	0.01164	0.00114	0.000111495	0.000972801	0.000475507	0.00386252	0.00819301		184.455	0.00761	0.02243	0.01501	0.0096	0.01104	0.01194	0.01538	0.03031	0.01524	0.00919	0.01419	0.00521		184.455	0.00761	0.02243	0.01501	0.0096
	184.93	0.000141028	0.02865	0.000376877	0.00198	0.000321734	0.000921452	0.000210522	0.01232	0.000922296	0.000217251	0.000848417	0.000326094		184.93	0.000141028	0.02865	0.000376877	0.00198	0.000321734	0.000921452	0.000210522	0.01232	0.000922296	0.000217251	0.000848417	0.000326094	0.00393631	0.00849317		184.93	0.00766	0.023	0.01487	0.00994	0.01065	0.0118	0.01552	0.03315	0.0142	0.00733	0.01585	0.00555		184.93	0.00766	0.023	0.01487	0.00994
	185.405	9.40185e-05	0.02941	0.000450057	0.00202	0.000356412	0.000850612	0.000212823	0.01325	0.000752304	0.000140189	0.000723103	0.000454487		185.405	9.40185e-05	0.02941	0.000450057	0.00202	0.000356412	0.000850612	0.000212823	0.01325	0.000752304	0.000140189	0.000723103	0.000454487	0.0040595	0.00878666		185.405	0.00748	0.02378	0.01535	0.00954	0.01072	0.01107	0.01692	0.03432	0.01535	0.00731	0.0145	0.00546		185.405	0.00748	0.02378	0.01535	0.00954
	185.881	0.000151906	0.03139	0.000554339	0.00197	0.000378889	0.000680703	0.000224327	0.01576	0.000824641	0.000183639	0.000868838	0.000379496		185.881	0.000151906	0.03139	0.000554339	0.00197	0.000378889	0.000680703	0.000224327	0.01576	0.000824641	0.000183639	0.000868838	0.000379496	0.00444723	0.00954823		185.881	0.00703	0.02373	0.0149	0.00946	0.0095	0.01159	0.01693	0.03648	0.01549	0.00871	0.0153	0.00578		185.881	0.00703	0.02373	0.0149	0.00946
	186.356	5.74989e-05	0.03439	0.000378249	0.00199	0.000310817	0.000726509	0.000248485	0.01788	0.00101	0.000152486	0.000667409	0.000167024		186.356	5.74989e-05	0.03439	0.000378249	0.00199	0.000310817	0.000726509	0.000248485	0.01788	0.00101	0.000152486	0.000667409	0.000167024	0.00483154	0.0105682		186.356	0.00734	0.02417	0.01454	0.00973	0.00958	0.01255	0.01701	0.0394	0.01478	0.00875	0.01631	0.00582		186.356	0.00734	0.02417	0.01454	0.00973
	186.832	0.000156568	0.03449	0.000337085	0.00202	0.000268433	0.000936899	0.000136322	0.02007	0.00143	0.000187738	0.000579225	0.000197702		186.832	0.000156568	0.03449	0.000337085	0.00202	0.000268433	0.000936899	0.000136322	0.02007	0.00143	0.000187738	0.000579225	0.000197702	0.0050675	0.010837		186.832	0.0076	0.02515	0.01318	0.01009	0.01003	0.01169	0.0171	0.04137	0.01371	0.00879	0.01547	0.00607		186.832	0.0076	0.02515	0.01318	0.01009
	187.307	0.000155791	0.03554	0.000500826	0.00199	0.00014706	0.000852743	0.000182337	0.02239	0.000508167	0.000163144	0.00104	0.000241446		187.307	0.000155791	0.03554	0.000500826	0.00199	0.00014706	0.000852743	0.000182337	0.02239	0.000508167	0.000163144	0.00104	0.000241446	0.00530929	0.011412		187.307	0.00767	0.02469	0.01365	0.00978	0.00994	0.01231	0.01658	0.04322	0.0154	0.00922	0.01504	0.00566		187.307	0.00767	0.02469	0.01365	0.00978
	187.782	0.000268846	0.03847	0.000474755	0.00198	0.00030568	0.000789892	0.000369276	0.02528	0.00152	0.000176261	0.000599647	0.000257353		187.782	0.000268846	0.03847	0.000474755	0.00198	0.00030568	0.000789892	0.000369276	0.02528	0.00152	0.000176261	0.000599647	0.000257353	0.00587431	0.0124782		187.782	0.0072	0.02401	0.01225	0.00925	0.01043	0.01125	0.01705	0.04147	0.01371	0.00955	0.01467	0.0053		187.782	0.0072	0.02401	0.01225	0.00925
	188.258	0.000110336	0.04609	0.000469724	0.00196	0.000454024	0.00077924	0.000312332	0.02781	0.00154	0.000259882	0.000586651	0.00047153		188.258	0.000110336	0.04609	0.000469724	0.00196	0.000454024	0.00077924	0.000312332	0.02781	0.00154	0.000259882	0.000586651	0.00047153	0.00673698	0.0146506		188.258	0.00768	0.02351	0.01489	0.00938	0.01062	0.01118	0.0183	0.04158	0.01493	0.00854	0.01584	0.0055		188.258	0.00768	0.02351	0.01489	0.00938
	188.733	0.000145301	0.06102	0.000477957	0.00201	0.000392374	0.000692953	0.000273793	0.03005	0.000822832	0.000324647	0.000548593	0.000415855		188.733	0.000145301	0.06102	0.000477957	0.00201	0.000392374	0.000692953	0.000273793	0.03005	0.000822832	0.000324647	0.000548593	0.000415855	0.00809786	0.0186981		188.733	0.00741	0.02376	0.01358	0.00937	0.01101	0.01226	0.0171	0.04133	0.01386	0.00939	0.01521	0.00539		188.733	0.00741	0.02376	0.01358	0.00937
	189.209	0.000128596	0.05648	0.00048436	0.00199	0.000377604	0.00078137	0.000232954	0.03207	0.00195	5.08286e-05	0.000660911	0.000395971		189.209	0.000128596	0.05648	0.00048436	0.00199	0.000377604	0.00078137	0.000232954	0.03207	0.00195	5.08286e-05	0.000660911	0.000395971	0.00796688	0.0177514		189.209	0.00676	0.0242	0.01486	0.00924	0.0105	0.01135	0.01535	0.03917	0.01327	0.0098	0.01418	0.00622		189.209	0.00676	0.0242	0.01486	0.00924
	189.684	0.000120437	0.052	0.000329767	0.00202	0.000246599	0.00107	0.000157029	0.03622	0.00139	0.000207414	0.000488257	0.000373815		189.684	0.000120437	0.052	0.000329767	0.00202	0.000246599	0.00107	0.000157029	0.03622	0.00139	0.000207414	0.000488257	0.000373815	0.00788528	0.0172615		189.684	0.00743	0.02307	0.01416	0.00929	0.00932	0.01309	0.01678	0.03879	0.01558	0.00938	0.01359	0.00614		189.684	0.00743	0.02307	0.01416	0.00929
	190.159	0.00020552	0.04448	0.000453716	0.00196	0.000260085	0.000893223	7.36251e-05	0.04121	0.000938571	0.000265621	0.000238559	0.000255081		190.159	0.00020552	0.04448	0.000453716	0.00196	0.000260085	0.000893223	7.36251e-05	0.04121	0.000938571	0.000265621	0.000238559	0.000255081	0.00760283	0.0164845		190.159	0.00743	0.02149	0.01479	0.00962	0.00895	0.0132	0.01682	0.03854	0.01475	0.0085	0.01428	0.00616		190.159	0.00743	0.02149	0.01479	0.00962
	190.635	0.00030692	0.03936	0.000475213	0.00199	0.000252378	0.000927311	0.000222026	0.04584	0.00116	0.0003558	0.00058201	0.00023122		190.635	0.00030692	0.03936	0.000475213	0.00199	0.000252378	0.000927311	0.000222026	0.04584	0.00116	0.0003558	0.00058201	0.00023122	0.00764191	0.0163953		190.635	0.00685	0.01939	0.015	0.01003	0.00952	0.01132	0.01726	0.03874	0.01329	0.00745	0.01464	0.00576		190.635	0.00685	0.01939	0.015	0.01003
	191.11	0.000370635	0.03461	0.00049488	0.00201	0.000209994	0.000864993	0.000194416	0.05038	0.000444872	0.000241026	0.000586651	0.00031246		191.11	0.000370635	0.03461	0.00049488	0.00201	0.000209994	0.000864993	0.000194416	0.05038	0.000444872	0.000241026	0.000586651	0.00031246	0.00755999	0.0166682		191.11	0.00738	0.01879	0.01372	0.00996	0.00945	0.01148	0.01779	0.03952	0.01328	0.00816	0.01384	0.00534		191.11	0.00738	0.01879	0.01372	0.00996
	191.586	0.000308862	0.03478	0.000334341	0.00198	0.000353843	0.000817589	0.000108137	0.05432	0.00145	0.000360719	0.000624709	0.000319277		191.586	0.000308862	0.03478	0.000334341	0.00198	0.000353843	0.000817589	0.000108137	0.05432	0.00145	0.000360719	0.000624709	0.000319277	0.00797979	0.0175909		191.586	0.00784	0.01775	0.01289	0.00961	0.00889	0.0124	0.0164	0.04043	0.01449	0.00881	0.01551	0.00579		191.586	0.00784	0.01775	0.01289	0.00961
	192.061	0.000231938	0.03827	0.000269851	0.00184	0.000186876	0.000640223	0.000178311	0.05851	0.000862618	0.000209873	0.000548593	0.000336888		192.061	0.000231938	0.03827	0.000269851	0.00184	0.000186876	0.000640223	0.000178311	0.05851	0.000862618	0.000209873	0.000548593	0.000336888	0.0085071	0.0191282		192.061	0.00783	0.01773	0.01408	0.00954	0.00919	0.01166	0.01642	0.04158	0.01471	0.00822	0.01693	0.00619		192.061	0.00783	0.01773	0.01408	0.00954
	192.536	0.000144913	0.03749	0.000308271	0.00192	0.000172105	0.000772848	0.00014725	0.06161	0.00114	8.11618e-05	0.000408428	0.000231788		192.536	0.000144913	0.03749	0.000308271	0.00192	0.000172105	0.000772848	0.00014725	0.06161	0.00114	8.11618e-05	0.000408428	0.000231788	0.00870223	0.019768		192.536	0.00724	0.01584	0.01526	0.00886	0.00979	0.01198	0.0174	0.0432	0.01553	0.00759	0.01597	0.00601		192.536	0.00724	0.01584	0.01526	0.00886
	193.012	0.00013792	0.03244	0.000284487	0.002	0.00028513	0.000848482	0.000183488	0.06436	0.00136	0.000162324	0.000413998	0.000214745		193.012	0.00013792	0.03244	0.000284487	0.002	0.00028513	0.000848482	0.000183488	0.06436	0.00136	0.000162324	0.000413998	0.000214745	0.00855755	0.0198238		193.012	0.00725	0.01509	0.01435	0.00891	0.00993	0.01072	0.01755	0.04403	0.01612	0.00746	0.0147	0.00562		193.012	0.00725	0.01509	0.01435	0.00891
	193.487	0.000224557	0.02749	0.000287689	0.00216	0.000308248	0.000941692	0.000267466	0.06409	0.00134	0.000207414	0.00018008	0.000132369		193.487	0.000224557	0.02749	0.000287689	0.00216	0.000308248	0.000941692	0.000267466	0.06409	0.00134	0.000207414	0.00018008	0.000132369	0.00813579	0.0192512		193.487	0.00735	0.01381	0.01377	0.00895	0.00923	0.01061	0.01709	0.04389	0.01507	0.00903	0.01359	0.00545		193.487	0.00735	0.01381	0.01377	0.00895
	193.962	0.000213678	0.02545	0.000258874	0.00198	0.000209352	0.000911332	0.000204195	0.06358	0.00060763	0.000154945	0.000196788	0.000268147		193.962	0.000213678	0.02545	0.000258874	0.00198	0.000209352	0.000911332	0.000204195	0.06358	0.00060763	0.000154945	0.000196788	0.000268147	0.00783625	0.0189705		193.962	0.00736	0.01424	0.01305	0.00911	0.01027	0.01088	0.0162	0.04325	0.01604	0.00942	0.01427	0.00561		193.962	0.00736	0.01424	0.01305	0.00911
	194.438	0.000228442	0.02259	0.000240579	0.00198	0.000325587	0.000845819	0.000200743	0.06294	0.000640182	0.000232008	0.000429778	0.000179522		194.438	0.000228442	0.02259	0.000240579	0.00198	0.000325587	0.000845819	0.000200743	0.06294	0.000640182	0.000232008	0.000429778	0.000179522	0.00756939	0.0185614		194.438	0.0077	0.01351	0.01349	0.00945	0.00974	0.01173	0.01837	0.04283	0.0157	0.01002	0.01436	0.00551		194.438	0.0077	0.01351	0.01349	0.00945
	194.913	4.89518e-05	0.01921	0.000242409	0.0019	0.000199077	0.000937964	0.000296226	0.06263	0.00084815	0.000299233	0.000532813	0.000121575		194.913	4.89518e-05	0.01921	0.000242409	0.0019	0.000199077	0.000937964	0.000296226	0.06263	0.00084815	0.000299233	0.000532813	0.000121575	0.0072722	0.0182476		194.913	0.00731	0.01348	0.01345	0.00954	0.00946	0.01184	0.01795	0.04344	0.01521	0.00793	0.01433	0.00527		194.913	0.00731	0.01348	0.01345	0.00954
	195.389	9.40185e-05	0.01895	0.000253843	0.0019	0	0.000935833	0.000185213	0.0591	0.00101	0.000392692	0.000562517	0.000148276		195.389	9.40185e-05	0.01895	0.000253843	0.0019	0	0.000935833	0.000185213	0.0591	0.00101	0.000392692	0.000562517	0.000148276	0.00696103	0.0172588		195.389	0.00757	0.01289	0.01297	0.00995	0.00943	0.01248	0.01773	0.04553	0.01464	0.00725	0.01421	0.00585		195.389	0.00757	0.01289	0.01297	0.00995
	195.864	0.000171331	0.01884	0.000283115	0.002	0.000123942	0.000866591	0.000100659	0.05489	0.000822832	0.000276278	0.000171725	0.000119303		195.864	0.000171331	0.01884	0.000283115	0.002	0.000123942	0.000866591	0.000100659	0.05489	0.000822832	0.000276278	0.000171725	0.000119303	0.00655548	0.0161185		195.864	0.00752	0.0134	0.01347	0.00971	0.0089	0.01288	0.01719	0.04679	0.016	0.00882	0.01248	0.00516		195.864	0.00752	0.0134	0.01347	0.00971
	196.339	0.000260299	0.0186	0.000381451	0.00197	0.000209994	0.000901212	0.000149551	0.05153	0.000580504	0.000320548	0	0.000155662		196.339	0.000260299	0.0186	0.000381451	0.00197	0.000209994	0.000901212	0.000149551	0.05153	0.000580504	0.000320548	0	0.000155662	0.00625494	0.0151875		196.339	0.00746	0.0141	0.01175	0.00972	0.00987	0.01256	0.01657	0.04668	0.0148	0.00838	0.01404	0.00552		196.339	0.00746	0.0141	0.01175	0.00972
	196.815	0.000191145	0.01947	0.00036773	0.002	0.000192655	0.000980574	0.000251361	0.05038	0.000967506	4.50899e-05	0.000269191	7.15816e-05		196.815	0.000191145	0.01947	0.00036773	0.002	0.000192655	0.000980574	0.000251361	0.05038	0.000967506	4.50899e-05	0.000269191	7.15816e-05	0.00626557	0.0149313		196.815	0.00684	0.01309	0.01164	0.00974	0.01042	0.01135	0.01658	0.04578	0.01491	0.00791	0.01166	0.00594		196.815	0.00684	0.01309	0.01164	0.00974
	197.29	0.000240485	0.02145	0.000293635	0.00192	0.000259442	0.000941692	0.000206495	0.04736	0.000739645	0.000136909	0.000645131	8.57843e-05		197.29	0.000240485	0.02145	0.000293635	0.00192	0.000259442	0.000941692	0.000206495	0.04736	0.000739645	0.000136909	0.000645131	8.57843e-05	0.00618993	0.0142991		197.29	0.00655	0.01422	0.01268	0.00934	0.00967	0.01145	0.0155	0.04266	0.01415	0.0076	0.01349	0.00563		197.29	0.00655	0.01422	0.01268	0.00934
	197.766	0.000179878	0.02081	0.000293177	0.00196	0.000166326	0.000949149	0.000240432	0.04214	0.000817407	0.000170522	0.000605216	4.48805e-05		197.766	0.000179878	0.02081	0.000293177	0.00196	0.000166326	0.000949149	0.000240432	0.04214	0.000817407	0.000170522	0.000605216	4.48805e-05	0.00569808	0.0128814		197.766	0.00714	0.01472	0.01308	0.00971	0.00937	0.01108	0.01552	0.04027	0.01337	0.00968	0.01458	0.00492		197.766	0.00714	0.01472	0.01308	0.00971
	198.241	0.000227276	0.01993	0.000190268	0.00188	0.000220269	0.00101	0.00023583	0.03724	0.00104	2.86936e-05	0.00026455	0.000182931		198.241	0.000227276	0.01993	0.000190268	0.00188	0.000220269	0.00101	0.00023583	0.03724	0.00104	2.86936e-05	0.00026455	0.000182931	0.00520415	0.0115403		198.241	0.00697	0.01443	0.0124	0.00956	0.00928	0.01058	0.01626	0.03904	0.01519	0.00953	0.01295	0.00553		198.241	0.00697	0.01443	0.0124	0.00956
	198.716	0.000102177	0.01991	0.000223656	0.0019	0.000337789	0.00114	0.00033764	0.03113	0.00095123	2.29549e-05	0.000289613	0.000178954		198.716	0.000102177	0.01991	0.000223656	0.0019	0.000337789	0.00114	0.00033764	0.03113	0.00095123	2.29549e-05	0.000289613	0.000178954	0.00471033	0.0100248		198.716	0.00717	0.01375	0.01275	0.00946	0.00905	0.01157	0.01771	0.03913	0.01586	0.00882	0.0141	0.00602		198.716	0.00717	0.01375	0.01275	0.00946
	199.192	0.000209405	0.01987	0.000177462	0.00195	0.000283203	0.00107	0.000271493	0.02869	0.00139	2.13152e-05	0.000241344	0.000302234		199.192	0.000209405	0.01987	0.000177462	0.00195	0.000283203	0.00107	0.000271493	0.02869	0.00139	2.13152e-05	0.000241344	0.000302234	0.0045397	0.00942861		199.192	0.00716	0.01405	0.01221	0.00986	0.00908	0.01208	0.01752	0.03925	0.01501	0.00931	0.0133	0.00594		199.192	0.00716	0.01405	0.01221	0.00986
	199.667	0.000258357	0.01811	0.000217253	0.00191	0.000113024	0.000917724	0.00014725	0.02819	0.00102	0.00022381	0.000154089	6.19238e-05		199.667	0.000258357	0.01811	0.000217253	0.00191	0.000113024	0.000917724	0.00014725	0.02819	0.00102	0.00022381	0.000154089	6.19238e-05	0.00427695	0.00908994		199.667	0.00703	0.01454	0.01242	0.00963	0.01028	0.01274	0.01614	0.03778	0.01396	0.00923	0.01335	0.0055		199.667	0.00703	0.01454	0.01242	0.00963
	200.143	6.99311e-05	0.01724	0.000218625	0.00188	6.10075e-05	0.000985368	0.000149551	0.02939	0.000907828	0.000328746	8.53986e-05	0.000147708		200.143	6.99311e-05	0.01724	0.000218625	0.00188	6.10075e-05	0.000985368	0.000149551	0.02939	0.000907828	0.000328746	8.53986e-05	0.000147708	0.00428868	0.00927275		200.143	0.00723	0.01435	0.01229	0.00949	0.01023	0.01299	0.01536	0.03827	0.0146	0.00877	0.01348	0.00562		200.143	0.00723	0.01435	0.01229	0.00949
	200.618	0.000114609	0.01517	0.000215881	0.00187	1.54124e-05	0.000997619	0.000139773	0.03089	0.000819216	0.000301693	0.000685974	4.54487e-05		200.618	0.000114609	0.01517	0.000215881	0.00187	1.54124e-05	0.000997619	0.000139773	0.03089	0.000819216	0.000301693	0.000685974	4.54487e-05	0.00427214	0.00939591		200.618	0.00739	0.01362	0.01117	0.01013	0.00973	0.01304	0.01547	0.03956	0.01525	0.00919	0.01454	0.00556		200.618	0.00739	0.01362	0.01117	0.01013
	201.093	0.000209405	0.01091	0.000390598	0.00192	5.97231e-05	0.00111	0.000288173	0.02869	0.00114	0.000317269	0.000278474	0.000202247		201.093	0.000209405	0.01091	0.000390598	0.00192	5.97231e-05	0.00111	0.000288173	0.02869	0.00114	0.000317269	0.000278474	0.000202247	0.00379299	0.00840034		201.093	0.00709	0.01353	0.01282	0.00989	0.0086	0.01204	0.0169	0.0408	0.01401	0.00999	0.01391	0.00575		201.093	0.00709	0.01353	0.01282	0.00989
	201.569	0.000193476	0.00665	0.000284487	0.00204	4.04576e-05	0.00104	6.38468e-05	0.02722	0.00125	8.0342e-05	0.000311891	0.000161343		201.569	0.000193476	0.00665	0.000284487	0.00204	4.04576e-05	0.00104	6.38468e-05	0.02722	0.00125	8.0342e-05	0.000311891	0.000161343	0.00327799	0.00776512		201.569	0.00725	0.01244	0.01374	0.01013	0.00929	0.01082	0.01528	0.04074	0.01373	0.00937	0.01363	0.00592		201.569	0.00725	0.01244	0.01374	0.01013
	202.044	0.000190368	0.00374	0.000283573	0.00194	0.000191371	0.001	0.000200168	0.02904	0.000956656	0.000254143	0.000265478	0.000154525		202.044	0.000190368	0.00374	0.000283573	0.00194	0.000191371	0.001	0.000200168	0.02904	0.000956656	0.000254143	0.000265478	0.000154525	0.00318469	0.00821104		202.044	0.00685	0.01206	0.01274	0.00998	0.01078	0.01092	0.01626	0.04294	0.01563	0.00793	0.01393	0.00542		202.044	0.00685	0.01206	0.01274	0.00998
	202.52	0.000213678	0.00265	0.000125321	0.00203	2.18343e-05	0.00111	0.000231229	0.03062	0.00146	0.000229549	0.000116031	0.00015907		202.52	0.000213678	0.00265	0.000125321	0.00203	2.18343e-05	0.00111	0.000231229	0.03062	0.00146	0.000229549	0.000116031	0.00015907	0.00324723	0.00866427		202.52	0.00713	0.01195	0.01307	0.00956	0.0097	0.01183	0.01668	0.0454	0.01426	0.00853	0.01327	0.00572		202.52	0.00713	0.01195	0.01307	0.00956
	202.995	0.000320518	0.00212	0.000124406	0.00196	2.50452e-05	0.00108	0.000319234	0.03104	0.000895169	0.00031071	0.000323958	0.000123848		202.995	0.000320518	0.00212	0.000124406	0.00196	2.50452e-05	0.00108	0.000319234	0.03104	0.000895169	0.00031071	0.000323958	0.000123848	0.00322024	0.00878937		202.995	0.00706	0.01087	0.01259	0.00961	0.00938	0.01184	0.0183	0.0499	0.01411	0.00936	0.01357	0.00542		202.995	0.00706	0.01087	0.01259	0.00961
	203.47	0.000263019	0.00168	0.000233719	0.00192	0.000270359	0.00102	0.000203619	0.02767	0.00124	0.000236107	0.000284043	8.80568e-05		203.47	0.000263019	0.00168	0.000233719	0.00192	0.000270359	0.00102	0.000203619	0.02767	0.00124	0.000236107	0.000284043	8.80568e-05	0.00292574	0.00781827		203.47	0.00739	0.01052	0.01278	0.0096	0.00906	0.01124	0.01825	0.05208	0.01326	0.00882	0.01245	0.00501		203.47	0.00739	0.01052	0.01278	0.0096
	203.946	0.000116163	0.00153	0.000244696	0.00193	0.000490629	0.000945953	0.000201319	0.02338	0.00171	0.000187738	6.68337e-05	0.000293144		203.946	0.000116163	0.00153	0.000244696	0.00193	0.000490629	0.000945953	0.000201319	0.02338	0.00171	0.000187738	6.68337e-05	0.000293144	0.00259137	0.00658101		203.946	0.00719	0.01025	0.01415	0.00972	0.01058	0.01263	0.01735	0.05128	0.01383	0.00849	0.01452	0.00489		203.946	0.00719	0.01025	0.01415	0.00972
	204.421	6.5269e-05	0.00132	0.000273053	0.002	0.000136785	0.000947019	4.88917e-05	0.02074	0.00106	0.00022135	0.000419567	0.000280645		204.421	6.5269e-05	0.00132	0.000273053	0.002	0.000136785	0.000947019	4.88917e-05	0.02074	0.00106	0.00022135	0.000419567	0.000280645	0.00229271	0.00584058		204.421	0.0072	0.01106	0.01412	0.00904	0.01003	0.01187	0.01614	0.04364	0.01331	0.00871	0.0133	0.00476		204.421	0.0072	0.01106	0.01412	0.00904
	204.897	0.000204743	0.00107	0.000234633	0.002	0.000222838	0.000911332	0.000111588	0.01885	0.00118	0.000130351	0.00055045	0.000145436		204.897	0.000204743	0.00107	0.000234633	0.002	0.000222838	0.000911332	0.000111588	0.01885	0.00118	0.000130351	0.00055045	0.000145436	0.00213428	0.00529604		204.897	0.00668	0.0112	0.01413	0.00888	0.00939	0.01171	0.01622	0.03347	0.01366	0.00871	0.014	0.00549		204.897	0.00668	0.0112	0.01413	0.00888
	205.372	0.000169389	0.00118	0.000231889	0.00201	0.00031467	0.000822383	7.42003e-05	0.01678	0.000817407	5.16484e-05	0.000562517	0.000199406		205.372	0.000169389	0.00118	0.000231889	0.00201	0.00031467	0.000822383	7.42003e-05	0.01678	0.000817407	5.16484e-05	0.000562517	0.000199406	0.00193446	0.00470962		205.372	0.00691	0.01101	0.01391	0.00967	0.00978	0.01017	0.01836	0.02765	0.01218	0.0088	0.01354	0.0053		205.372	0.00691	0.01101	0.01391	0.00967
	205.847	0.000183375	0.00119	0.000122577	0.00197	0.000122657	0.000921452	0.000186364	0.01664	0.000793898	9.26393e-05	0.000223707	0		205.847	0.000183375	0.00119	0.000122577	0.00197	0.000122657	0.000921452	0.000186364	0.01664	0.000793898	9.26393e-05	0.000223707	0	0.00187056	0.00468882		205.847	0.00731	0.0104	0.01249	0.0099	0.00974	0.0112	0.01723	0.02389	0.01338	0.00815	0.01413	0.00564		205.847	0.00731	0.0104	0.01249	0.0099
	206.323	0.000207462	0.000915356	0.00025796	0.00192	4.49529e-05	0.000741956	0.000284147	0.01622	0.000741453	0.000306611	0.000251555	0.000223835		206.323	0.000207462	0.000915356	0.00025796	0.00192	4.49529e-05	0.000741956	0.000284147	0.01622	0.000741453	0.000306611	0.000251555	0.000223835	0.00184294	0.00455627		206.323	0.007	0.01011	0.01278	0.0098	0.00865	0.01103	0.01575	0.02123	0.01222	0.00836	0.01488	0.00586		206.323	0.007	0.01011	0.01278	0.0098
	206.798	0.000305366	0.000978353	0.00028403	0.00199	7.89886e-05	0.000820785	0.000142649	0.01307	0.00074507	0.000291855	0.000152232	0.000167024		206.798	0.000305366	0.000978353	0.00028403	0.00199	7.89886e-05	0.000820785	0.000142649	0.01307	0.00074507	0.000291855	0.000152232	0.000167024	0.00158553	0.00365738		206.798	0.00676	0.01042	0.01234	0.00966	0.00857	0.01156	0.01503	0.01998	0.01217	0.00825	0.01494	0.00612		206.798	0.00676	0.01042	0.01234	0.00966
	207.274	0.000317798	0.000932813	0.000314674	0.00195	7.51355e-05	0.000712661	0.000261714	0.0105	0.00105	8.936e-05	0.000368514	0.000235197		207.274	0.000317798	0.000932813	0.000314674	0.00195	7.51355e-05	0.000712661	0.000261714	0.0105	0.00105	8.936e-05	0.000368514	0.000235197	0.00140066	0.00291492		207.274	0.00716	0.01087	0.01308	0.00902	0.00914	0.01045	0.01619	0.01893	0.01431	0.00955	0.01482	0.0055		207.274	0.00716	0.01087	0.01308	0.00902
	207.749	0.000288272	0.00104	0.000125321	0.00208	0.000211279	0.000690823	0.000243308	0.00856	0.000553377	2.54143e-05	0.000413998	0.000132937		207.749	0.000288272	0.00104	0.000125321	0.00208	0.000211279	0.000690823	0.000243308	0.00856	0.000553377	2.54143e-05	0.000413998	0.000132937	0.00119706	0.00238674		207.749	0.00759	0.01052	0.01273	0.00965	0.00919	0.01085	0.01676	0.01749	0.01276	0.00901	0.01368	0.00547		207.749	0.00759	0.01052	0.01273	0.00965
	208.224	0.000223003	0.000947993	0.000358125	0.00194	0.000228618	0.000739292	8.28283e-05	0.00685	0.00106	9.59185e-05	0.000433491	0.000208496		208.224	0.000223003	0.000947993	0.000358125	0.00194	0.000228618	0.000739292	8.28283e-05	0.00685	0.00106	9.59185e-05	0.000433491	0.000208496	0.00109731	0.00188977		208.224	0.00735	0.01019	0.01322	0.00983	0.00968	0.01004	0.0154	0.01631	0.01384	0.00777	0.01308	0.00565		208.224	0.00735	0.01019	0.01322	0.00983
	208.7	0.000206297	0.00106	0.000391513	0.00197	0.000184949	0.000723313	0.000119066	0.00572	0.000716135	0.000344323	0.000382437	0.000236901		208.7	0.000206297	0.00106	0.000391513	0.00197	0.000184949	0.000723313	0.000119066	0.00572	0.000716135	0.000344323	0.000382437	0.000236901	0.00100458	0.00157289		208.7	0.00664	0.012	0.01238	0.00983	0.00955	0.01088	0.01489	0.01548	0.0131	0.00773	0.01416	0.00563		208.7	0.00664	0.012	0.01238	0.00983
	209.175	0.0002366	0.00106	0.000332969	0.00191	0.000160546	0.000837297	5.98204e-05	0.0052	0.00143	0.00040253	0.000413998	0.000290303		209.175	0.0002366	0.00106	0.000332969	0.00191	0.000160546	0.000837297	5.98204e-05	0.0052	0.00143	0.00040253	0.000413998	0.000290303	0.00102784	0.00143001		209.175	0.00656	0.01121	0.01327	0.00999	0.00905	0.01061	0.01534	0.0144	0.01256	0.00859	0.01376	0.00579		209.175	0.00656	0.01121	0.01327	0.00999
	209.651	0.000295265	0.000748376	0.00014636	0.00187	0.000155409	0.000679105	0.000246184	0.00417	0.000795706	0.000236107	0.000282187	0.000213609		209.651	0.000295265	0.000748376	0.00014636	0.00187	0.000155409	0.000679105	0.000246184	0.00417	0.000795706	0.000236107	0.000282187	0.000213609	0.000819859	0.00116184		209.651	0.00683	0.00978	0.0121	0.0095	0.00874	0.00951	0.01697	0.01354	0.01245	0.0087	0.01379	0.00538		209.651	0.00683	0.00978	0.0121	0.0095
	210.126	0.000376462	0.000778736	0.00021085	0.00199	8.47683e-05	0.000688692	0.000403788	0.00324	0.000929529	0.000193477	4.82688e-05	0.000211336		210.126	0.000376462	0.000778736	0.00021085	0.00199	8.47683e-05	0.000688692	0.000403788	0.00324	0.000929529	0.000193477	4.82688e-05	0.000211336	0.000762992	0.00094664		210.126	0.00715	0.01008	0.01278	0.00944	0.00892	0.00879	0.01649	0.01365	0.01254	0.00822	0.01307	0.00544		210.126	0.00715	0.01008	0.01278	0.00944
	210.601	0.000369858	0.000809855	0.000283115	0.00194	7.57777e-05	0.000623711	0.000345693	0.00259	0.00114	0.000237747	0.000177295	0.000219858		210.601	0.000369858	0.000809855	0.000283115	0.00194	7.57777e-05	0.000623711	0.000345693	0.00259	0.00114	0.000237747	0.000177295	0.000219858	0.000734409	0.000787539		210.601	0.00746	0.01058	0.01249	0.0098	0.00898	0.00976	0.01557	0.01262	0.01156	0.00881	0.01374	0.00555		210.601	0.00746	0.01058	0.01249	0.0098
	211.077	0.00025486	0.000759761	8.00407e-05	0.00196	0.00022926	0.000694019	0.000318084	0.00203	0.000694434	0.000379575	0.000324886	0.000311891		211.077	0.00025486	0.000759761	8.00407e-05	0.00196	0.00022926	0.000694019	0.000318084	0.00203	0.000694434	0.000379575	0.000324886	0.000311891	0.000669734	0.000653182		211.077	0.00786	0.01131	0.0134	0.01047	0.00953	0.00978	0.0148	0.01189	0.01214	0.00801	0.01466	0.00556		211.077	0.00786	0.01131	0.0134	0.01047
	211.552	0.000282444	0.000772664	0.000176547	0.00196	0.000179169	0.000604004	0.000224902	0.0017	0.00087166	0.000305792	0.000624709	6.306e-05		211.552	0.000282444	0.000772664	0.000176547	0.00196	0.000179169	0.000604004	0.000224902	0.0017	0.00087166	0.000305792	0.000624709	6.306e-05	0.000647079	0.000611262		211.552	0.00752	0.01042	0.01339	0.00953	0.00951	0.00955	0.01489	0.01163	0.01295	0.00831	0.01336	0.00532		211.552	0.00752	0.01042	0.01339	0.00953
	212.028	0.000331396	0.000581395	0.000241037	0.0019	0.000103392	0.000551273	9.43322e-05	0.00145	0.00138	0.000414827	0.0006507	4.65849e-05		212.028	0.000331396	0.000581395	0.000241037	0.0019	0.000103392	0.000551273	9.43322e-05	0.00145	0.00138	0.000414827	0.0006507	4.65849e-05	0.000645411	0.000606429		212.028	0.00716	0.01043	0.01232	0.00983	0.00863	0.00948	0.01533	0.01177	0.01424	0.00895	0.01341	0.00535		212.028	0.00716	0.01043	0.01232	0.00983
	212.503	0.000254472	0.000550276	0.000325651	0.00184	0.000130363	0.000464987	9.83586e-05	0.00127	0.000556994	0.000477133	0.000200501	0.000101123		212.503	0.000254472	0.000550276	0.000325651	0.00184	0.000130363	0.000464987	9.83586e-05	0.00127	0.000556994	0.000477133	0.000200501	0.000101123	0.000522488	0.000524611		212.503	0.00642	0.01131	0.01244	0.01004	0.00914	0.01034	0.01631	0.01198	0.01334	0.0079	0.01483	0.00599		212.503	0.00642	0.01131	0.01244	0.01004
	212.978	0.000313136	0.000531301	0.000308728	0.00189	0.000222196	0.000443149	0.00024906	0.00121	0.000312857	0.000203315	0.000422352	0.00020111		212.978	0.000313136	0.000531301	0.000308728	0.00189	0.000222196	0.000443149	0.00024906	0.00121	0.000312857	0.000203315	0.000422352	0.00020111	0.0005256	0.000510134		212.978	0.00682	0.01206	0.01249	0.00987	0.01015	0.01001	0.01623	0.01175	0.01324	0.00772	0.01493	0.00564		212.978	0.00682	0.01206	0.01249	0.00987
	213.454	0.000245147	0.000640597	0.000242409	0.00204	0.000276139	0.000482564	0.000417017	0.00107	0.000399661	0.000239386	0.000387078	0.000159638		213.454	0.000245147	0.000640597	0.000242409	0.00204	0.000276139	0.000482564	0.000417017	0.00107	0.000399661	0.000239386	0.000387078	0.000159638	0.00054997	0.000529279		213.454	0.00722	0.01114	0.01299	0.00973	0.0091	0.01	0.01591	0.01093	0.01304	0.00808	0.01366	0.00539		213.454	0.00722	0.01114	0.01299	0.00973
	213.929	0.000378016	0.000680066	0.000240122	0.00193	0.000261369	0.00049801	0.000215123	0.000871287	0.001	0.000427124	0.000349949	0.000127824		213.929	0.000378016	0.000680066	0.000240122	0.00193	0.000261369	0.00049801	0.000215123	0.000871287	0.001	0.000427124	0.000349949	0.000127824	0.000581574	0.000502013		213.929	0.00752	0.00973	0.01342	0.00959	0.00907	0.00922	0.01384	0.01119	0.01269	0.00878	0.01347	0.00562		213.929	0.00752	0.00973	0.01342	0.00959
	214.405	0.000289437	0.000686897	0.000330682	0.002	0.000323661	0.000531034	0.000135171	0.000888586	0.000296581	0.000359899	0.000416782	4.82892e-05		214.405	0.000289437	0.000686897	0.000330682	0.002	0.000323661	0.000531034	0.000135171	0.000888586	0.000296581	0.000359899	0.000416782	4.82892e-05	0.000525585	0.000516827		214.405	0.00705	0.01077	0.01307	0.01031	0.00937	0.01037	0.01473	0.01068	0.01244	0.00815	0.01237	0.00505		214.405	0.00705	0.01077	0.01307	0.01031
	214.88	0.000363642	0.000659573	0.000233719	0.00203	0.000291552	0.000544882	5.17677e-06	0.000893305	0.000122973	0.000365638	0.000103035	8.29438e-05		214.88	0.000363642	0.000659573	0.000233719	0.00203	0.000291552	0.000544882	5.17677e-06	0.000893305	0.000122973	0.000365638	0.000103035	8.29438e-05	0.000474703	0.000554724		214.88	0.00666	0.0113	0.01176	0.00957	0.00919	0.01076	0.0148	0.01036	0.01118	0.0073	0.01398	0.00581		214.88	0.00666	0.0113	0.01176	0.00957
	215.355	0.000336058	0.000459955	0.000344861	0.00196	0.000200361	0.000447943	0.00013057	0.000666833	0.000853576	0.000444341	0.000250626	6.07876e-05		215.355	0.000336058	0.000459955	0.000344861	0.00196	0.000200361	0.000447943	0.00013057	0.000666833	0.000853576	0.000444341	0.000250626	6.07876e-05	0.000512993	0.000506515		215.355	0.00682	0.0107	0.01191	0.00978	0.00919	0.01006	0.01602	0.00997	0.01242	0.00824	0.01368	0.00589		215.355	0.00682	0.0107	0.01191	0.00978
	215.831	0.0003718	0.000568492	0.000215424	0.00193	0.000184307	0.00040693	0.000310606	0.000602876	0.00103	0.000247585	0.000140165	9.26016e-05		215.831	0.0003718	0.000568492	0.000215424	0.00193	0.000184307	0.00040693	0.000310606	0.000602876	0.00103	0.000247585	0.000140165	9.26016e-05	0.000508399	0.000517073		215.831	0.0067	0.01055	0.01246	0.00956	0.00904	0.0085	0.01646	0.00994	0.01212	0.00886	0.01484	0.00621		215.831	0.0067	0.01055	0.01246	0.00956
	216.306	0.000490295	0.00061555	0.000255215	0.00192	0.000151555	0.000478836	4.94669e-05	0.000581906	0.000524443	5.32881e-05	0.000197716	0.000103396		216.306	0.000490295	0.00061555	0.000255215	0.00192	0.000151555	0.000478836	4.94669e-05	0.000581906	0.000524443	5.32881e-05	0.000197716	0.000103396	0.000451806	0.000508318		216.306	0.00674	0.01123	0.01204	0.00979	0.00826	0.00931	0.01602	0.01039	0.01288	0.00792	0.01418	0.00664		216.306	0.00674	0.01123	0.01204	0.00979
	216.782	0.00030692	0.000730919	0.000339372	0.00205	0.000239535	0.00033609	0.000107562	0.000693045	0.000877085	0.000150846	0.000206999	0.000273828		216.782	0.00030692	0.000730919	0.000339372	0.00205	0.000239535	0.00033609	0.000107562	0.000693045	0.000877085	0.000150846	0.000206999	0.000273828	0.000526017	0.00053918		216.782	0.00683	0.0105	0.01176	0.00969	0.00837	0.00846	0.01731	0.00937	0.0126	0.00979	0.0147	0.00624		216.782	0.00683	0.0105	0.01176	0.00969
	217.257	0.000257968	0.000814409	0.000217711	0.00196	0.000331367	0.000527838	0	0.000532103	0.000660074	4.0171e-05	0.00037594	0.000293144		217.257	0.000257968	0.000814409	0.000217711	0.00196	0.000331367	0.000527838	0	0.000532103	0.000660074	4.0171e-05	0.00037594	0.000293144	0.000500894	0.000517353		217.257	0.00635	0.01022	0.01066	0.00939	0.00926	0.00903	0.01495	0.00973	0.01321	0.00888	0.01368	0.00534		217.257	0.00635	0.01022	0.01066	0.00939
	217.732	0.000225722	0.000680066	0.00022137	0.00201	0.000281919	0.000506532	0.000190965	0.000502746	0.000726986	0.000363179	7.14749e-05	0.000182931		217.732	0.000225722	0.000680066	0.00022137	0.00201	0.000281919	0.000506532	0.000190965	0.000502746	0.000726986	0.000363179	7.14749e-05	0.000182931	0.000496991	0.000518985		217.732	0.007	0.01178	0.01092	0.00978	0.00944	0.0091	0.01559	0.01001	0.01407	0.00812	0.01361	0.00562		217.732	0.007	0.01178	0.01092	0.00978
	218.208	0.000273897	0.000696764	0.000296379	0.00195	0.00016761	0.000407463	0.000143799	0.000528434	0.0012	0.00031071	0.00013738	0.000247127		218.208	0.000273897	0.000696764	0.000296379	0.00195	0.00016761	0.000407463	0.000143799	0.000528434	0.0012	0.00031071	0.00013738	0.000247127	0.000529964	0.000538603		218.208	0.00632	0.01206	0.01155	0.00958	0.00927	0.00842	0.01534	0.01073	0.01279	0.0089	0.01359	0.00614		218.208	0.00632	0.01206	0.01155	0.00958
	218.683	0.000355095	0.000785567	0.000260704	0.00193	0.000121373	0.000338754	0.000158754	0.000388462	0.000692626	0.000326287	0.000551378	0.000229516		218.683	0.000355095	0.000785567	0.000260704	0.00193	0.000121373	0.000338754	0.000158754	0.000388462	0.000692626	0.000326287	0.000551378	0.000229516	0.000511543	0.00049031		218.683	0.0064	0.0123	0.01137	0.0092	0.00868	0.00999	0.0158	0.01003	0.0126	0.00933	0.01383	0.00535		218.683	0.0064	0.0123	0.01137	0.0092
	219.159	0.000183763	0.000870575	0.000304154	0.002	0.000165683	0.000307328	0.000184638	0.000434071	0.000683584	0.000428764	0.000326742	0.000103964		219.159	0.000183763	0.000870575	0.000304154	0.002	0.000165683	0.000307328	0.000184638	0.000434071	0.000683584	0.000428764	0.000326742	0.000103964	0.000499439	0.000522582		219.159	0.00672	0.01138	0.01062	0.00892	0.00926	0.00984	0.01692	0.00998	0.01472	0.0089	0.01454	0.00542		219.159	0.00672	0.01138	0.01062	0.00892
	219.634	0.000205908	0.000902453	0.000313302	0.00202	0.000262011	0.000386158	0.000210522	0.000497504	0.000390619	0.000426305	0.000562517	0.000215881		219.634	0.000205908	0.000902453	0.000313302	0.00202	0.000262011	0.000386158	0.000210522	0.000497504	0.000390619	0.000426305	0.000562517	0.000215881	0.000532765	0.000507781		219.634	0.00678	0.01035	0.01095	0.00956	0.00854	0.00999	0.01563	0.01056	0.01484	0.00842	0.01547	0.00566		219.634	0.00678	0.01035	0.01095	0.00956
	220.109	0.00033295	0.000655019	0.000375048	0.00194	0.000226691	0.000324373	0.00025021	0.000394753	0.000112122	0.000302512	0.000400074	9.71465e-05		220.109	0.00033295	0.000655019	0.000375048	0.00194	0.000226691	0.000324373	0.00025021	0.000394753	0.000112122	0.000302512	0.000400074	9.71465e-05	0.000450908	0.0004911		220.109	0.00696	0.01108	0.0105	0.00933	0.00871	0.00919	0.01591	0.01074	0.01277	0.00716	0.01408	0.0054		220.109	0.00696	0.01108	0.0105	0.00933
	220.585	0.000316632	0.000634525	0.000387397	0.00195	0.000123299	0.00031372	0.00023583	0.00040314	0.000989207	0.000283657	0.000303536	0.000120439		220.585	0.000316632	0.000634525	0.000387397	0.00195	0.000123299	0.00031372	0.00023583	0.00040314	0.000989207	0.000283657	0.000303536	0.000120439	0.000505115	0.000512671		220.585	0.00672	0.01112	0.01134	0.00925	0.00847	0.00886	0.01566	0.00967	0.01495	0.00874	0.01354	0.00636		220.585	0.00672	0.01112	0.01134	0.00925
	221.06	0.000246313	0.00064591	0.000232347	0.00197	6.10075e-05	0.000384027	0.000106411	0.000361201	0.000983782	0.000309891	0.00021164	0.000115894		221.06	0.000246313	0.00064591	0.000232347	0.00197	6.10075e-05	0.000384027	0.000106411	0.000361201	0.000983782	0.000309891	0.00021164	0.000115894	0.000469035	0.000538339		221.06	0.0066	0.01085	0.01054	0.0091	0.00812	0.01056	0.01538	0.00959	0.01411	0.00921	0.01401	0.00594		221.06	0.0066	0.01085	0.01054	0.0091
	221.536	0.000288272	0.000532819	0.000217711	0.00202	0.00011174	0.000411724	0.000200168	0.000309301	0.000755921	0.000543538	0.000400074	5.90833e-05		221.536	0.000288272	0.000532819	0.000217711	0.00202	0.00011174	0.000411724	0.000200168	0.000309301	0.000755921	0.000543538	0.000400074	5.90833e-05	0.000487529	0.000521424		221.536	0.00689	0.01063	0.0119	0.00928	0.00808	0.01083	0.01565	0.00937	0.01181	0.00839	0.01467	0.00498		221.536	0.00689	0.01063	0.0119	0.00928
	222.011	0.000433573	0.000504736	0.000149562	0.0019	0.000253021	0.000422377	9.54826e-05	0.000285711	0.00112	0.000308251	0.000461338	0.000192589		222.011	0.000433573	0.000504736	0.000149562	0.0019	0.000253021	0.000422377	9.54826e-05	0.000285711	0.00112	0.000308251	0.000461338	0.000192589	0.000510553	0.00051165		222.011	0.00742	0.01131	0.01161	0.00948	0.00939	0.0095	0.01565	0.00923	0.01317	0.00742	0.01264	0.00552		222.011	0.00742	0.01131	0.01161	0.00948
	222.486	0.000350044	0.000498664	0.000272596	0.00184	0.000232471	0.000434095	0.00030773	0.000304059	0.000911445	0.000379575	0.000458553	0.000115894		222.486	0.000350044	0.000498664	0.000272596	0.00184	0.000232471	0.000434095	0.00030773	0.000304059	0.000911445	0.000379575	0.000458553	0.000115894	0.000508761	0.000462523		222.486	0.00701	0.01169	0.01017	0.00954	0.00886	0.00879	0.01723	0.00978	0.0135	0.00749	0.0133	0.00554		222.486	0.00701	0.01169	0.01017	0.00954
	222.962	0.000245147	0.000692969	0.000271681	0.00183	0.000132932	0.000299339	0.000238706	0.000330795	0.000426788	0.000399251	0.000542095	5.85151e-05		222.962	0.000245147	0.000692969	0.000271681	0.00183	0.000132932	0.000299339	0.000238706	0.000330795	0.000426788	0.000399251	0.000542095	5.85151e-05	0.000455685	0.000465515		222.962	0.00684	0.01224	0.01107	0.00946	0.00836	0.00948	0.01452	0.00899	0.01339	0.00891	0.01327	0.00542		222.962	0.00684	0.01224	0.01107	0.00946
	223.437	0.00025758	0.000771146	0.00026665	0.00202	0.000148345	0.000279631	0.000140923	0.000301438	0.0006655	3.52521e-05	0.000520746	0.00014714		223.437	0.00025758	0.000771146	0.00026665	0.00202	0.000148345	0.000279631	0.000140923	0.000301438	0.0006655	3.52521e-05	0.000520746	0.00014714	0.000462863	0.000538474		223.437	0.00735	0.01242	0.01172	0.00943	0.00855	0.00951	0.01571	0.00928	0.01442	0.0083	0.0137	0.00621		223.437	0.00735	0.01242	0.01172	0.00943
	223.913	0.000481359	0.000727883	6.44899e-05	0.00194	0.000210636	0.000354733	0.000285297	0.00027208	0.00111	0.000111495	0.000415854	0.000136914		223.913	0.000481359	0.000727883	6.44899e-05	0.00194	0.000210636	0.000354733	0.000285297	0.00027208	0.00111	0.000111495	0.000415854	0.000136914	0.000509228	0.000537617		223.913	0.00695	0.01133	0.01238	0.00952	0.00873	0.00992	0.01505	0.00896	0.01213	0.00878	0.01386	0.00534		223.913	0.00695	0.01133	0.01238	0.00952
	224.388	0.000371023	0.000909284	0.000249727	0.00195	0.000247883	0.000307861	0.000156453	0.000288332	0.000784856	0.00044598	0.000622853	0.000426081		224.388	0.000371023	0.000909284	0.000249727	0.00195	0.000247883	0.000307861	0.000156453	0.000288332	0.000784856	0.00044598	0.000622853	0.000426081	0.000563361	0.000492585		224.388	0.00661	0.0104	0.01256	0.00959	0.0082	0.01042	0.01477	0.00891	0.01281	0.00756	0.01575	0.00568		224.388	0.00661	0.0104	0.01256	0.00959
	224.863	0.00027817	0.000650465	0.00021954	0.00197	9.7612e-05	0.000202933	0.000104111	0.000402092	0.00102	0.000168062	0.000499396	0.000224403		224.863	0.00027817	0.000650465	0.00021954	0.00197	9.7612e-05	0.000202933	0.000104111	0.000402092	0.00102	0.000168062	0.000499396	0.000224403	0.000486399	0.000537858		224.863	0.00684	0.01015	0.0113	0.00956	0.00813	0.01025	0.01542	0.00923	0.0119	0.00842	0.01429	0.00585		224.863	0.00684	0.01015	0.0113	0.00956
	225.339	0.000348878	0.000770387	0.00020033	0.002	5.97231e-05	0.000158724	0.000142073	0.000320835	0.00144	0.000253323	0.000614499	8.57843e-05		225.339	0.000348878	0.000770387	0.00020033	0.002	5.97231e-05	0.000158724	0.000142073	0.000320835	0.00144	0.000253323	0.000614499	8.57843e-05	0.00053288	0.000604711		225.339	0.00674	0.0121	0.01234	0.00956	0.00814	0.00992	0.01583	0.00881	0.01176	0.00864	0.01355	0.00599		225.339	0.00674	0.0121	0.01234	0.00956
	225.814	0.000269235	0.000844769	0.000114801	0.00194	0.000286414	0.000405332	0.000161055	0.000349144	0.000945805	0.000341044	0.000350877	7.44222e-05		225.814	0.000269235	0.000844769	0.000114801	0.00194	0.000286414	0.000405332	0.000161055	0.000349144	0.000945805	0.000341044	0.000350877	7.44222e-05	0.000506908	0.000523373		225.814	0.00696	0.01144	0.01049	0.00968	0.00855	0.00947	0.01587	0.00959	0.01146	0.0089	0.01479	0.00561		225.814	0.00696	0.01144	0.01049	0.00968
	226.29	0.000300315	0.000570769	0.000280828	0.00191	0.0002588	0.000340351	0.000153002	0.000263693	0.00107	0.000427944	0.000436275	0.000102259		226.29	0.000300315	0.000570769	0.000280828	0.00191	0.0002588	0.000340351	0.000153002	0.000263693	0.00107	0.000427944	0.000436275	0.000102259	0.00050952	0.000507417		226.29	0.00654	0.0117	0.0115	0.00878	0.00959	0.0102	0.01515	0.00971	0.01163	0.00797	0.01413	0.00537		226.29	0.00654	0.0117	0.0115	0.00878
	226.765	0.000327122	0.000622381	0.000323364	0.00207	0.000170179	0.000278566	0.000167382	0.000169329	0.00115	0.000287756	0.000358303	0.000102259		226.765	0.000327122	0.000622381	0.000323364	0.00207	0.000170179	0.000278566	0.000167382	0.000169329	0.00115	0.000287756	0.000358303	0.000102259	0.00050222	0.000569252		226.765	0.00662	0.01195	0.01134	0.00903	0.00892	0.00984	0.01575	0.00966	0.01175	0.00755	0.01267	0.00549		226.765	0.00662	0.01195	0.01134	0.00903
	227.24	0.000306531	0.000398476	0.000233719	0.00193	8.15574e-05	0.000271109	0.000237556	0.000204454	0.000566036	0.000182819	0.000344379	0.000185771		227.24	0.000306531	0.000398476	0.000233719	0.00193	8.15574e-05	0.000271109	0.000237556	0.000204454	0.000566036	0.000182819	0.000344379	0.000185771	0.000411867	0.000493776		227.24	0.00649	0.0117	0.01232	0.00932	0.00921	0.01075	0.01552	0.0092	0.01159	0.00829	0.01273	0.00573		227.24	0.00649	0.0117	0.01232	0.00932
	227.716	0.000349656	0.000510808	0.000146817	0.00201	0.00011752	0.000278034	0.000149551	0.000266838	6.14864e-05	0.00026972	0.000736099	0.000188044		227.716	0.000349656	0.000510808	0.000146817	0.00201	0.00011752	0.000278034	0.000149551	0.000266838	6.14864e-05	0.00026972	0.000736099	0.000188044	0.000423714	0.00053333		227.716	0.00678	0.01095	0.01185	0.0092	0.01035	0.00941	0.0147	0.00853	0.01299	0.00774	0.01275	0.00558		227.716	0.00678	0.01095	0.01185	0.0092
	228.191	0.000290991	0.000552553	0.000133554	0.00209	0.000157335	0.000288154	0.000310606	0.000138924	0.000622097	0.000207414	0.000323029	0.000176114		228.191	0.000290991	0.000552553	0.000133554	0.00209	0.000157335	0.000288154	0.000310606	0.000138924	0.000622097	0.000207414	0.000323029	0.000176114	0.000440898	0.000542066		228.191	0.00703	0.01136	0.01168	0.00891	0.00841	0.00881	0.01488	0.00914	0.01222	0.00915	0.01355	0.00537		228.191	0.00703	0.01136	0.01168	0.00891
	228.667	0.000459603	0.000636043	0.000247897	0.00193	0.000164399	0.000280164	0.000158179	0.000266838	0.000508167	9.67384e-05	0.000327671	1.53389e-05		228.667	0.000459603	0.000636043	0.000247897	0.00193	0.000164399	0.000280164	0.000158179	0.000266838	0.000508167	9.67384e-05	0.000327671	1.53389e-05	0.000424253	0.000506251		228.667	0.00686	0.01038	0.0114	0.00928	0.00903	0.0093	0.01499	0.00956	0.01223	0.00886	0.01331	0.00573		228.667	0.00686	0.01038	0.0114	0.00928
	229.142	0.000437069	0.000560902	0.000219083	0.00203	0.000286414	0.000275903	0.000112738	0.000186629	0.0011	0.000344323	0.000228348	6.07876e-05		229.142	0.000437069	0.000560902	0.000219083	0.00203	0.000286414	0.000275903	0.000112738	0.000186629	0.0011	0.000344323	0.000228348	6.07876e-05	0.00048685	0.000557621		229.142	0.00662	0.00951	0.01185	0.00982	0.00842	0.00918	0.01508	0.00908	0.01335	0.00962	0.01319	0.00612		229.142	0.00662	0.00951	0.01185	0.00982
	229.617	0.000444451	0.000517639	5.67145e-05	0.00204	0.000121373	0.000164583	0.00013287	0.000102227	0.000113931	0.000229549	0.000482688	0.000228948		229.617	0.000444451	0.000517639	5.67145e-05	0.00204	0.000121373	0.000164583	0.00013287	0.000102227	0.000113931	0.000229549	0.000482688	0.000228948	0.000386248	0.000544481		229.617	0.00619	0.01092	0.01119	0.00923	0.00768	0.01004	0.015	0.0089	0.01298	0.00796	0.01371	0.00594		229.617	0.00619	0.01092	0.01119	0.00923
	230.093	0.000359757	0.000658814	0.000127608	0.00186	0.000134859	0.000154463	0.000106987	0.000285711	0.000124781	0.000100018	0.000596862	0.000275532		230.093	0.000359757	0.000658814	0.000127608	0.00186	0.000134859	0.000154463	0.000106987	0.000285711	0.000124781	0.000100018	0.000596862	0.000275532	0.000398783	0.000497619		230.093	0.00631	0.01143	0.01108	0.00903	0.00741	0.01009	0.01603	0.00863	0.01274	0.00844	0.01344	0.00584		230.093	0.00631	0.01143	0.01108	0.00903
	230.568	0.000470869	0.000817445	0.00023692	0.00196	0.00013807	0.000219444	0.000119641	0.000263168	0.000643799	0.000197576	0.000578297	8.408e-05		230.568	0.000470869	0.000817445	0.00023692	0.00196	0.00013807	0.000219444	0.000119641	0.000263168	0.000643799	0.000197576	0.000578297	8.408e-05	0.000477442	0.000522063		230.568	0.00667	0.01247	0.01072	0.009	0.00753	0.0093	0.01759	0.00946	0.01226	0.00773	0.01287	0.00576		230.568	0.00667	0.01247	0.01072	0.009
	231.044	0.000557118	0.000685379	0.000172888	0.00199	0.00019394	0.000236488	0.000217999	0.000154127	0.000922296	0.000250864	0.000647915	4.48805e-05		231.044	0.000557118	0.000685379	0.000172888	0.00199	0.00019394	0.000236488	0.000217999	0.000154127	0.000922296	0.000250864	0.000647915	4.48805e-05	0.000506158	0.000539019		231.044	0.00697	0.0108	0.01144	0.00851	0.00805	0.0085	0.01653	0.00955	0.00973	0.00835	0.01192	0.00588		231.044	0.00697	0.0108	0.01144	0.00851
	231.519	0.000382679	0.000749894	0	0.00199	0.000269717	0.000229564	0.00030658	7.54905e-05	0.000672733	0.000452539	0.000696184	4.54487e-06		231.519	0.000382679	0.000749894	0	0.00199	0.000269717	0.000229564	0.00030658	7.54905e-05	0.000672733	0.000452539	0.000696184	4.54487e-06	0.000485827	0.000539675		231.519	0.00689	0.01129	0.01169	0.00911	0.00781	0.01003	0.01455	0.00923	0.01188	0.00828	0.01354	0.00584		231.519	0.00689	0.01129	0.01169	0.00911
	231.994	0.000386564	0.000826553	8.18702e-05	0.00209	0.000315312	0.000205063	0.000216849	0.000194493	5.60611e-05	0.000342683	0.000565302	7.78308e-05		231.994	0.000386564	0.000826553	8.18702e-05	0.00209	0.000315312	0.000205063	0.000216849	0.000194493	5.60611e-05	0.000342683	0.000565302	7.78308e-05	0.000446548	0.000563034		231.994	0.00707	0.01095	0.01066	0.00868	0.00907	0.01024	0.01452	0.00957	0.0129	0.00735	0.01385	0.00605		231.994	0.00707	0.01095	0.01066	0.00868
	232.47	0.000359757	0.000738509	9.8793e-05	0.00207	0.000324303	0.000132093	0.000415292	0.000317165	0.00050455	0.00044598	0.000606144	0.000106804		232.47	0.000359757	0.000738509	9.8793e-05	0.00207	0.000324303	0.000132093	0.000415292	0.000317165	0.00050455	0.00044598	0.000606144	0.000106804	0.000509949	0.000528881		232.47	0.00691	0.01179	0.01085	0.00913	0.00936	0.01151	0.01534	0.00943	0.01117	0.00803	0.01354	0.00573		232.47	0.00691	0.01179	0.01085	0.00913
	232.945	0.000229219	0.000513844	0.000153678	0.00199	0.000228618	0.000104928	0.000201319	0.00031035	0.000889744	0.000366458	0.000660911	0.000176114		232.945	0.000229219	0.000513844	0.000153678	0.00199	0.000228618	0.000104928	0.000201319	0.00031035	0.000889744	0.000366458	0.000660911	0.000176114	0.000485432	0.000527984		232.945	0.00674	0.01147	0.00985	0.00891	0.00871	0.01089	0.01569	0.00932	0.01113	0.00796	0.01295	0.00561		232.945	0.00674	0.01147	0.00985	0.00891
	233.421	0.000318187	0.000510808	0.00023006	0.00188	0.000148345	0.000287621	0.00014725	0.000209696	0.00112	0.000415647	0.00019586	0.000230084		233.421	0.000318187	0.000510808	0.00023006	0.00188	0.000148345	0.000287621	0.00014725	0.000209696	0.00112	0.000415647	0.00019586	0.000230084	0.000474463	0.000516717		233.421	0.00715	0.01099	0.01153	0.00956	0.00719	0.00997	0.0144	0.00909	0.01164	0.00763	0.01235	0.00514		233.421	0.00715	0.01099	0.01153	0.00956
	233.896	0.000264961	0.000512326	0.000268022	0.002	0.000240819	0.000232227	0.000159905	9.59359e-05	0.00125	8.60807e-05	0.00053467	0.000182363		233.896	0.000264961	0.000512326	0.000268022	0.002	0.000240819	0.000232227	0.000159905	9.59359e-05	0.00125	8.60807e-05	0.00053467	0.000182363	0.000485609	0.000572908		233.896	0.00685	0.01151	0.01172	0.00955	0.00674	0.01003	0.01464	0.00868	0.01365	0.00864	0.01259	0.00585		233.896	0.00685	0.01151	0.01172	0.00955
	234.371	0.000379959	0.00064591	0.000127608	0.00205	0.000109813	0.000300937	0.000270342	0.000136302	0.00067635	0.000427944	0.000817784	9.48741e-05		234.371	0.000379959	0.00064591	0.000127608	0.00205	0.000109813	0.000300937	0.000270342	0.000136302	0.00067635	0.000427944	0.000817784	9.48741e-05	0.000503152	0.00054398		234.371	0.00752	0.01082	0.01119	0.00968	0.00839	0.01028	0.01485	0.0092	0.01147	0.0088	0.01426	0.00629		234.371	0.00752	0.01082	0.01119	0.00968
	234.847	0.000448725	0.000390886	0.000153678	0.00207	0.000197793	0.000213053	0.000148401	0.000237481	0.00073422	0.000336125	0.000783439	0.000176114		234.847	0.000448725	0.000390886	0.000153678	0.00207	0.000197793	0.000213053	0.000148401	0.000237481	0.00073422	0.000336125	0.000783439	0.000176114	0.000490826	0.00054201		234.847	0.00683	0.01111	0.01127	0.00921	0.00833	0.00935	0.01513	0.0083	0.01129	0.00956	0.01385	0.00565		234.847	0.00683	0.01111	0.01127	0.00921
	235.322	0.000453775	0.000437944	0.000177462	0.00204	0.000143207	0.000243413	0.000239282	0.000209696	0.000925913	0.000471395	0.000581082	0.000176682		235.322	0.000453775	0.000437944	0.000177462	0.00204	0.000143207	0.000243413	0.000239282	0.000209696	0.000925913	0.000471395	0.000581082	0.000176682	0.000508321	0.000532533		235.322	0.00678	0.01087	0.01108	0.00883	0.00927	0.00881	0.01502	0.00884	0.01267	0.00906	0.01389	0.0054		235.322	0.00678	0.01087	0.01108	0.00883
	235.798	0.000329453	0.000475135	6.90636e-05	0.00194	0.000136143	0.000196541	0.000354896	0.00032765	0.000833683	0.000360719	0.000571799	0.000176682		235.798	0.000329453	0.000475135	6.90636e-05	0.00194	0.000136143	0.000196541	0.000354896	0.00032765	0.000833683	0.000360719	0.000571799	0.000176682	0.00048098	0.000504556		235.798	0.00662	0.01022	0.00942	0.00938	0.00879	0.00855	0.01535	0.0092	0.01355	0.00895	0.01285	0.00571		235.798	0.00662	0.01022	0.00942	0.00938
	236.273	0.000360145	0.000569251	0.00025613	0.00206	0.000287056	0.000220509	0.000255962	0.000280993	0.00149	0.000339404	0.000465051	0.000355068		236.273	0.000360145	0.000569251	0.00025613	0.00206	0.000287056	0.000220509	0.000255962	0.000280993	0.00149	0.000339404	0.000465051	0.000355068	0.000578297	0.0005802		236.273	0.0066	0.01023	0.01051	0.00918	0.00826	0.00912	0.01552	0.00898	0.0121	0.00801	0.01265	0.00544		236.273	0.0066	0.01023	0.01051	0.00918
	236.748	0.000340331	0.000598093	0.000176089	0.002	0.000241461	0.000308394	0.00030888	0.000260547	0.000947614	0.000309891	0.000555091	0.000163615		236.748	0.000340331	0.000598093	0.000176089	0.002	0.000241461	0.000308394	0.00030888	0.000260547	0.000947614	0.000309891	0.000555091	0.000163615	0.000517501	0.000516674		236.748	0.00658	0.01124	0.01107	0.00877	0.00778	0.01013	0.01632	0.00927	0.01145	0.00799	0.01331	0.00574		236.748	0.00658	0.01124	0.01107	0.00877
	237.224	0.000242039	0.00040303	0.000164198	0.00207	0.000207425	0.000419714	0.000270917	0.000167232	0.000459339	0.000374656	0.000583867	0.000174977		237.224	0.000242039	0.00040303	0.000164198	0.00207	0.000207425	0.000419714	0.000270917	0.000167232	0.000459339	0.000374656	0.000583867	0.000174977	0.000461449	0.000524064		237.224	0.00647	0.0104	0.01195	0.00861	0.00856	0.01036	0.01582	0.00908	0.01074	0.008	0.01257	0.00663		237.224	0.00647	0.0104	0.01195	0.00861
	237.699	0.00040832	0.000510049	0.000215881	0.00206	0.000165041	0.000340351	0.000404363	0.000218608	0.000629331	0.000233648	0.000667409	0.00024031		237.699	0.00040832	0.000510049	0.000215881	0.00206	0.000165041	0.000340351	0.000404363	0.000218608	0.000629331	0.000233648	0.000667409	0.00024031	0.000507776	0.000516215		237.699	0.00646	0.01081	0.01045	0.00891	0.00907	0.01062	0.01408	0.00947	0.01048	0.00917	0.01433	0.00586		237.699	0.00646	0.01081	0.01045	0.00891
	238.175	0.000532253	0.000354454	0.000305984	0.00193	0.000298616	0.00029348	0.000318659	9.90813e-05	0.000811982	0.000198396	0.000478047	0.000103964		238.175	0.000532253	0.000354454	0.000305984	0.00193	0.000298616	0.00029348	0.000318659	9.90813e-05	0.000811982	0.000198396	0.000478047	0.000103964	0.000477076	0.000497348		238.175	0.00641	0.00995	0.00871	0.00889	0.0084	0.01014	0.01449	0.00787	0.00937	0.00964	0.01299	0.00555		238.175	0.00641	0.00995	0.00871	0.00889
	238.65	0.000399773	0.00045616	0.000277169	0.00212	0.000235039	0.000280697	0.000158754	0.000185057	0.000370727	0.000241846	0.00022742	0.000110781		238.65	0.000399773	0.00045616	0.000277169	0.00212	0.000235039	0.000280697	0.000158754	0.000185057	0.000370727	0.000241846	0.00022742	0.000110781	0.000421952	0.000544059		238.65	0.00684	0.01078	0.01139	0.00875	0.00819	0.01097	0.01486	0.00879	0.00972	0.00896	0.01317	0.00621		238.65	0.00684	0.01078	0.01139	0.00875
	239.125	0.000477863	0.000402271	0.000305527	0.00201	0.00020871	0.000240749	0.000152427	0.00021022	0.000584121	0.000287756	0.000567158	8.408e-05		239.125	0.000477863	0.000402271	0.000305527	0.00201	0.00020871	0.000240749	0.000152427	0.00021022	0.000584121	0.000287756	0.000567158	8.408e-05	0.000460907	0.000513109		239.125	0.00724	0.01092	0.01069	0.0094	0.00792	0.01039	0.01605	0.0096	0.01125	0.00776	0.01168	0.0049		239.125	0.00724	0.01092	0.01069	0.0094
	239.601	0.00045766	0.000688415	0.000190725	0.00208	0.00013229	0.000295078	6.55724e-05	0.000301438	0.000817407	0.000282017	0.000760233	0.000111917		239.601	0.00045766	0.000688415	0.000190725	0.00208	0.00013229	0.000295078	6.55724e-05	0.000301438	0.000817407	0.000282017	0.000760233	0.000111917	0.000515229	0.000555838		239.601	0.00652	0.01089	0.01032	0.00983	0.00843	0.00923	0.01438	0.00957	0.01213	0.00859	0.01206	0.00506		239.601	0.00652	0.01089	0.01032	0.00983
	240.076	0.000476309	0.00066185	0.000209935	0.00196	0.000290267	0.000214118	0.000171408	0.000397374	0	0.0004468	0.00050775	0.000187476		240.076	0.000476309	0.00066185	0.000209935	0.00196	0.000290267	0.000214118	0.000171408	0.000397374	0	0.0004468	0.00050775	0.000187476	0.000460274	0.000506175		240.076	0.00634	0.01139	0.01087	0.0091	0.00822	0.00925	0.01543	0.00906	0.01113	0.00824	0.01298	0.00499		240.076	0.00634	0.01139	0.01087	0.0091
	240.552	0.000416867	0.000592021	0.000116631	0.00206	0.000369898	0.000170442	0.000255387	0.000336038	0.00022967	0.000442701	0.000421424	0.000205655		240.552	0.000416867	0.000592021	0.000116631	0.00206	0.000369898	0.000170442	0.000255387	0.000336038	0.00022967	0.000442701	0.000421424	0.000205655	0.000468061	0.00051919		240.552	0.00639	0.01102	0.01049	0.0085	0.00799	0.00948	0.01516	0.00933	0.01098	0.0079	0.01348	0.00477		240.552	0.00639	0.01102	0.01049	0.0085
	241.027	0.000383844	0.000552553	9.55914e-05	0.00207	0.00024403	0.000176301	0.000267466	0.000294623	0.000853576	0.000322188	0.000309106	0.000338593		241.027	0.000383844	0.000552553	9.55914e-05	0.00207	0.00024403	0.000176301	0.000267466	0.000294623	0.000853576	0.000322188	0.000309106	0.000338593	0.000492323	0.0005334		241.027	0.00648	0.0112	0.01127	0.00871	0.00887	0.00989	0.01502	0.00885	0.01079	0.00861	0.01245	0.00469		241.027	0.00648	0.0112	0.01127	0.00871
	241.502	0.000339166	0.00064667	0.00012898	0.00199	0.000334578	0.00026525	0.000200168	0.000159369	0.000775813	0.000284476	0.000206999	0.000280077		241.502	0.000339166	0.00064667	0.00012898	0.00199	0.000334578	0.00026525	0.000200168	0.000159369	0.000775813	0.000284476	0.000206999	0.000280077	0.000467629	0.000516782		241.502	0.00645	0.01136	0.01028	0.00864	0.00795	0.01048	0.01433	0.0085	0.0122	0.00849	0.01267	0.00539		241.502	0.00645	0.01136	0.01028	0.00864
	241.978	0.000241262	0.000663368	0.00016374	0.00193	0.000258158	0.000215716	0.000217999	0.000214414	0.000356259	0.000291035	0.000521674	0.000158502		241.978	0.000241262	0.000663368	0.00016374	0.00193	0.000258158	0.000215716	0.000217999	0.000214414	0.000356259	0.000291035	0.000521674	0.000158502	0.000436011	0.000493989		241.978	0.00668	0.01115	0.00863	0.00911	0.0084	0.00954	0.0143	0.00841	0.01002	0.00781	0.01474	0.00539		241.978	0.00668	0.01115	0.00863	0.00911
	242.453	0.00030692	0.000497146	0.000237378	0.00201	6.6145e-05	0.000272707	0.000249635	0.00020655	0.000886127	0.000340224	0.000736099	0.00011703		242.453	0.00030692	0.000497146	0.000237378	0.00201	6.6145e-05	0.000272707	0.000249635	0.00020655	0.000886127	0.000340224	0.000736099	0.00011703	0.00049383	0.000535267		242.453	0.00684	0.01162	0.0107	0.00874	0.00842	0.01009	0.01562	0.00957	0.01014	0.00802	0.01359	0.00498		242.453	0.00684	0.01162	0.0107	0.00874
	242.929	0.000450279	0.000589744	0.000162368	0.00205	0.000369256	0.000315318	0.000220875	0.000165136	0.000327325	0.000118873	0.00085213	0.000254512		242.929	0.000450279	0.000589744	0.000162368	0.00205	0.000369256	0.000315318	0.000220875	0.000165136	0.000327325	0.000118873	0.00085213	0.000254512	0.000489651	0.000533114		242.929	0.00629	0.01076	0.01122	0.00913	0.00877	0.01128	0.0143	0.00866	0.00996	0.00754	0.01142	0.00492		242.929	0.00629	0.01076	0.01122	0.00913
	243.404	0.000465042	0.000693728	0.000283573	0.00201	0.000337147	0.00032597	0.000341667	8.64996e-05	0.000795706	0.000323008	0.000949595	0.000105668		243.404	0.000465042	0.000693728	0.000283573	0.00201	0.000337147	0.00032597	0.000341667	8.64996e-05	0.000795706	0.000323008	0.000949595	0.000105668	0.0005598	0.000526743		243.404	0.00634	0.01089	0.01123	0.00917	0.00798	0.01064	0.01561	0.00896	0.01082	0.00807	0.01114	0.00549		243.404	0.00634	0.01089	0.01123	0.00917
	243.879	0.000375297	0.00060796	0.000302325	0.00213	0.000168894	0.000258326	0.000208796	3.77453e-05	0.000784856	0.000532881	0.000496611	0.00018009		243.879	0.000375297	0.00060796	0.000302325	0.00213	0.000168894	0.000258326	0.000208796	3.77453e-05	0.000784856	0.000532881	0.000496611	0.00018009	0.000506982	0.000553804		243.879	0.00664	0.01008	0.01002	0.00864	0.0088	0.01001	0.01538	0.00846	0.01102	0.00894	0.01332	0.00526		243.879	0.00664	0.01008	0.01002	0.00864
	244.355	0.000482525	0.000384055	0.000156422	0.00205	0.000170821	0.000249804	0.000132295	6.71027e-05	0.000737837	0.000459917	0.000692471	0.000144868		244.355	0.000482525	0.000384055	0.000156422	0.00205	0.000170821	0.000249804	0.000132295	6.71027e-05	0.000737837	0.000459917	0.000692471	0.000144868	0.000477343	0.000542975		244.355	0.00661	0.01163	0.01019	0.00839	0.00955	0.01049	0.01425	0.0084	0.01014	0.00858	0.014	0.00565		244.355	0.00661	0.01163	0.01019	0.00839
	244.83	0.00045766	0.000743822	0.000328395	0.00203	0.000337147	0.000278034	0.000138047	9.75086e-05	0.000933146	0.00049271	0.000743525	0.000181795		244.83	0.00045766	0.000743822	0.000328395	0.00203	0.000337147	0.000278034	0.000138047	9.75086e-05	0.000933146	0.00049271	0.000743525	0.000181795	0.000563482	0.000530887		244.83	0.00643	0.01084	0.01084	0.00899	0.00698	0.01048	0.01338	0.00828	0.01131	0.00718	0.01452	0.00593		244.83	0.00643	0.01084	0.01084	0.00899
	245.306	0.000386952	0.000609478	0.000242409	0.002	0.000213205	0.000221575	1.20791e-05	7.70633e-05	0.00109	0.0002689	0.000565302	0.000335184		245.306	0.000386952	0.000609478	0.000242409	0.002	0.000213205	0.000221575	1.20791e-05	7.70633e-05	0.00109	0.0002689	0.000565302	0.000335184	0.000501846	0.000551916		245.306	0.0063	0.01073	0.01015	0.00918	0.00826	0.00986	0.01365	0.00908	0.01011	0.00778	0.01358	0.00546		245.306	0.0063	0.01073	0.01015	0.00918
	245.781	0.000397053	0.000746858	0.000338	0.00191	0.000122657	0.000196008	0.000149551	0.000184532	0.000189884	0.000397611	0.000659983	0.000338024		245.781	0.000397053	0.000746858	0.000338	0.00191	0.000122657	0.000196008	0.000149551	0.000184532	0.000189884	0.000397611	0.000659983	0.000338024	0.00046918	0.000494525		245.781	0.0064	0.01082	0.0106	0.00945	0.00781	0.01022	0.01359	0.00867	0.01126	0.00737	0.0155	0.00573		245.781	0.0064	0.01082	0.0106	0.00945
	246.256	0.00037957	0.000641356	0.000152306	0.00204	0.000137427	0.000125168	0.000217999	0.000253208	0.000323708	0.000418926	0.000742597	0.000196565		246.256	0.00037957	0.000641356	0.000152306	0.00204	0.000137427	0.000125168	0.000217999	0.000253208	0.000323708	0.000418926	0.000742597	0.000196565	0.000469069	0.000532273		246.256	0.00677	0.01061	0.01197	0.00909	0.00794	0.01084	0.01387	0.00884	0.01068	0.00772	0.0153	0.00511		246.256	0.00677	0.01061	0.01197	0.00909
	246.732	0.000423472	0.000875129	0.00019347	0.00219	0.000240177	0.000184823	0.000228928	0.000220181	0.000920487	0.000423845	0.00080943	0.000223267		246.732	0.000423472	0.000875129	0.00019347	0.00219	0.000240177	0.000184823	0.000228928	0.000220181	0.000920487	0.000423845	0.00080943	0.000223267	0.000577767	0.000579783		246.732	0.00675	0.01096	0.01132	0.00909	0.00861	0.01061	0.01331	0.00818	0.01077	0.00817	0.01282	0.00533		246.732	0.00675	0.01096	0.01132	0.00909
	247.207	0.000505835	0.000755207	0.000189353	0.00224	0.000292836	6.71116e-05	0.000301978	0.000287283	0.00081379	0.000338584	0.000806645	0.00037836		247.207	0.000505835	0.000755207	0.000189353	0.00224	0.000292836	6.71116e-05	0.000301978	0.000287283	0.00081379	0.000338584	0.000806645	0.00037836	0.000581415	0.000576655		247.207	0.00647	0.01133	0.00978	0.00854	0.0087	0.01077	0.01391	0.00792	0.01062	0.0095	0.01286	0.00532		247.207	0.00647	0.01133	0.00978	0.00854
	247.683	0.000652302	0.000590503	0.000381908	0.00218	0.000231828	0.000246608	0.000253662	0.000229093	0.00095123	0.000414007	0.000868838	0.000228948		247.683	0.000652302	0.000590503	0.000381908	0.00218	0.000231828	0.000246608	0.000253662	0.000229093	0.00095123	0.000414007	0.000868838	0.000228948	0.000602411	0.000558617		247.683	0.00587	0.01064	0.01065	0.00871	0.00876	0.01016	0.01506	0.00793	0.00973	0.00871	0.0136	0.00526		247.683	0.00587	0.01064	0.01065	0.00871
	248.158	0.00043163	0.000594298	0.000289976	0.00219	0.000191371	0.000252467	0.000230654	5.45209e-05	0.00137	0.000454178	0.000324886	0.000129529		248.158	0.00043163	0.000594298	0.000289976	0.00219	0.000191371	0.000252467	0.000230654	5.45209e-05	0.00137	0.000454178	0.000324886	0.000129529	0.000542792	0.000621306		248.158	0.00661	0.01087	0.01032	0.00865	0.00835	0.01106	0.01434	0.00819	0.00928	0.00826	0.01169	0.00537		248.158	0.00661	0.01087	0.01032	0.00865
	248.633	0.000470869	0.000407584	0.00027351	0.00223	0.000221553	0.000268979	0.000144374	0.000189775	0.000600396	0.000523863	0.000663696	0.000439716		248.633	0.000470869	0.000407584	0.00027351	0.00223	0.000221553	0.000268979	0.000144374	0.000189775	0.000600396	0.000523863	0.000663696	0.000439716	0.000536193	0.000558615		248.633	0.00672	0.01117	0.0097	0.00905	0.00829	0.0106	0.01522	0.00833	0.01166	0.00817	0.01229	0.00571		248.633	0.00672	0.01117	0.0097	0.00905
	249.109	0.000449502	0.000341551	0.000261619	0.00222	0.000190086	0.000223705	0.000203044	0.000240626	0.00102	0.00044844	0.00077787	0.00013521		249.109	0.000449502	0.000341551	0.000261619	0.00222	0.000190086	0.000223705	0.000203044	0.000240626	0.00102	0.00044844	0.00077787	0.00013521	0.000542638	0.000590243		249.109	0.00606	0.01046	0.01166	0.00962	0.00756	0.00984	0.01624	0.00825	0.01115	0.00807	0.01424	0.00614		249.109	0.00606	0.01046	0.01166	0.00962
	249.584	0.000407931	0.000336238	0.00021085	0.00223	0.000280634	0.000235956	0.000216274	0.000128963	0.000748687	0.000238567	0.000734242	8.18076e-05		249.584	0.000407931	0.000336238	0.00021085	0.00223	0.000280634	0.000235956	0.000216274	0.000128963	0.000748687	0.000238567	0.000734242	8.18076e-05	0.000487512	0.000588209		249.584	0.00628	0.01047	0.01314	0.00917	0.0075	0.00851	0.01516	0.00815	0.01141	0.00827	0.01392	0.00585		249.584	0.00628	0.01047	0.01314	0.00917
	250.059	0.000396276	0.000604165	0.000171516	0.00211	0.000300542	0.00019228	7.65011e-05	0.000177193	0.000468382	0.000414827	0.000761161	0.000255649		250.059	0.000396276	0.000604165	0.000171516	0.00211	0.000300542	0.00019228	7.65011e-05	0.000177193	0.000468382	0.000414827	0.000761161	0.000255649	0.000494041	0.000545676		250.059	0.00657	0.01146	0.01159	0.00839	0.00735	0.00984	0.01395	0.00795	0.00857	0.00721	0.01328	0.00558		250.059	0.00657	0.01146	0.01159	0.00839
	250.535	0.00034849	0.000565456	0.000199416	0.00203	0.000236324	0.000149669	0.000137472	0	0.00057327	0.000382854	0.000946811	0.000384609		250.535	0.00034849	0.000565456	0.000199416	0.00203	0.000236324	0.000149669	0.000137472	0	0.00057327	0.000382854	0.000946811	0.000384609	0.000496198	0.000544731		250.535	0.00626	0.01121	0.0108	0.00834	0.00802	0.01084	0.01454	0.00784	0.00842	0.00883	0.01346	0.00544		250.535	0.00626	0.01121	0.0108	0.00834
	251.01	0.00064764	0.000481207	0.000300038	0.00203	0.000222838	0.000198139	0.000208796	0.000183484	0.000622097	0.00040335	0.000858627	0.000401084		251.01	0.00064764	0.000481207	0.000300038	0.00203	0.000222838	0.000198139	0.000208796	0.000183484	0.000622097	0.00040335	0.000858627	0.000401084	0.000546442	0.000512811		251.01	0.00619	0.00987	0.01122	0.0089	0.00842	0.00974	0.01368	0.00842	0.01007	0.00785	0.01445	0.00555		251.01	0.00619	0.00987	0.01122	0.0089
	251.486	0.000554398	0.000557107	0.000303697	0.0022	0.000283203	0.000215183	0.000287023	0.000289905	0.000294773	0.000457458	0.00061914	0.000425513		251.486	0.000554398	0.000557107	0.000303697	0.0022	0.000283203	0.000215183	0.000287023	0.000289905	0.000294773	0.000457458	0.00061914	0.000425513	0.000540617	0.000539044		251.486	0.00657	0.01107	0.01101	0.00933	0.0087	0.01017	0.01531	0.00827	0.01021	0.00873	0.0122	0.00563		251.486	0.00657	0.01107	0.01101	0.00933
	251.961	0.000613063	0.0004258	0.000150934	0.00216	0.000261369	0.000150735	0.000120791	0.000276274	0.000477424	0.000276278	0.000170797	0.000269283		251.961	0.000613063	0.0004258	0.000150934	0.00216	0.000261369	0.000150735	0.000120791	0.000276274	0.000477424	0.000276278	0.000170797	0.000269283	0.000446062	0.000559689		251.961	0.00656	0.01229	0.01014	0.00925	0.00809	0.00974	0.01459	0.00817	0.01042	0.00824	0.0131	0.00545		251.961	0.00656	0.01229	0.01014	0.00925
	252.436	0.000594803	0.00053965	0.000180206	0.00203	0.000145776	0.000355798	0.000216849	0.000191872	0.00077943	0.00022545	0.000714749	0.000211336		252.436	0.000594803	0.00053965	0.000180206	0.00203	0.000145776	0.000355798	0.000216849	0.000191872	0.00077943	0.00022545	0.000714749	0.000211336	0.000515493	0.00052701		252.436	0.00629	0.01217	0.01019	0.00891	0.00795	0.00947	0.0143	0.00839	0.01169	0.00767	0.01546	0.00567		252.436	0.00629	0.01217	0.01019	0.00891
	252.912	0.000550513	0.00056242	0.000260246	0.00213	0.000154124	0.000540621	0.000316933	0.000155699	0.000177225	0.000373017	0.00114	0.000216449		252.912	0.000550513	0.00056242	0.000260246	0.00213	0.000154124	0.000540621	0.000316933	0.000155699	0.000177225	0.000373017	0.00114	0.000216449	0.000548104	0.000570224		252.912	0.00624	0.01091	0.01003	0.00894	0.00912	0.00953	0.01552	0.00897	0.01055	0.00741	0.01431	0.00563		252.912	0.00624	0.01091	0.01003	0.00894
	253.387	0.000456883	0.000438703	0.000190725	0.00222	0.000169537	0.000338221	0.000363524	0.000291477	0.00069986	0.000299233	0.000917107	0.000223835		253.387	0.000456883	0.000438703	0.000190725	0.00222	0.000169537	0.000338221	0.000363524	0.000291477	0.00069986	0.000299233	0.000917107	0.000223835	0.000550759	0.000568629		253.387	0.00614	0.01035	0.00987	0.0081	0.00773	0.00984	0.01562	0.00849	0.01086	0.0093	0.01451	0.00576		253.387	0.00614	0.01035	0.00987	0.0081
	253.863	0.00044484	0.000569251	0.000220455	0.00222	0.000352559	0.000240749	0.000137472	0.000501173	0.000701668	0.00040171	0.000807574	0.000168728		253.863	0.00044484	0.000569251	0.000220455	0.00222	0.000352559	0.000240749	0.000137472	0.000501173	0.000701668	0.00040171	0.000807574	0.000168728	0.000563848	0.000561695		253.863	0.00608	0.01083	0.01092	0.00842	0.00735	0.00933	0.01437	0.00825	0.01091	0.00929	0.01587	0.00584		253.863	0.00608	0.01083	0.01092	0.00842
	254.338	0.000523706	0.000485761	4.71096e-05	0.00215	0.000240177	0.000256728	0.000113889	0.000514279	0.000943997	0.000395152	0.00101	0.00025224		254.338	0.000523706	0.000485761	4.71096e-05	0.00215	0.000240177	0.000256728	0.000113889	0.000514279	0.000943997	0.000395152	0.00101	0.00025224	0.000577753	0.000576937		254.338	0.00595	0.01071	0.00957	0.0089	0.00853	0.00933	0.01245	0.009	0.01149	0.00737	0.01366	0.00525		254.338	0.00595	0.01071	0.00957	0.0089
	254.813	0.00053303	0.0004258	6.76915e-05	0.0022	0.000184949	0.00025513	0.000341091	0.000331844	0.00122	0.000473034	0.00103	0.000280645		254.813	0.00053303	0.0004258	6.76915e-05	0.0022	0.000184949	0.00025513	0.000341091	0.000331844	0.00122	0.000473034	0.00103	0.000280645	0.000611935	0.000602572		254.813	0.00637	0.01037	0.01029	0.00868	0.00814	0.01023	0.01319	0.00842	0.011	0.00834	0.0144	0.0054		254.813	0.00637	0.01037	0.01029	0.00868
	255.289	0.000617336	0.000470581	0.000281743	0.00224	0.000290267	0.000378168	0.000362374	0.00016199	0.000591354	0.000241846	0.000826139	0.000151685		255.289	0.000617336	0.000470581	0.000281743	0.00224	0.000290267	0.000378168	0.000362374	0.00016199	0.000591354	0.000241846	0.000826139	0.000151685	0.000551124	0.000568347		255.289	0.00617	0.0102	0.01048	0.00862	0.00768	0.00943	0.01432	0.00845	0.01161	0.00899	0.01376	0.00508		255.289	0.00617	0.0102	0.01048	0.00862
	255.764	0.000536527	0.000245158	0.000306441	0.00209	0.000429621	0.000135288	0.000222601	0.000192396	0.000770388	0.000201675	0.000747238	0.000277805		255.764	0.000536527	0.000245158	0.000306441	0.00209	0.000429621	0.000135288	0.000222601	0.000192396	0.000770388	0.000201675	0.000747238	0.000277805	0.000512928	0.000540369		255.764	0.00602	0.01019	0.00949	0.00929	0.00816	0.00978	0.01282	0.00781	0.01188	0.00788	0.01407	0.00538		255.764	0.00602	0.01019	0.00949	0.00929
	256.24	0.000445617	0.000460714	0.000386025	0.00217	0.000312744	0.000193345	0.000174284	0.000255829	0.000515401	0.000353341	0.000557876	0.00027326		256.24	0.000445617	0.000460714	0.000386025	0.00217	0.000312744	0.000193345	0.000174284	0.000255829	0.000515401	0.000353341	0.000557876	0.00027326	0.000508203	0.00053741		256.24	0.00586	0.01027	0.01064	0.00872	0.00778	0.00993	0.01285	0.00819	0.00989	0.00862	0.01348	0.00449		256.24	0.00586	0.01027	0.01064	0.00872
	256.715	0.000466207	0.000422005	0.000334341	0.00217	0.000369256	0.000178964	0.000219725	0.000292526	0.000719752	0.000438602	0.000840991	0.000271556		256.715	0.000466207	0.000422005	0.000334341	0.00217	0.000369256	0.000178964	0.000219725	0.000292526	0.000719752	0.000438602	0.000840991	0.000271556	0.000560327	0.000542903		256.715	0.00596	0.01009	0.01167	0.00838	0.0075	0.00995	0.01403	0.0082	0.01052	0.00845	0.01392	0.00521		256.715	0.00596	0.01009	0.01167	0.00838
	257.19	0.00043163	0.000377224	0.000241951	0.00219	0.000347422	0.000297208	0.000212247	0.000172475	0.000459339	0.000322188	0.000721247	0.000198838		257.19	0.00043163	0.000377224	0.000241951	0.00219	0.000347422	0.000297208	0.000212247	0.000172475	0.000459339	0.000322188	0.000721247	0.000198838	0.000497647	0.000553482		257.19	0.00651	0.01003	0.01091	0.00792	0.00754	0.00993	0.01303	0.00892	0.01108	0.00876	0.01547	0.0049		257.19	0.00651	0.01003	0.01091	0.00792
	257.666	0.000386952	0.000318022	0.000268937	0.00208	0.00037632	0.00016192	0.000222601	0.000247441	0.000459339	0.000428764	0.000726816	0.000208496		257.666	0.000386952	0.000318022	0.000268937	0.00208	0.00037632	0.00016192	0.000222601	0.000247441	0.000459339	0.000428764	0.000726816	0.000208496	0.000490467	0.000522935		257.666	0.00717	0.00999	0.01029	0.00857	0.00849	0.01101	0.01305	0.00871	0.0099	0.00833	0.01318	0.00552		257.666	0.00717	0.00999	0.01029	0.00857
	258.141	0.000450667	0.000315745	0.000204447	0.00212	0.000324945	0.000139017	9.49074e-05	0.000281517	0.00102	0.000318909	0.000696184	0.000271556		258.141	0.000450667	0.000315745	0.000204447	0.00212	0.000324945	0.000139017	9.49074e-05	0.000281517	0.00102	0.000318909	0.000696184	0.000271556	0.000519825	0.000564887		258.141	0.00642	0.01167	0.01106	0.00881	0.00855	0.0099	0.01394	0.00807	0.01036	0.00816	0.01334	0.00514		258.141	0.00642	0.01167	0.01106	0.00881
	258.617	0.000612286	0.000491074	0.000309643	0.00205	0.000326872	0.000186954	0.00011619	0.000113236	0.000694434	0.000188558	0.000857699	0.000262466		258.617	0.000612286	0.000491074	0.000309643	0.00205	0.000326872	0.000186954	0.00011619	0.000113236	0.000694434	0.000188558	0.000857699	0.000262466	0.000517451	0.000538669		258.617	0.00633	0.00993	0.01043	0.00879	0.00763	0.00983	0.01361	0.00877	0.00918	0.0078	0.01472	0.00549		258.617	0.00633	0.00993	0.01043	0.00879
	259.092	0.000510886	0.000508531	0.000122577	0.00203	0.000408429	0.000130495	0.000180036	8.17814e-05	0.000797515	0.000115594	0.000638633	0.0003153		259.092	0.000510886	0.000508531	0.000122577	0.00203	0.000408429	0.000130495	0.000180036	8.17814e-05	0.000797515	0.000115594	0.000638633	0.0003153	0.000486648	0.000538788		259.092	0.00603	0.01068	0.01187	0.00886	0.00826	0.01073	0.015	0.00885	0.0101	0.00577	0.01631	0.00493		259.092	0.00603	0.01068	0.01187	0.00886
	259.567	0.000555564	0.000478171	0.000244238	0.00208	0.000346779	0.000161387	0.00017601	0.000160942	0.00074507	0.000210693	0.000548593	0.000194293		259.567	0.000555564	0.000478171	0.000244238	0.00208	0.000346779	0.000161387	0.00017601	0.000160942	0.00074507	0.000210693	0.000548593	0.000194293	0.000491812	0.000536166		259.567	0.006	0.01071	0.01094	0.00918	0.00919	0.0094	0.01322	0.00779	0.01027	0.00788	0.01403	0.0046		259.567	0.006	0.01071	0.01094	0.00918
	260.043	0.000515548	0.000314986	0.000241951	0.00212	0.000335862	0.000196541	0.000127694	0.000157272	0.00125	0.000393512	0.000786224	0.000163615		260.043	0.000515548	0.000314986	0.000241951	0.00212	0.000335862	0.000196541	0.000127694	0.000157272	0.00125	0.000393512	0.000786224	0.000163615	0.000550267	0.000590775		260.043	0.00622	0.01064	0.01027	0.00878	0.00818	0.01087	0.01251	0.00809	0.01021	0.0088	0.01416	0.00472		260.043	0.00622	0.01064	0.01027	0.00878
	260.518	0.00056955	0.000102465	0.000207191	0.00214	0.000310175	0.000175236	0.000155878	9.75086e-05	0.000933146	0.000458277	0.000771372	0.000331207		260.518	0.00056955	0.000102465	0.000207191	0.00214	0.000310175	0.000175236	0.000155878	9.75086e-05	0.000933146	0.000458277	0.000771372	0.000331207	0.000521	0.000575747		260.518	0.00616	0.01041	0.01144	0.00871	0.00747	0.00962	0.01236	0.00786	0.01011	0.00878	0.0129	0.00518		260.518	0.00616	0.01041	0.01144	0.00871
	260.994	0.0003718	0.000384055	0.000360869	0.00208	0.000281277	0.000133158	0.000242733	0.000257926	0.00116	0.000328746	0.00102	0.000400516		260.994	0.0003718	0.000384055	0.000360869	0.00208	0.000281277	0.000133158	0.000242733	0.000257926	0.00116	0.000328746	0.00102	0.000400516	0.00058509	0.000564976		260.994	0.00594	0.01079	0.01112	0.00907	0.00779	0.00986	0.01297	0.00829	0.0101	0.0074	0.01262	0.00495		260.994	0.00594	0.01079	0.01112	0.00907
	261.469	0.00052798	0.00043339	0.000274425	0.00214	0.000181096	0.000170975	0.000237556	0.000237481	0.00101	0.000545178	0.00083078	0.00024031		261.469	0.00052798	0.00043339	0.000274425	0.00214	0.000181096	0.000170975	0.000237556	0.000237481	0.00101	0.000545178	0.00083078	0.00024031	0.000569098	0.000562071		261.469	0.00587	0.00957	0.01122	0.00879	0.00837	0.0094	0.01321	0.00863	0.01013	0.0085	0.01252	0.00556		261.469	0.00587	0.00957	0.01122	0.00879
	261.944	0.000555564	0.000238327	0.000170144	0.00212	0.000306964	0.000264185	0.00020592	0.000136302	0.000761346	0.000531241	0.00105	0.000181795		261.944	0.000555564	0.000238327	0.000170144	0.00212	0.000306964	0.000264185	0.00020592	0.000136302	0.000761346	0.000531241	0.00105	0.000181795	0.000543482	0.000569429		261.944	0.00608	0.01031	0.01036	0.0092	0.00848	0.01	0.01246	0.00825	0.01152	0.00906	0.01332	0.00573		261.944	0.00608	0.01031	0.01036	0.0092
	262.42	0.000507	0.000270964	0.000281743	0.0021	0.000394301	0.000317448	0.000184063	0.000274177	0.000544335	0.000326287	0.000885546	0.000420968		262.42	0.000507	0.000270964	0.000281743	0.0021	0.000394301	0.000317448	0.000184063	0.000274177	0.000544335	0.000326287	0.000885546	0.000420968	0.000542236	0.000524064		262.42	0.00644	0.01021	0.01081	0.00901	0.00859	0.01031	0.0127	0.00791	0.00951	0.00905	0.01316	0.00552		262.42	0.00644	0.01021	0.01081	0.00901
	262.895	0.000528368	0.000485761	0.000397002	0.0022	0.000360907	0	0.000188089	0.000238529	0.00125	0.000270539	0.000747238	0.00027326		262.895	0.000528368	0.000485761	0.000397002	0.0022	0.000360907	0	0.000188089	0.000238529	0.00125	0.000270539	0.000747238	0.00027326	0.000578308	0.000602323		262.895	0.00608	0.01059	0.0109	0.00916	0.00798	0.01232	0.01354	0.00838	0.00959	0.00749	0.01556	0.0055		262.895	0.00608	0.01059	0.0109	0.00916
	263.371	0.000516713	0.00036508	0.000197586	0.00212	0.000278708	0.000190149	0.00036525	0.000129487	0.000860809	0.000584529	0.00089947	0.000217017		263.371	0.000516713	0.00036508	0.000197586	0.00212	0.000278708	0.000190149	0.00036525	0.000129487	0.000860809	0.000584529	0.00089947	0.000217017	0.0005604	0.000553334		263.371	0.00619	0.00987	0.01087	0.00885	0.00731	0.01052	0.01376	0.00881	0.01092	0.00583	0.0131	0.00512		263.371	0.00619	0.00987	0.01087	0.00885
	263.846	0.000610343	0.000415933	0.000250184	0.00219	0.000538792	0.00032384	0.000311756	0.000185581	0.000327325	0.000383674	0.000970017	0.00034825		263.846	0.000610343	0.000415933	0.000250184	0.00219	0.000538792	0.00032384	0.000311756	0.000185581	0.000327325	0.000383674	0.000970017	0.00034825	0.000571308	0.000550277		263.846	0.00626	0.01126	0.01107	0.00836	0.00756	0.00856	0.01276	0.00794	0.00895	0.00695	0.01319	0.00501		263.846	0.00626	0.01126	0.01107	0.00836
	264.321	0.000605293	0.000265651	0.00026665	0.00222	0.000473932	0.000300937	0.000283572	0.000160942	0.000669116	0.000591088	0.000860484	0.000310755		264.321	0.000605293	0.000265651	0.00026665	0.00222	0.000473932	0.000300937	0.000283572	0.000160942	0.000669116	0.000591088	0.000860484	0.000310755	0.000584035	0.000555868		264.321	0.00646	0.00998	0.01052	0.00876	0.00728	0.01081	0.01304	0.00778	0.00889	0.00795	0.01266	0.00512		264.321	0.00646	0.00998	0.01052	0.00876
	264.797	0.000446394	0.000549517	0.000239665	0.00219	0.000199077	0.000258859	0.000228353	0.000114809	0.000911445	0.0004468	0.000971873	0.000372111		264.797	0.000446394	0.000549517	0.000239665	0.00219	0.000199077	0.000258859	0.000228353	0.000114809	0.000911445	0.0004468	0.000971873	0.000372111	0.000577409	0.000575192		264.797	0.00596	0.0108	0.0117	0.00875	0.00781	0.01031	0.01374	0.00838	0.01146	0.00725	0.01317	0.00554		264.797	0.00596	0.0108	0.0117	0.00875
	265.272	0.000557506	0.000406825	0.000257502	0.00215	0.000163115	0.000345145	0.000178311	0.000190299	0.00111	0.000503367	0.000876264	0.000334616		265.272	0.000557506	0.000406825	0.000257502	0.00215	0.000163115	0.000345145	0.000178311	0.000190299	0.00111	0.000503367	0.000876264	0.000334616	0.000589412	0.000570109		265.272	0.0067	0.01058	0.01137	0.00878	0.00815	0.01059	0.01264	0.0091	0.01211	0.00871	0.01501	0.00544		265.272	0.0067	0.01058	0.01137	0.00878
	265.748	0.000461545	0.000347623	0.000238292	0.00224	0.000380815	0.00029348	0.000224327	0.000197638	0.000822832	0.000318909	0.001	0.000395971		265.748	0.000461545	0.000347623	0.000238292	0.00224	0.000380815	0.00029348	0.000224327	0.000197638	0.000822832	0.000318909	0.001	0.000395971	0.000576786	0.000577781		265.748	0.00601	0.01125	0.0104	0.00861	0.00829	0.01005	0.01305	0.00826	0.00959	0.00878	0.01461	0.00507		265.748	0.00601	0.01125	0.0104	0.00861
	266.223	0.00051749	6.98282e-05	0.000256587	0.00225	0.000393017	0.000246076	0.000295076	0.00031402	0.000752304	0.000244305	0.00119	0.000238605		266.223	0.00051749	6.98282e-05	0.000256587	0.00225	0.000393017	0.000246076	0.000295076	0.00031402	0.000752304	0.000244305	0.00119	0.000238605	0.000563942	0.000609322		266.223	0.00602	0.01015	0.01112	0.00835	0.0073	0.01014	0.01366	0.00854	0.00874	0.00746	0.01342	0.00509		266.223	0.00602	0.01015	0.01112	0.00835
	266.698	0.000604127	0.00028918	0.000142244	0.00216	0.000346779	0.00016405	0.000273793	0.000166708	0.000551569	0.000391053	0.000970945	0.000213609		266.698	0.000604127	0.00028918	0.000142244	0.00216	0.000346779	0.00016405	0.000273793	0.000166708	0.000551569	0.000391053	0.000970945	0.000213609	0.000522838	0.000568055		266.698	0.00594	0.01065	0.01169	0.00885	0.00872	0.01097	0.0143	0.00811	0.00894	0.00745	0.01276	0.00537		266.698	0.00594	0.01065	0.01169	0.00885
	267.174	0.000632099	0.000364321	0.000155508	0.00225	0.000450813	0.000159789	0.000257113	0.000374307	0.000564228	0.000473854	0.00114	0.000119871		267.174	0.000632099	0.000364321	0.000155508	0.00225	0.000450813	0.000159789	0.000257113	0.000374307	0.000564228	0.000473854	0.00114	0.000119871	0.000578492	0.000595053		267.174	0.00595	0.01002	0.01177	0.00849	0.00769	0.01072	0.01279	0.008	0.01057	0.00743	0.01339	0.00527		267.174	0.00595	0.01002	0.01177	0.00849
	267.649	0.000628214	0.000298288	0.000106568	0.00213	0.000437327	0.000209324	0.000232379	0.000425158	0.00116	0.000232828	0.000768587	0.000290303		267.649	0.000628214	0.000298288	0.000106568	0.00213	0.000437327	0.000209324	0.000232379	0.000425158	0.00116	0.000232828	0.000768587	0.000290303	0.000576581	0.000571058		267.649	0.00641	0.00984	0.01098	0.00874	0.00713	0.01008	0.01262	0.00786	0.01034	0.00801	0.01273	0.00512		267.649	0.00641	0.00984	0.01098	0.00874
	268.125	0.000544297	0.000155595	0.000209935	0.00223	0.000283845	0.000215716	0.000289324	0.000233811	0.000587737	0.000380395	0.00108	0.000241446		268.125	0.000544297	0.000155595	0.000209935	0.00223	0.000283845	0.000215716	0.000289324	0.000233811	0.000587737	0.000380395	0.00108	0.000241446	0.000537675	0.000591502		268.125	0.00664	0.00953	0.00993	0.00878	0.00773	0.00987	0.01207	0.00821	0.01061	0.00782	0.01233	0.0053		268.125	0.00664	0.00953	0.00993	0.00878
	268.6	0.000474754	0.000301324	0.000223199	0.00221	0.000271644	0.000161387	0.00039631	0.000186105	0.00102	0.000615682	0.00101	0.000320413		268.6	0.000474754	0.000301324	0.000223199	0.00221	0.000271644	0.000161387	0.00039631	0.000186105	0.00102	0.000615682	0.00101	0.000320413	0.000599235	0.000585808		268.6	0.00679	0.00981	0.01105	0.00847	0.0078	0.00997	0.01368	0.00811	0.0096	0.00776	0.01435	0.0054		268.6	0.00679	0.00981	0.01105	0.00847
	269.075	0.000609178	0.000530542	0.000225029	0.00231	0.000307606	0.000261522	0.000301978	0.000116905	0.000770388	0.000322188	0.000876264	0.000266443		269.075	0.000609178	0.000530542	0.000225029	0.00231	0.000307606	0.000261522	0.000301978	0.000116905	0.000770388	0.000322188	0.000876264	0.000266443	0.000574837	0.000593761		269.075	0.0067	0.00989	0.00913	0.0092	0.00843	0.01112	0.01323	0.00797	0.0104	0.00802	0.0137	0.00501		269.075	0.0067	0.00989	0.00913	0.0092
	269.551	0.000594803	0.000253507	0.000155965	0.00226	0.000414851	0.000395745	0.000318659	0.000141021	0.00109	0.00035908	0.00101	0.000435739		269.551	0.000594803	0.000253507	0.000155965	0.00226	0.000414851	0.000395745	0.000318659	0.000141021	0.00109	0.00035908	0.00101	0.000435739	0.000619114	0.000597533		269.551	0.00571	0.00952	0.00964	0.0088	0.00808	0.01101	0.01269	0.00803	0.01016	0.00747	0.0134	0.00533		269.551	0.00571	0.00952	0.00964	0.0088
	270.026	0.000719125	0.000211761	0.000241037	0.00213	0.000323661	0.000387223	0.00027897	0.000172999	0.000383386	0.000373836	0.00106	0.000217585		270.026	0.000719125	0.000211761	0.000241037	0.00213	0.000323661	0.000387223	0.00027897	0.000172999	0.000383386	0.000373836	0.00106	0.000217585	0.000541632	0.000560579		270.026	0.00627	0.00992	0.01046	0.00798	0.00798	0.0098	0.01377	0.00862	0.00948	0.00848	0.0138	0.0047		270.026	0.00627	0.00992	0.01046	0.00798
	270.502	0.000615005	0.000178365	0.000311015	0.00217	0.000485491	0.000176834	0.000285297	0.000188202	0.000857192	0.000414007	0.000843775	0.000350523		270.502	0.000615005	0.000178365	0.000311015	0.00217	0.000485491	0.000176834	0.000285297	0.000188202	0.000857192	0.000414007	0.000843775	0.000350523	0.000572975	0.000556029		270.502	0.00628	0.00994	0.01028	0.00842	0.00775	0.00973	0.0142	0.0085	0.00891	0.00914	0.01213	0.00491		270.502	0.00628	0.00994	0.01028	0.00842
	270.977	0.000593249	0.000256543	0.00031879	0.00215	0.000542003	0.000149669	0.000371577	0.000211269	0.000169992	0.000259062	0.000941241	0.000299961		270.977	0.000593249	0.000256543	0.00031879	0.00215	0.000542003	0.000149669	0.000371577	0.000211269	0.000169992	0.000259062	0.000941241	0.000299961	0.000521946	0.000559508		270.977	0.00642	0.00941	0.0106	0.00864	0.00791	0.00951	0.01304	0.0086	0.01056	0.00913	0.0149	0.00568		270.977	0.00642	0.00941	0.0106	0.00864
	271.452	0.000640647	0.000308155	0.000287689	0.00221	0.000474574	0.000166181	0.000388833	0.000266838	0.000868043	0.000360719	0.000935672	0.000224971		271.452	0.000640647	0.000308155	0.000287689	0.00221	0.000474574	0.000166181	0.000388833	0.000266838	0.000868043	0.000360719	0.000935672	0.000224971	0.00059436	0.000565527		271.452	0.00643	0.00946	0.01194	0.00857	0.00809	0.00926	0.01137	0.00847	0.01015	0.00715	0.01441	0.00527		271.452	0.00643	0.00946	0.01194	0.00857
	271.928	0.00064492	0.000224665	0.000321992	0.00218	0.000434116	0.000228499	0.000211097	0.000245868	0.000670925	0.000395152	0.00122	0.000226107		271.928	0.00064492	0.000224665	0.000321992	0.00218	0.000434116	0.000228499	0.000211097	0.000245868	0.000670925	0.000395152	0.00122	0.000226107	0.000583612	0.00058206		271.928	0.00606	0.01022	0.01156	0.00866	0.00811	0.01021	0.0124	0.00796	0.00923	0.00655	0.01372	0.00435		271.928	0.00606	0.01022	0.01156	0.00866
	272.403	0.000563334	0.000183678	0.000238292	0.00218	0.00027357	0.000324905	7.42003e-05	0.000180338	0.000280306	0.000475494	0.00128	0.00018918		272.403	0.000563334	0.000183678	0.000238292	0.00218	0.00027357	0.000324905	7.42003e-05	0.000180338	0.000280306	0.000475494	0.00128	0.00018918	0.000520275	0.000611208		272.403	0.00602	0.00893	0.00964	0.00814	0.00786	0.00941	0.01328	0.00794	0.01043	0.00773	0.01342	0.00496		272.403	0.00602	0.00893	0.00964	0.00814
	272.879	0.000557118	0.000298288	0.000283115	0.00218	0.000290267	0.00031372	0.000291049	0.000216511	0.000869851	0.00026972	0.000960734	0.000256217		272.879	0.000557118	0.000298288	0.000283115	0.00218	0.000290267	0.00031372	0.000291049	0.000216511	0.000869851	0.00026972	0.000960734	0.000256217	0.000565549	0.000566173		272.879	0.00631	0.00916	0.01048	0.00833	0.00942	0.01022	0.0121	0.00779	0.01144	0.00765	0.01253	0.00511		272.879	0.00631	0.00916	0.01048	0.00833
	273.354	0.000641812	0.000205689	0.000155508	0.00219	0.000403292	0.000319579	0.000212823	0.000291477	0.00129	0.000201675	0.00101	0.000313596		273.354	0.000641812	0.000205689	0.000155508	0.00219	0.000403292	0.000319579	0.000212823	0.000291477	0.00129	0.000201675	0.00101	0.000313596	0.000602954	0.000612752		273.354	0.00632	0.009	0.01148	0.00812	0.00648	0.0098	0.01249	0.00902	0.01006	0.00862	0.01344	0.00559		273.354	0.00632	0.009	0.01148	0.00812
	273.829	0.000612674	0.000107778	0.000213137	0.00229	0.000389806	0.000332895	0.000293925	0.00025845	0.000992824	0.000218071	0.00109	0.000210768		273.829	0.000612674	0.000107778	0.000213137	0.00229	0.000389806	0.000332895	0.000293925	0.00025845	0.000992824	0.000218071	0.00109	0.000210768	0.000584194	0.000622521		273.829	0.00601	0.00872	0.00893	0.00853	0.00719	0.00891	0.01323	0.00804	0.01149	0.00721	0.01337	0.00542		273.829	0.00601	0.00872	0.00893	0.00853
	274.305	0.000579651	0.000211002	0.000308271	0.0023	0.000371182	0.000262587	0.000335339	0.000200784	0.0013	0.000241846	0.00141	0.000197134		274.305	0.000579651	0.000211002	0.000308271	0.0023	0.000371182	0.000262587	0.000335339	0.000200784	0.0013	0.000241846	0.00141	0.000197134	0.00064315	0.000669925		274.305	0.00642	0.01057	0.01103	0.00857	0.00745	0.00965	0.01331	0.00784	0.01188	0.00655	0.01312	0.00475		274.305	0.00642	0.01057	0.01103	0.00857
	274.78	0.000568773	0.000128271	0.000328853	0.00219	0.000531086	9.37431e-05	0.000413566	0.000282565	0.000924104	0.000433683	0.00124	0.000320413		274.78	0.000568773	0.000128271	0.000328853	0.00219	0.000531086	9.37431e-05	0.000413566	0.000282565	0.000924104	0.000433683	0.00124	0.000320413	0.000621255	0.000590589		274.78	0.00643	0.01014	0.01142	0.00817	0.0072	0.01086	0.01362	0.00866	0.01072	0.00741	0.01351	0.00479		274.78	0.00643	0.01014	0.01142	0.00817
	275.256	0.000553233	0.000242122	0.000296836	0.00231	0.000437327	4.20779e-05	0.000342242	0.00016566	0.000591354	0.000768988	0.00102	0.000278373		275.256	0.000553233	0.000242122	0.000296836	0.00231	0.000437327	4.20779e-05	0.000342242	0.00016566	0.000591354	0.000768988	0.00102	0.000278373	0.000587351	0.000606455		275.256	0.00566	0.00971	0.01172	0.0084	0.0082	0.01136	0.01232	0.00796	0.00877	0.00789	0.01415	0.005		275.256	0.00566	0.00971	0.01172	0.0084
	275.731	0.000541966	1.9734e-05	0.000407979	0.00236	0.000465583	0.000149137	0.000369851	0.000170378	0.000909637	0.000527962	0.000928246	0.000195997		275.731	0.000541966	1.9734e-05	0.000407979	0.00236	0.000465583	0.000149137	0.000369851	0.000170378	0.000909637	0.000527962	0.000928246	0.000195997	0.000587206	0.000625482		275.731	0.00563	0.00932	0.0112	0.00835	0.00857	0.01109	0.01328	0.00853	0.00981	0.0083	0.01313	0.00532		275.731	0.00563	0.00932	0.0112	0.00835
	276.206	0.000532642	0.000128271	0.000305069	0.00227	0.000559342	0.000183225	0.000385382	0.000170902	0.00131	0.000573872	0.00145	0.000305074		276.206	0.000532642	0.000128271	0.000305069	0.00227	0.000559342	0.000183225	0.000385382	0.000170902	0.00131	0.000573872	0.00145	0.000305074	0.000681148	0.000656695		276.206	0.00558	0.01009	0.01093	0.00827	0.00787	0.01128	0.01349	0.00877	0.0095	0.00827	0.01329	0.00421		276.206	0.00558	0.01009	0.01093	0.00827
	276.682	0.000718736	0.000242881	0.000247897	0.00232	0.000464299	0.000160322	0.000240432	9.85571e-05	0.00090602	0.000404989	0.00119	0.000360181		276.682	0.000718736	0.000242881	0.000247897	0.00232	0.000464299	0.000160322	0.000240432	9.85571e-05	0.00090602	0.000404989	0.00119	0.000360181	0.00061286	0.00062898		276.682	0.00601	0.01032	0.01106	0.00835	0.00873	0.01012	0.01247	0.00908	0.0094	0.00657	0.01306	0.00468		276.682	0.00601	0.01032	0.01106	0.00835
	277.157	0.000567219	0.000154836	0.000189353	0.00229	0.0003821	0.000256196	0.000416442	0.00016566	0.000352642	0.000377935	0.00157	0.000347114		277.157	0.000567219	0.000154836	0.000189353	0.00229	0.0003821	0.000256196	0.000416442	0.00016566	0.000352642	0.000377935	0.00157	0.000347114	0.000589125	0.000655462		277.157	0.00575	0.0101	0.00954	0.00884	0.00906	0.01068	0.01159	0.00805	0.00924	0.00711	0.01315	0.00484		277.157	0.00575	0.0101	0.00954	0.00884
	277.633	0.000699311	0.000250471	0.000414382	0.00224	0.000499619	0.000259391	0.000330738	0.000199211	0.000690818	0.000482872	0.00102	0.000561291		277.633	0.000699311	0.000250471	0.000414382	0.00224	0.000499619	0.000259391	0.000330738	0.000199211	0.000690818	0.000482872	0.00102	0.000561291	0.000637342	0.000555832		277.633	0.00624	0.01002	0.01051	0.00868	0.0085	0.01145	0.0137	0.00872	0.0103	0.00744	0.01502	0.00515		277.633	0.00624	0.01002	0.01051	0.00868
	278.108	0.000658906	0	0.000245153	0.00229	0.000237608	0.000317448	0.000459582	0.000116905	0.000696243	0.000339404	0.000724032	0.000370975		278.108	0.000658906	0	0.000245153	0.00229	0.000237608	0.000317448	0.000459582	0.000116905	0.000696243	0.000339404	0.000724032	0.000370975	0.000538021	0.000596098		278.108	0.00621	0.01068	0.01057	0.0091	0.00788	0.01093	0.01206	0.00888	0.01002	0.0077	0.01397	0.00518		278.108	0.00621	0.01068	0.01057	0.0091
	278.583	0.000586644	0.000123717	0.000245153	0.0022	0.000381457	0.000262055	0.000389983	0.000132108	0.000551569	0.000289395	0.00111	0.000310755		278.583	0.000586644	0.000123717	0.000245153	0.0022	0.000381457	0.000262055	0.000389983	0.000132108	0.000551569	0.000289395	0.00111	0.000310755	0.00054857	0.000583779		278.583	0.00585	0.01095	0.01163	0.00884	0.0088	0.00916	0.01314	0.00857	0.01002	0.00775	0.01263	0.00446		278.583	0.00585	0.01095	0.01163	0.00884
	279.059	0.000529145	0.000178365	0.000217253	0.00217	0.000331367	7.084e-05	0.000352595	0.000154651	0.000627523	0.000550097	0.00124	0.000267579		279.059	0.000529145	0.000178365	0.000217253	0.00217	0.000331367	7.084e-05	0.000352595	0.000154651	0.000627523	0.000550097	0.00124	0.000267579	0.000557451	0.000596012		279.059	0.0057	0.00902	0.01046	0.00849	0.00819	0.00911	0.01219	0.00858	0.01048	0.00807	0.01257	0.0052		279.059	0.0057	0.00902	0.01046	0.00849
	279.534	0.000601796	0.000172293	0.000270309	0.00175	0.000376962	5.16652e-05	0.000314632	0.000218608	0.00115	0.000577971	0.00136	0.000385745		279.534	0.000601796	0.000172293	0.000270309	0.00175	0.000376962	5.16652e-05	0.000314632	0.000218608	0.00115	0.000577971	0.00136	0.000385745	0.000602498	0.000532393		279.534	0.00584	0.0093	0.0106	0.00657	0.00779	0.00996	0.01329	0.00875	0.01108	0.00732	0.01295	0.00511		279.534	0.00584	0.0093	0.0106	0.00657
	280.01	0.000590141	0.000220111	0.000392428	0.00127	0.000357697	4.95347e-05	0.000326711	0.000266314	0.00159	0.00035744	0.00128	0.00039938		280.01	0.000590141	0.000220111	0.000392428	0.00127	0.000357697	4.95347e-05	0.000326711	0.000266314	0.00159	0.00035744	0.00128	0.00039938	0.000591646	0.000497713		280.01	0.00586	0.00976	0.01012	0.00481	0.00695	0.01218	0.01383	0.00867	0.00994	0.00665	0.0127	0.00522		280.01	0.00586	0.00976	0.01012	0.00481
	280.485	0.000822079	0.00031195	0.000145903	0.000847868	0.000304395	0.000162985	0.000255962	0.000292526	0.000547952	0.000157405	0.00111	0.000247695		280.485	0.000822079	0.00031195	0.000145903	0.000847868	0.000304395	0.000162985	0.000255962	0.000292526	0.000547952	0.000157405	0.00111	0.000247695	0.000433893	0.000322338		280.485	0.00617	0.00923	0.01107	0.00339	0.00666	0.01171	0.01241	0.00817	0.00927	0.00844	0.01298	0.0049		280.485	0.00617	0.00923	0.01107	0.00339
	280.96	0.00081664	0.00031954	0.000230517	0.0004852	0.000369256	0.000158724	0.000342242	0.00021022	0.00105	0.000464016	0.000962591	0.000545384		280.96	0.00081664	0.00031954	0.000230517	0.0004852	0.000369256	0.000158724	0.000342242	0.00021022	0.00105	0.000464016	0.000962591	0.000545384	0.000496194	0.000296611		280.96	0.00609	0.00969	0.01139	0.00159	0.00733	0.01185	0.01229	0.00823	0.01092	0.00743	0.0116	0.00507		280.96	0.00609	0.00969	0.01139	0.00159
	281.436	0.00058781	0.000283867	0.000345318	0	0.000501546	0.000128897	0.000320384	0.000237481	0.00115	0.000435323	0.00154	0.000347114		281.436	0.00058781	0.000283867	0.000345318	0	0.000501546	0.000128897	0.000320384	0.000237481	0.00115	0.000435323	0.00154	0.000347114	0.000489812	0.000436688		281.436	0.00607	0.01025	0.01183	0	0.00713	0.01193	0.01313	0.00799	0.01048	0.00691	0.01216	0.00498		281.436	0.00607	0.01025	0.01183	0
[truncated: 10 more columns]
