# Supplementary material for: Robust tissue pattern formation by coupling morphogen signal and cell adhesion
Source: EMBO Rep. 2024 Sep 27;25(11):4803–26. doi: 10.1038/s44319-024-00261-z (PMC11549100; doi:10.1038/s44319-024-00261-z)
Supplement: Supplementary file 11 — Source data Fig. 3 [file 44319_2024_261_MOESM11_ESM.zip › Figure 3/3E/Fig.3E.xlsx]

## Sheet: Fig.3D_Hill coefficient
	Hill coefficient
		imC	imCEcad	iEcad-mC
	n1	3.75783	14.1603	48.7299
	n2	6.15216	4.99452	13.7376
	n3	5.66434	5.79554	11.8693
	n4	12.3236	5.71052	44.8932
	n5	11.3075	3.6602	5.98697
	n6	1.18517	11.3354	57.3804
	n7	17.8204	5.29713	22.5117
	n8	1.91964	3.03778	11.2084
	n9	12.9071	3.97413	12.2488
	n10	7.16356	6.67479	56.5638
	n11	6.15975	2.90199	13.0118
	n12	8.86495	3.63247	12.4393
	n13	2.09377	2.76689	15.9801
	n14	1.49552	3.82952	12.0336
	n15	3.87424	2.18504	33.6003
	n16	1.05296	3.43962	4.77944
	n17		5.56223	47.7887
	n18		1.66266	11.3795
	n19		2.54444	12.4824
	n20			10.3171
	n21			14.2348
	n22			13.1665
	n23			38.1525
	n24			9.88587
	n25			7.03184
	n26			19.7762
	n27			16.829
	n28			7.25724
	n29			15.7853
	n30			14.9227
	n31			10.6579
	n32			15.0767
	Mean	6.48391	4.90343	20.0537
	Median	5.90825	3.82952	13.452
	SD	4.97303	3.11868	15.2729
