# Supplementary material for: Robust tissue pattern formation by coupling morphogen signal and cell adhesion
Source: EMBO Rep. 2024 Sep 27;25(11):4803–26. doi: 10.1038/s44319-024-00261-z (PMC11549100; doi:10.1038/s44319-024-00261-z)
Supplement: Supplementary file 12 — Source data Fig. 4 [file 44319_2024_261_MOESM12_ESM.zip › Figure 4/4C/Fig.4C.xlsx]

## Sheet: mCherry
	iEcad-mC
	mCherry																			ΔmCherry
	GFP concentration (nM)	n1	n2	n3	n4	n5	n6	Mean	SD		n1_nor	n2_nor	n3_nor	n4_nor	n5_nor	n6_nor	Mean	SD		GFP concentration (nM) between
	8	1911.09	1859	1857.89	1722.86	1712.7	1725.35	1798.15	87.5187		1.06749	1.03636	1.0357	0.955008	0.94894	0.956496	1	0.0522991		8 - 4	0.0560033
	4	1631.85	1718.31	1745.82	1724.68	1745.27	1660.65	1704.43	47.2632		0.900622	0.95229	0.968732	0.956099	0.968402	0.917836	0.943997	0.0282434		4 - 2	0.0595992
	2	1561.36	1746.92	1662.23	1554.77	1662.43	1440.46	1604.7	107.903		0.858498	0.969388	0.91878	0.854564	0.918899	0.786256	0.884397	0.0644803		2 - 1	0.158968
	1	1554.03	1013.17	N/A	N/A	1387.41	1400.1	1338.68	229.841		0.854119	0.530913	N/A	N/A	0.754553	0.762135	0.72543	0.137347		1 - 0.5	0.0907679
	0.5	1220.43	1244.56	1181.31	1090	1244.69	1139.69	1186.78	62.3518		0.654771	0.66919	0.631394	0.576827	0.669267	0.606521	0.634662	0.03726		0.5 - 0.25	0.233774
	0.25	774.346	811.392	849.42	803.933	783.94	750.447	795.58	34.1815		0.3882	0.410337	0.433062	0.40588	0.393932	0.373918	0.400888	0.0204261		0.25 - 0.125	0.204408
	0.125	459	413.23	464.082	512.952	439.843	431.999	453.518	34.4883		0.199756	0.172405	0.202793	0.231996	0.188308	0.183621	0.19648	0.0206094		0.125 - 0.0625	0.141029
	0.0625	220.811	229.317	215.767	186.706	231.653	220.847	217.517	16.2072		0.0574197	0.0625026	0.0544058	0.0370396	0.0638986	0.0574411	0.0554512	0.00968502		0.0625 - 0.03125	0.0355667
	0.03125	162.54	157.472	164.863	156.928	154.806	151.382	157.999	4.96279		0.0225987	0.01957	0.0239867	0.0192448	0.0179767	0.0159307	0.0198846	0.00296565		0.03125 - 0	0.0198846
	0	124.415	122.229	128.636	124.082	N/A	124.254	124.723	2.35894		-0.000184018	-0.00149065	0.00233818	-0.000383233	N/A	-0.000280273	0	0.00140965

## Sheet: Area (% of L929)
	iEcad-mC
	Area (% of L929)																						ΔArea (% of L929)
	GFP concentration (nM)	n1	n2	n3	n4	n5	n6	Mean	SD		n1_nor	n2_nor	n3_nor	n4_nor	n5_nor	n6_nor	Mean	SD					GFP concentration (nM) between
	8	21939.7	22473.4	22559.4	22593.1	21757.2	24098.2	22570.2	825.005		36.8836	37.7807	37.9254	37.9821	36.5767	40.5122	37.9435	1.38694		L929			8 - 4	0.552423
	4	23094.8	20345.7	22407.4	20645.9	22356	24599.6	22241.6	1579.19		38.8254	34.2038	37.6699	34.7086	37.5835	41.3552	37.391	2.65483		n1	64750.9		4 - 2	1.92396
	2	24598.1	24202.8	21716.4	20436.2	23428.2	25934.4	23386	2006.05		41.3527	40.6882	36.5082	34.356	39.3859	43.5991	39.315	3.37244		n2	56858.9		2 - 1	0.0283649
	1	21790.2	N/A	N/A	21426.2	25209.2	25185.9	23402.9	2077.69		36.6322	N/A	N/A	36.0203	42.3801	42.3409	39.3434	3.49287		n3	N/A		1 - 0.5	1.06792
	0.5	22881.3	24074.9	25009.9	23044.5	23704.8	25513.4	24038.1	1054.41		38.4665	40.4731	42.045	38.7408	39.8509	42.8914	40.4113	1.77261		n4	56447.5		0.5 - 0.25	2.14654
	0.25	23922.3	24601.1	25772.1	24641.7	27518.5	25434	25315	1263.43		40.2166	41.3577	43.3264	41.4259	46.2623	42.758	42.5578	2.124		n5	57681.8		0.25 - 0.125	7.24329
	0.125	31713.4	31648.8	29726.3	27523.7	27168.9	29960.1	29623.5	1950.75		53.3144	53.2058	49.9739	46.2711	45.6746	50.3669	49.8011	3.27947		n6	61679.3		0.125 - 0.0625	19.5418
	0.0625	41262.4	39334.8	45981.1	38570.9	40067.7	42269.6	41247.7	2670.81		69.3676	66.127	77.3003	64.8428	67.3592	71.0608	69.343	4.48998		Mean	59483.7		0.0625 - 0.03125	16.9763
	0.03125	48283.5	58809.1	50616.6	53471	45190.2	51704.8	51345.9	4650.74		81.171	98.8659	85.0933	89.8918	75.9707	86.9226	86.3192	7.81852		SD	3602.75		0.03125 - 0	4.25113
	0	52953.5	52032.4	58685.8	57007.4	N/A	48693.8	53874.6	4001.38		89.0219	87.4735	98.6587	95.837	N/A	81.8608	90.5704	6.72686
