# Supplementary material for: Robust tissue pattern formation by coupling morphogen signal and cell adhesion
Source: EMBO Rep. 2024 Sep 27;25(11):4803–26. doi: 10.1038/s44319-024-00261-z (PMC11549100; doi:10.1038/s44319-024-00261-z)
Supplement: Supplementary file 13 — Source data Fig. 5 [file 44319_2024_261_MOESM13_ESM.zip › Figure 5/5B/Fig.5B.xlsx]

## Sheet: Sheet1
		Distance (μm)
	time (min)	Replicate 1	Replicate 2	Replicate 3
	-30	0	0	0
	-25	0	0	0
	-20	0	0	0
	-15	0	0	0
	-10	0	0	0
	-5	0	0	0
	0	9.87019	10.5176	10.2783
	5	9.53729	11.0134	11.3802
	10	10.0148	11.9287	11.9802
	15	0	12.0576	11.8504
	20	9.50689	17.7249	9.81321
	25	8.89753	23.8623	0
	30	0	23.6972	10.6288
	35	8.49164	23.5777	10.4221
	40	8.14557	22.6954	10.1261
	45	7.9321	25.6342	0
	50	7.76848	25.8686	0
	55	8.60606	24.7562	9.62414
	60	8.69474	23.4249	11.066
	65	8.38849	25.5974	14.4748
	70	8.57097	26.8605	15.488
	75	8.95703	28.4241	18.5749
	80	9.23422	27.5911	19.5664
	85	8.16051	25.9349	22.6398
	90	6.80545	25.9907	24.1903
	95	7.9649	25.9748	21.4857
	100	9.66737	26.3027	20.0809
	105	9.24191	26.3742	19.3151
	110	8.78555	26.8288	19.4541
	115	7.8854	27.3846	20.7047
	120	7.6395	26.5778	25.4596
	125	8.76745	28.094	22.1465
	130	10.3597	28.6753	18.1882
	135	9.39357	28.981	24.9263
	140	8.21748	28.8905	26.4191
	145	10.0999	29.4029	21.7683
	150	0	28.2966	17.7786
	155	7.4376	26.9709	20.9402
	160	0	25.3693	19.7801
	165	0	25.9541	22.4918
	170	0	26.8948	22.6518
	175	0	26.6131	24.4138
	180	0	28.1292	24.4713
	185	0	27.4641	23.2129
	190	0	26.7518	22.4689
	195	0	28.2507	24.2834
	200	0	28.4688	25.7009
	205	0	27.7922	24.7942
	210	0	27.8404	26.839
	215	0	28.5728	23.7907
	220	0	28.7598	23.9567
	225	0	31.1531	26.4134
	230	0	30.6504	29.5664
	235	0	29.6501	31.9355
	240	9.03577	29.7836	33.0454
	245	8.11366	30.0325	31.1557
	250	7.51537	29.7012	29.2717
	255	7.59431	29.9032	33.1455
	260	8.03968	31.16	33.6398
	265	12.5705	30.1013	34.7976
	270	13.4284	30.4974	33.5277
	275	14.6104	31.106	32.7516
	280	13.1427	30.4245	34.373
	285	0	30.0804	33.3093
	290	14.7936	30.0742	34.4177
	295	19.3152	29.7389	33.688
	300	27.7678	31.5639	32.8764
	305	31.7529	31.158	31.1236
	310	27.5585	29.9187	29.098
	315	35.3862	27.7675	30.1659
	320	36.4339	26.2075	30.0295
	325	37.9058	27.2363	28.8223
	330	38.2063	27.4485	29.6337
	335	37.1031	26.4167	30.0406
	340	38.0422	26.4085	30.1954
	345	37.6262	23.8723	24.9919
	350	39.5085	23.5958	23.0305
	355	39.6735	23.3517	21.5404
	360	39.8316	23.5388	21.476
	365	39.0492	22.3712	26.2878
	370	37.5045	22.8453	25.7792
	375	35.5484	24.7989	24.5293
	380	33.0034	22.8228	24.3764
	385	32.1867	21.5218	22.8066
	390	28.4488	23.7743	21.4325
	395	27.3023	24.3505	17.4747
	400	38.0425	24.0054	16.6799
	405	31.4396	23.3576	17.5837
	410	31.0734	24.9797	17.1668
	415	30.3731	26.4092	18.4509
	420	30.1784	28.9124	17.9555
	425	34.2126	32.2968	19.5027
	430	40.0046	34.601	19.4911
	435	44.3311	35.309	17.4197
	440	46.5775	40.9807	17.7593
	445	48.1784	44.718	16.859
	450	49.44	46.4022	16.6527
	455	50.3989	49.203	16.4143
	460	51.1271	50.9662	14.9558
	465	50.2807	54.2274	14.2945
	470	48.7116	55.631	13.647
	475	50.4848	57.2636	17.4729
	480	50.056	56.4539	11.3831
	485	53.6269	59.9429	0
	490	58.1455	61.5767	0
	495	57.8941	64.3248	14.7599
	500	53.7306	67.2081	13.0354
	505	58.6191	67.3795	0
	510	54.0401	68.1946	0
	515	52.9827	71.8201	0
	520	54.905	73.6986	0
	525	60.0125	73.1397	9.4736
	530	63.2617	75.8973	12.3351
	535	60.9155	75.8354	13.3483
	540	58.7944	71.0379	12.6526
	545	60.3027	70.7649	13.3054
	550	59.1783	70.2714	14.5186
	555	59.3286	78.7645	17.0545
	560	57.1861	76.3463	17.1503
	565	60.1423	75.6345	16.9886
	570	61.8112	76.3033	16.7849
	575	59.319	76.1066	16.3405
	580	63.3898	77.3239	16.0952
	585	61.6379	77.0291	14.2839
	590	60.0073	72.4923	11.5568
	595	66.1746	65.054	13.054
	600	65.5949	79.7963	13.7709
	605	65.7126	80.8981	14.1114
	610	65.2498	75.6759	14.6426
	615	64.6234	77.4094	16.0752
	620	64.6191	75.6984	17.1441
	625	64.6923	80.4316	18.146
	630	63.3016	78.3624	18.3945
	635	62.2123	76.9636	18.5813
	640	61.2995	82.1066	19.3476
	645	62.908	81.87	18.9627
	650	60.5227	77.6599	18.9517
	655	60.0402	83.7838	19.5775
	660	56.8484	85.7372	17.9328
	665	55.277	85.4483	18.7521
	670	53.9746	85.5901	18.3147
	675	61.3351	86.6983	18.0135
	680	61.6374	76.2166	16.9801
	685	60.9223	77.5076	17.6026
	690	63.6258	78.6604	18.8961
	695	63.958	77.9417	20.381
	700	66.8191	78.5699	23.1134
	705	66.787	76.1633	24.0588
	710	64.9698	76.004	24.7854
	715	67.9087	77.1579	23.7097
	720	65.8185	76.2145	25.6427
	725	68.4703	76.2148	28.5115
	730	69.286	75.735	29.849
	735	69.5727	75.9091	29.5246
	740	69.1682	78.1738	29.0917
	745	66.4381	83.4183	30.1339
	750	65.279	84.1267	29.6717
	755	65.5337	79.1091	27.86
	760	69.8613	75.6115	27.0547
	765	69.5424	78.4474	27.2376
	770	69.7478	75.8992	30.7636
	775	69.0554	78.3897	32.261
	780	69.7899	77.2289	35.0573
	785	68.8336	81.1795	35.5066
	790	69.8178	78.957	35.6617
	795	70.2904	79.5293	36.3491
	800	70.5994	76.6345	31.0118
	805	70.6225	78.3054	33.633
	810	67.9052	75.3017	36.8169
	815	67.2065	78.8018	34.3922
	820	67.6298	82.4109	36.2197
	825	67.6385	78.946	37.1441
	830	62.4078	83.0445	36.6714
	835	64.3213	86.1428	38.4234
	840	65.2618	90.2151	40.9974
	845	56.6936	80.9902	42.3475
	850	59.5537	88.7613	41.573
	855	57.8698	87.5824	35.0425
	860	55.9784	87.0064	35.5875
	865	56.5158	82.5406	40.3029
	870	58.1096	83.8061	40.9867
	875	57.7337	88.2911	41.2352
	880	57.5899	83.8047	34.3399
	885	60.1728		35.6251
	890	60.953		35.1698
	895	62.1517		33.8633
	900	66.284		34.0684
	905	63.9595		34.257
	910	48.5721		33.089
	915	57.956		35.9305
	920	60.0701		36.2988
	925	57.445		35.918
	930	60.5349		37.0869
	935	62.0435
	940	63.5874
	945	71.1642
	950	71.8138
	955	71.8814
	960	71.8433
	965	72.471
	970	73.466
	975	73.2862
	980	74.6273
	985	74.8114
	990	74.4635
	995	75.2569
	1000	74.6779
	1005	72.7556
	1010	75.0454
	1015	75.1921
	1020	74.5659
	1025	74.325
	1030	74.5789
	1035	75.1526
