# Supplementary material for: Robust tissue pattern formation by coupling morphogen signal and cell adhesion
Source: EMBO Rep. 2024 Sep 27;25(11):4803–26. doi: 10.1038/s44319-024-00261-z (PMC11549100; doi:10.1038/s44319-024-00261-z)
Supplement: Supplementary file 14 — Source data Fig. 6 [file 44319_2024_261_MOESM14_ESM.zip]

Archive with 19 entries (10 files):
- Figure 6/
- Figure 6/6D and D''/
- Figure 6/6D and D''/Fig.6D''.xlsx
- Figure 6/6D and D''/Fig.6D.xlsx
- Figure 6/6E and E''/
- Figure 6/6E and E''/Fig.6E''.xlsx
- Figure 6/6E and E''/Fig.6E.xlsx
- Figure 6/6F/
- Figure 6/6F/Fig.6F.xlsx
- Figure 6/6G/
- Figure 6/6G/Fig.6G.xlsx
- Figure 6/6H/
- Figure 6/6H/Fig.6H.xlsx
- Figure 6/6I/
- Figure 6/6I/Fig.6I.xlsx
- Figure 6/6I' and J/
- Figure 6/6I' and J/Fig.6I' and J.xlsx
- Figure 6/6L/
- Figure 6/6L/Fig.6L.xlsx
