# Supplementary material for: Robust tissue pattern formation by coupling morphogen signal and cell adhesion
Source: EMBO Rep. 2024 Sep 27;25(11):4803–26. doi: 10.1038/s44319-024-00261-z (PMC11549100; doi:10.1038/s44319-024-00261-z)
Supplement: Supplementary file 14 — Source data Fig. 6 [file 44319_2024_261_MOESM14_ESM.zip › Figure 6/6D and D''/Fig.6D''.xlsx]

## Sheet: Fig6D"
Sample ID	x-position	Ecad grad
1	10	0.0352282
1	20	0.0948063
1	30	0.0822213
1	40	0.159018
1	50	0.16511
1	60	0.147216
1	70	0.124398
1	80	0.0897686
1	90	0.0775559
1	100	0.0311357
1	110	0.00058842
1	120	0.00657182
1	130	0.01786
1	140	0.0153628
1	150	0.00329651
1	160	0.00862399
1	170	0.00129218
1	180	0.00184074
1	190	0.00172406
2	10	0.0725474
2	20	0.0839497
2	30	0.0858002
2	40	0.152799
2	50	0.164503
2	60	0.147611
2	70	0.134811
2	80	0.0786892
2	90	0.0457096
2	100	0.0654986
2	110	0.00075003
2	120	0.0295049
2	130	0.00616794
2	140	0.00571707
2	150	0.00619845
2	160	0.00719695
2	170	0.00478043
2	180	0.00542644
2	190	0.00063761
3	10	0.0513633
3	20	0.0893564
3	30	0.0906044
3	40	0.15111
3	50	0.165013
3	60	0.148329
3	70	0.121855
3	80	0.0915962
3	90	0.0636899
3	100	0.0437331
3	110	0.0106855
3	120	0.00723128
3	130	0.0157429
3	140	0.0101821
3	150	0.00203978
3	160	0.00657394
3	170	0.00466108
3	180	0.0022786
3	190	0.00422651
4	10	0.0488587
4	20	0.0787569
4	30	0.0941047
4	40	0.154842
4	50	0.164796
4	60	0.147769
4	70	0.120212
4	80	0.0980999
4	90	0.0669884
4	100	0.0218333
4	110	0.0248316
4	120	0.00847957
4	130	0.0165164
4	140	0.00118853
4	150	0.00686928
4	160	0.00760352
4	170	0.00337723
4	180	0.00158765
4	190	0.00161509
5	10	0.0304433
5	20	0.120844
5	30	0.0764045
5	40	0.15123
5	50	0.165346
5	60	0.147589
5	70	0.126011
5	80	0.0837913
5	90	0.0790253
5	100	0.0353768
5	110	0.00302797
5	120	0.0117197
5	130	0.0230945
5	140	0.00516829
5	150	0.00707193
5	160	0.00620929
5	170	0.00595127
5	180	0.00587618
5	190	0.00220507
6	10	0.0213809
6	20	0.129486
6	30	0.0654571
6	40	0.157819
6	50	0.164372
6	60	0.148846
6	70	0.12317
6	80	0.0923366
6	90	0.0612143
6	100	0.0461595
6	110	0.00199734
6	120	0.0247282
6	130	0.00585046
6	140	0.00590944
6	150	0.00477339
6	160	0.0106991
6	170	0.00020914
6	180	0.0033114
6	190	0.00125005
7	10	0.0433019
7	20	0.0880172
7	30	0.101134
7	40	0.14565
7	50	0.165564
7	60	0.149425
7	70	0.11689
7	80	0.0954235
7	90	0.0725212
7	100	0.0252223
7	110	0.0250905
7	120	9.45e-05
7	130	0.0175359
7	140	0.00946603
7	150	0.00104262
7	160	0.00990714
7	170	0.00332692
7	180	0.00758451
7	190	0.00289667
8	10	0.0443596
8	20	0.100677
8	30	0.0924158
8	40	0.145922
8	50	0.164575
8	60	0.148605
8	70	0.125121
8	80	0.0871745
8	90	0.0727168
8	100	0.0189505
8	110	0.0223251
8	120	0.0252582
8	130	0.0106855
8	140	0.00036626
8	150	0.00562036
8	160	0.0133846
8	170	0.00150199
8	180	0.00118744
8	190	0.00252454
9	10	0.0370947
9	20	0.108666
9	30	0.090147
9	40	0.144517
9	50	0.165573
9	60	0.14924
9	70	0.123726
9	80	0.0875728
9	90	0.0606989
9	100	0.0503465
9	110	0.0126975
9	120	0.00803579
9	130	0.012511
9	140	0.00149333
9	150	0.00348425
9	160	0.0123575
9	170	0.00149138
9	180	0.0020911
9	190	0.00206698
10	10	0.0414066
10	20	0.103351
10	30	0.0852778
10	40	0.151084
10	50	0.165044
10	60	0.156034
10	70	0.106844
10	80	0.11184
10	90	0.0512125
10	100	0.0296302
10	110	0.0249238
10	120	0.00811547
10	130	0.00376937
10	140	0.0161959
10	150	0.00818992
10	160	0.00051952
10	170	0.00241125
10	180	0.00477454
10	190	0.00122501
