# Supplementary material for: Robust tissue pattern formation by coupling morphogen signal and cell adhesion
Source: EMBO Rep. 2024 Sep 27;25(11):4803–26. doi: 10.1038/s44319-024-00261-z (PMC11549100; doi:10.1038/s44319-024-00261-z)
Supplement: Supplementary file 14 — Source data Fig. 6 [file 44319_2024_261_MOESM14_ESM.zip › Figure 6/6D and D''/Fig.6D.xlsx]

## Sheet: Fig6D
Sample ID	x-position	Ecad level
1	10	0.932858
1	20	0.90235
1	30	0.820248
1	40	0.749044
1	50	0.611335
1	60	0.46835
1	70	0.340861
1	80	0.233132
1	90	0.155393
1	100	0.0882293
1	110	0.0612658
1	120	0.0607562
1	130	0.055065
1	140	0.0395982
1	150	0.026294
1	160	0.0234392
1	170	0.0159709
1	180	0.0170899
1	190	0.0154958
1	200	0.0140028
2	10	0.953207
2	20	0.890381
2	30	0.817681
2	40	0.743378
2	50	0.611054
2	60	0.468595
2	70	0.340764
2	80	0.224017
2	90	0.155873
2	100	0.116288
2	110	0.0595663
2	120	0.0602158
2	130	0.0346645
2	140	0.0293231
2	150	0.0243721
2	160	0.02974
2	170	0.0235074
2	180	0.0193676
2	190	0.0146683
2	200	0.0141161
3	10	0.942748
3	20	0.898267
3	30	0.820885
3	40	0.742421
3	50	0.61156
3	60	0.468658
3	70	0.340206
3	80	0.234679
3	90	0.155357
3	100	0.100201
3	110	0.0623282
3	120	0.0530746
3	130	0.0468123
3	140	0.0331789
3	150	0.0243612
3	160	0.0261277
3	170	0.0204347
3	180	0.0163982
3	190	0.0183714
3	200	0.0147113
4	10	0.937381
4	20	0.895069
4	30	0.826866
4	40	0.745371
4	50	0.611277
4	60	0.468564
4	70	0.340596
4	80	0.236493
4	90	0.151538
4	100	0.0935263
4	110	0.0746186
4	120	0.0531144
4	130	0.0457711
4	140	0.0314679
4	150	0.0304387
4	160	0.0244899
4	170	0.0179052
4	180	0.0149805
4	190	0.0163554
4	200	0.0149568
5	10	0.939733
5	20	0.913369
5	30	0.808718
5	40	0.742552
5	50	0.611586
5	60	0.468397
5	70	0.340584
5	80	0.231459
5	90	0.158895
5	100	0.0904593
5	110	0.0598229
5	120	0.0624452
5	130	0.0522959
5	140	0.0322961
5	150	0.0278203
5	160	0.0216961
5	170	0.0163188
5	180	0.0214726
5	190	0.0163838
5	200	0.0144742
6	10	0.935257
6	20	0.916741
6	30	0.804606
6	40	0.74792
6	50	0.611249
6	60	0.468903
6	70	0.340002
6	80	0.233337
6	90	0.153373
6	100	0.100362
6	110	0.0603876
6	120	0.0621173
6	130	0.0407027
6	140	0.0356362
6	150	0.0305186
6	160	0.0263848
6	170	0.0171194
6	180	0.0169383
6	190	0.0140706
6	200	0.0151531
7	10	0.939182
7	20	0.901682
7	30	0.825459
7	40	0.737877
7	50	0.611745
7	60	0.468366
7	70	0.338964
7	80	0.237737
7	90	0.1551
7	100	0.0922971
7	110	0.0704546
7	120	0.0487262
7	130	0.0488081
7	140	0.033622
7	150	0.0254244
7	160	0.0263273
7	170	0.0177477
7	180	0.0206288
7	190	0.0140607
7	200	0.0165692
8	10	0.943458
8	20	0.905042
8	30	0.817856
8	40	0.737824
8	50	0.611456
8	60	0.468934
8	70	0.340242
8	80	0.231888
8	90	0.156395
8	100	0.0934218
8	110	0.0770107
8	120	0.0576771
8	130	0.0358035
8	140	0.0265498
8	150	0.0262326
8	160	0.0310998
8	170	0.0195088
8	180	0.0182081
8	190	0.0171797
8	200	0.0149935
9	10	0.941592
9	20	0.909468
9	30	0.815363
9	40	0.737296
9	50	0.612144
9	60	0.468758
9	70	0.339517
9	80	0.23237
9	90	0.156532
9	100	0.103967
9	110	0.0603668
9	120	0.0493708
9	130	0.0424118
9	140	0.0315774
9	150	0.0328706
9	160	0.0298532
9	170	0.0191517
9	180	0.0178601
9	190	0.0160492
9	200	0.0142592
10	10	0.941271
10	20	0.905413
10	30	0.815911
10	40	0.74206
10	50	0.611222
10	60	0.468294
10	70	0.333169
10	80	0.240642
10	90	0.143789
10	100	0.0994387
10	110	0.073779
10	120	0.052195
10	130	0.045167
10	140	0.0419028
10	150	0.0278771
10	160	0.0207847
10	170	0.0203348
10	180	0.0182466
10	190	0.0141119
10	200	0.0151727
