# Supplementary material for: Robust tissue pattern formation by coupling morphogen signal and cell adhesion
Source: EMBO Rep. 2024 Sep 27;25(11):4803–26. doi: 10.1038/s44319-024-00261-z (PMC11549100; doi:10.1038/s44319-024-00261-z)
Supplement: Supplementary file 14 — Source data Fig. 6 [file 44319_2024_261_MOESM14_ESM.zip › Figure 6/6E and E''/Fig.6E''.xlsx]

## Sheet: Fig6E"
Sample ID	x-position	Ecad grad
1	10	0.0313387
1	20	0.0374913
1	30	0.106434
1	40	0.00729434
1	50	0.0311597
1	60	0.377802
1	70	0.116684
1	80	0.108172
1	90	0.0707128
1	100	0.0178361
1	110	0.00215236
1	120	0.0324869
1	130	0.0109383
1	140	0.00980708
1	150	0.00150986
1	160	0.00429089
1	170	0.00725825
1	180	0.00126397
1	190	0.000415434
2	10	0.0229602
2	20	0.0305301
2	30	0.0583906
2	40	0.0921686
2	50	0.00789819
2	60	0.390469
2	70	0.118602
2	80	0.105784
2	90	0.0535897
2	100	0.0381256
2	110	0.0350052
2	120	0.0100315
2	130	0.00126165
2	140	0.0162177
2	150	0.0072027
2	160	0.00822558
2	170	0.00358953
2	180	0.00197599
2	190	0.00167951
3	10	0.0449807
3	20	0.0402685
3	30	0.0896573
3	40	0.0486244
3	50	0.0773408
3	60	0.386639
3	70	0.124779
3	80	0.0875678
3	90	0.0615446
3	100	0.0467559
3	110	0.0216362
3	120	0.00158919
3	130	0.00853516
3	140	0.0116184
3	150	0.00377122
3	160	0.00370559
3	170	0.00576154
3	180	0.00460685
3	190	0.00327157
4	10	0.00963419
4	20	0.0867153
4	30	0.021685
4	40	0.102997
4	50	0.0159363
4	60	0.394764
4	70	0.135125
4	80	0.0743591
4	90	0.056715
4	100	0.0475305
4	110	0.0200816
4	120	0.0162178
4	130	0.0068743
4	140	0.00436736
4	150	0.0191969
4	160	0.00440827
4	170	0.00604568
4	180	0.000989857
4	190	0.00259126
5	10	0.0112254
5	20	0.0554112
5	30	0.0560892
5	40	0.0151398
5	50	0.00557782
5	60	0.410755
5	70	0.117034
5	80	0.094084
5	90	0.0679401
5	100	0.0354846
5	110	0.02593
5	120	0.000985299
5	130	0.0121768
5	140	0.0058411
5	150	0.00879178
5	160	0.00063596
5	170	0.00541404
5	180	0.00045535
5	190	0.000225791
6	10	0.0301997
6	20	0.0398171
6	30	0.0392205
6	40	0.0576244
6	50	0.0196429
6	60	0.376973
6	70	0.116671
6	80	0.116523
6	90	0.0309169
6	100	0.0396982
6	110	0.0329905
6	120	0.016636
6	130	0.00756966
6	140	0.0040706
6	150	0.00465533
6	160	0.0101748
6	170	0.00480496
6	180	0.00302104
6	190	0.00070165
7	10	0.0287774
7	20	0.0212848
7	30	0.0601668
7	40	0.0198667
7	50	0.0452126
7	60	0.403534
7	70	0.121506
7	80	0.0910184
7	90	0.0830366
7	100	0.00723685
7	110	0.0306231
7	120	0.0197425
7	130	0.00705219
7	140	0.00805862
7	150	0.00908563
7	160	0.00854896
7	170	7.70543e-05
7	180	0.00575694
7	190	0.00111501
8	10	0.0506528
8	20	0.0407696
8	30	0.0977268
8	40	0.0960861
8	50	0.0153343
8	60	0.374801
8	70	0.121772
8	80	0.0992467
8	90	0.0607847
8	100	0.021173
8	110	0.0166839
8	120	0.0367885
8	130	0.00405141
8	140	0.00283692
8	150	0.00984504
8	160	0.00260092
8	170	0.00329361
8	180	0.000269785
8	190	0.00353528
9	10	0.0110893
9	20	0.00476921
9	30	0.0111999
9	40	0.129285
9	50	0.0353656
9	60	0.404422
9	70	0.117073
9	80	0.113922
9	90	0.0544214
9	100	0.0078473
9	110	0.0366016
9	120	0.012444
9	130	0.00622814
9	140	0.0188537
9	150	0.00261407
9	160	0.000540784
9	170	0.00180717
9	180	0.00194977
9	190	0.00050049
10	10	0.0604281
10	20	0.00536565
10	30	0.0455221
10	40	0.0823689
10	50	0.00844771
10	60	0.391002
10	70	0.119286
10	80	0.0967385
10	90	0.0677894
10	100	0.0307601
10	110	0.0149707
10	120	0.0230244
10	130	0.00275909
10	140	0.00548882
10	150	0.00853117
10	160	0.008667
10	170	0.00251438
10	180	0.00196818
10	190	0.00523234
