# Supplementary material for: Robust tissue pattern formation by coupling morphogen signal and cell adhesion
Source: EMBO Rep. 2024 Sep 27;25(11):4803–26. doi: 10.1038/s44319-024-00261-z (PMC11549100; doi:10.1038/s44319-024-00261-z)
Supplement: Supplementary file 14 — Source data Fig. 6 [file 44319_2024_261_MOESM14_ESM.zip › Figure 6/6E and E''/Fig.6E.xlsx]

## Sheet: Fig6E
Sample ID	x-position	Ecad level
1	10	0.840152
1	20	0.813013
1	30	0.780545
1	40	0.688374
1	50	0.694691
1	60	0.667706
1	70	0.34053
1	80	0.239481
1	90	0.145804
1	100	0.0845669
1	110	0.0691209
1	120	0.0709848
1	130	0.0428511
1	140	0.0333786
1	150	0.0248856
1	160	0.0261932
1	170	0.0224773
1	180	0.0161916
1	190	0.015097
1	200	0.0147373
2	10	0.796915
2	20	0.777032
2	30	0.803471
2	40	0.752904
2	50	0.673086
2	60	0.679926
2	70	0.34178
2	80	0.239071
2	90	0.147462
2	100	0.101053
2	110	0.0680365
2	120	0.037722
2	130	0.0464093
2	140	0.0453167
2	150	0.0312722
2	160	0.0250347
2	170	0.0179113
2	180	0.0148028
2	190	0.016514
2	200	0.0150595
3	10	0.774089
3	20	0.813043
3	30	0.77817
3	40	0.700527
3	50	0.742636
3	60	0.675658
3	70	0.340829
3	80	0.232771
3	90	0.156937
3	100	0.10364
3	110	0.0631491
3	120	0.0444122
3	130	0.0457884
3	140	0.038397
3	150	0.0283355
3	160	0.0250696
3	170	0.0218605
3	180	0.0168711
3	190	0.0128815
3	200	0.0157147
4	10	0.822461
4	20	0.814118
4	30	0.739023
4	40	0.757802
4	50	0.668607
4	60	0.682407
4	70	0.340542
4	80	0.223524
4	90	0.159129
4	100	0.110014
4	110	0.0688523
4	120	0.0514616
4	130	0.037417
4	140	0.0314639
4	150	0.035246
4	160	0.0186215
4	170	0.0224391
4	180	0.0172035
4	190	0.0163463
4	200	0.0141023
5	10	0.800799
5	20	0.810521
5	30	0.762535
5	40	0.713961
5	50	0.70085
5	60	0.69602
5	70	0.340306
5	80	0.238955
5	90	0.157478
5	100	0.0986421
5	110	0.0679124
5	120	0.045457
5	130	0.0446038
5	140	0.0340586
5	150	0.0290002
5	160	0.0213866
5	170	0.0208358
5	180	0.0161473
5	190	0.0157529
5	200	0.0155574
6	10	0.828582
6	20	0.802429
6	30	0.767948
6	40	0.733983
6	50	0.68408
6	60	0.667069
6	70	0.34061
6	80	0.239573
6	90	0.138664
6	100	0.11189
6	110	0.0775115
6	120	0.0489417
6	130	0.034535
6	140	0.0279797
6	150	0.0315048
6	160	0.0274733
6	170	0.018662
6	180	0.0145009
6	190	0.0171171
6	200	0.0177247
7	10	0.807306
7	20	0.782385
7	30	0.763952
7	40	0.711847
7	50	0.729052
7	60	0.689898
7	70	0.340438
7	80	0.235214
7	90	0.156392
7	100	0.084482
7	110	0.0782149
7	120	0.0516954
7	130	0.0345983
7	140	0.0407055
7	150	0.0337268
7	160	0.0258586
7	170	0.0184552
7	180	0.0185219
7	190	0.0135364
7	200	0.014502
8	10	0.828294
8	20	0.784429
8	30	0.819735
8	40	0.735104
8	50	0.651893
8	60	0.665173
8	70	0.340595
8	80	0.235141
8	90	0.149193
8	100	0.0965538
8	110	0.078218
8	120	0.0637698
8	130	0.0319109
8	140	0.0284024
8	150	0.0308592
8	160	0.0223334
8	170	0.020081
8	180	0.0172287
8	190	0.0174623
8	200	0.0144008
9	10	0.795241
9	20	0.785638
9	30	0.781508
9	40	0.771809
9	50	0.659848
9	60	0.690475
9	70	0.340245
9	80	0.238859
9	90	0.140203
9	100	0.093074
9	110	0.0862782
9	120	0.0545813
9	130	0.0438047
9	140	0.0384111
9	150	0.0220838
9	160	0.01982
9	170	0.0193517
9	180	0.0177867
9	190	0.0160982
9	200	0.0156648
10	10	0.83022
10	20	0.777889
10	30	0.782536
10	40	0.743114
10	50	0.671782
10	60	0.679098
10	70	0.340491
10	80	0.237189
10	90	0.153414
10	100	0.0947082
10	110	0.0680699
10	120	0.0551053
10	130	0.0351662
10	140	0.0375555
10	150	0.0328022
10	160	0.0254142
10	170	0.0179086
10	180	0.0157312
10	190	0.0140267
10	200	0.0185579
