# Supplementary material for: Robust tissue pattern formation by coupling morphogen signal and cell adhesion
Source: EMBO Rep. 2024 Sep 27;25(11):4803–26. doi: 10.1038/s44319-024-00261-z (PMC11549100; doi:10.1038/s44319-024-00261-z)
Supplement: Supplementary file 14 — Source data Fig. 6 [file 44319_2024_261_MOESM14_ESM.zip › Figure 6/6F/Fig.6F.xlsx]

## Sheet: Fig6F
Sample ID	x-position	x-distance
1	10	4.6188
1	20	4.6188
1	30	4.04145
1	40	0.57735
1	50	0
1	60	0
1	70	0
1	80	4.04145
1	90	12.1244
1	100	17.8979
1	110	36.3731
1	120	35.2184
1	130	25.4034
1	140	34.641
1	150	20.2073
1	160	17.8979
1	170	25.4034
1	180	34.0637
1	190	28.8675
1	200	46.188
2	10	5.19615
2	20	5.19615
2	30	3.4641
2	40	0
2	50	0
2	60	0
2	70	0
2	80	3.4641
2	90	9.2376
2	100	34.641
2	110	26.5581
2	120	31.7543
2	130	23.094
2	140	23.6714
2	150	23.6714
2	160	21.9393
2	170	23.094
2	180	30.0222
2	190	31.1769
2	200	30.5996
3	10	5.7735
3	20	4.6188
3	30	6.35085
3	40	1.73205
3	50	0
3	60	0
3	70	0.57735
3	80	3.4641
3	90	16.1658
3	100	38.6825
3	110	35.7957
3	120	31.1769
3	130	20.7846
3	140	20.2073
3	150	22.5167
3	160	31.7543
3	170	26.5581
3	180	24.2487
3	190	31.1769
3	200	43.3013
4	10	4.6188
4	20	6.9282
4	30	3.4641
4	40	2.3094
4	50	0
4	60	0
4	70	0
4	80	1.73205
4	90	20.7846
4	100	36.9504
4	110	34.641
4	120	31.7543
4	130	27.7128
4	140	24.8261
4	150	23.094
4	160	26.5581
4	170	23.6714
4	180	28.2902
4	190	42.1466
4	200	38.1051
5	10	5.19615
5	20	5.19615
5	30	2.88675
5	40	1.73205
5	50	0
5	60	0
5	70	0
5	80	2.88675
5	90	14.4338
5	100	35.7957
5	110	28.2902
5	120	23.6714
5	130	28.8675
5	140	34.0637
5	150	27.1355
5	160	23.6714
5	170	23.094
5	180	20.7846
5	190	38.1051
5	200	44.456
6	10	5.19615
6	20	4.6188
6	30	3.4641
6	40	1.73205
6	50	0
6	60	0
6	70	0
6	80	5.19615
6	90	7.50555
6	100	27.1355
6	110	40.9919
6	120	32.3316
6	130	17.3205
6	140	25.4034
6	150	24.8261
6	160	20.7846
6	170	16.7432
6	180	23.094
6	190	21.9393
6	200	46.188
7	10	6.9282
7	20	5.19615
7	30	5.19615
7	40	1.1547
7	50	0
7	60	0
7	70	0.57735
7	80	1.73205
7	90	12.1244
7	100	23.094
7	110	33.4863
7	120	27.7128
7	130	28.8675
7	140	23.094
7	150	20.7846
7	160	24.2487
7	170	23.6714
7	180	36.9504
7	190	38.6825
7	200	49.0748
8	10	5.7735
8	20	5.7735
8	30	3.4641
8	40	0
8	50	0
8	60	0
8	70	0
8	80	2.3094
8	90	22.5167
8	100	30.5996
8	110	36.9504
8	120	33.4863
8	130	24.8261
8	140	23.094
8	150	27.1355
8	160	18.4752
8	170	27.1355
8	180	23.6714
8	190	40.9919
8	200	43.3013
9	10	4.6188
9	20	4.04145
9	30	2.3094
9	40	1.73205
9	50	0
9	60	0
9	70	1.1547
9	80	2.88675
9	90	20.7846
9	100	20.7846
9	110	25.4034
9	120	29.4449
9	130	30.5996
9	140	25.4034
9	150	31.1769
9	160	19.6299
9	170	34.641
9	180	25.4034
9	190	26.5581
9	200	35.2184
10	10	6.35085
10	20	6.35085
10	30	3.4641
10	40	0
10	50	0
10	60	0
10	70	1.1547
10	80	4.6188
10	90	16.1658
10	100	29.4449
10	110	35.2184
10	120	24.8261
10	130	28.8675
10	140	31.1769
10	150	23.6714
10	160	18.4752
10	170	20.7846
10	180	35.7957
10	190	30.0222
10	200	36.9504
