# Supplementary material for: Robust tissue pattern formation by coupling morphogen signal and cell adhesion
Source: EMBO Rep. 2024 Sep 27;25(11):4803–26. doi: 10.1038/s44319-024-00261-z (PMC11549100; doi:10.1038/s44319-024-00261-z)
Supplement: Supplementary file 14 — Source data Fig. 6 [file 44319_2024_261_MOESM14_ESM.zip › Figure 6/6G/Fig.6G.xlsx]

## Sheet: Fig6G
Sample ID	x-position	x-distance
1	10	21.362
1	20	10.9697
1	30	11.547
1	40	13.2791
1	50	12.1244
1	60	26.5581
1	70	0
1	80	0
1	90	13.8564
1	100	25.9808
1	110	24.8261
1	120	34.641
1	130	31.7543
1	140	21.362
1	150	21.9393
1	160	32.3316
1	170	25.9808
1	180	28.2902
1	190	27.1355
1	200	31.7543
2	10	21.362
2	20	15.5885
2	30	12.1244
2	40	15.0111
2	50	15.0111
2	60	20.7846
2	70	0.57735
2	80	0.57735
2	90	21.9393
2	100	23.6714
2	110	35.2184
2	120	30.5996
2	130	23.6714
2	140	23.6714
2	150	25.4034
2	160	25.9808
2	170	30.0222
2	180	24.8261
2	190	33.4863
2	200	40.4145
3	10	17.8979
3	20	16.7432
3	30	15.0111
3	40	13.8564
3	50	12.7017
3	60	25.4034
3	70	0
3	80	0.57735
3	90	8.0829
3	100	27.7128
3	110	29.4449
3	120	30.0222
3	130	17.8979
3	140	23.6714
3	150	24.2487
3	160	34.0637
3	170	25.4034
3	180	23.094
3	190	32.909
3	200	28.8675
4	10	24.2487
4	20	16.7432
4	30	10.9697
4	40	10.9697
4	50	17.8979
4	60	21.9393
4	70	0
4	80	3.4641
4	90	8.66025
4	100	32.909
4	110	21.362
4	120	34.641
4	130	35.7957
4	140	24.8261
4	150	22.5167
4	160	29.4449
4	170	24.8261
4	180	28.8675
4	190	24.2487
4	200	44.456
5	10	22.5167
5	20	13.8564
5	30	10.9697
5	40	17.3205
5	50	14.4338
5	60	16.7432
5	70	0
5	80	0.57735
5	90	12.7017
5	100	23.6714
5	110	30.5996
5	120	31.1769
5	130	28.8675
5	140	21.9393
5	150	20.7846
5	160	22.5167
5	170	29.4449
5	180	28.8675
5	190	27.7128
5	200	39.8372
6	10	23.6714
6	20	14.4338
6	30	12.7017
6	40	8.66025
6	50	16.1658
6	60	21.362
6	70	0
6	80	0
6	90	15.5885
6	100	38.1051
6	110	27.1355
6	120	29.4449
6	130	23.6714
6	140	24.8261
6	150	22.5167
6	160	21.362
6	170	25.4034
6	180	36.9504
6	190	30.5996
6	200	38.1051
7	10	20.2073
7	20	19.0526
7	30	10.3923
7	40	13.8564
7	50	18.4752
7	60	20.7846
7	70	0
7	80	1.73205
7	90	10.3923
7	100	26.5581
7	110	36.9504
7	120	35.7957
7	130	24.8261
7	140	19.0526
7	150	28.2902
7	160	23.094
7	170	30.0222
7	180	28.8675
7	190	30.0222
7	200	31.1769
8	10	20.7846
8	20	19.0526
8	30	11.547
8	40	10.9697
8	50	17.3205
8	60	20.7846
8	70	0
8	80	2.3094
8	90	15.0111
8	100	29.4449
8	110	36.9504
8	120	28.2902
8	130	19.0526
8	140	24.2487
8	150	24.2487
8	160	26.5581
8	170	21.9393
8	180	21.362
8	190	30.0222
8	200	45.0333
9	10	11.547
9	20	10.3923
9	30	13.2791
9	40	14.4338
9	50	11.547
9	60	13.8564
9	70	0
9	80	0.57735
9	90	19.0526
9	100	19.0526
9	110	33.4863
9	120	33.4863
9	130	24.8261
9	140	27.1355
9	150	21.362
9	160	25.9808
9	170	24.8261
9	180	25.4034
9	190	36.3731
9	200	39.8372
10	10	12.1244
10	20	17.3205
10	30	14.4338
10	40	12.1244
10	50	17.8979
10	60	19.6299
10	70	0
10	80	1.1547
10	90	15.0111
10	100	36.9504
10	110	22.5167
10	120	27.7128
10	130	37.5278
10	140	21.362
10	150	25.4034
10	160	17.3205
10	170	27.7128
10	180	32.3316
10	190	35.7957
10	200	42.1466
