# Supplementary material for: Robust tissue pattern formation by coupling morphogen signal and cell adhesion
Source: EMBO Rep. 2024 Sep 27;25(11):4803–26. doi: 10.1038/s44319-024-00261-z (PMC11549100; doi:10.1038/s44319-024-00261-z)
Supplement: Supplementary file 14 — Source data Fig. 6 [file 44319_2024_261_MOESM14_ESM.zip › Figure 6/6H/Fig.6H.xlsx]

## Sheet: Fig6H
τ	time	Ecad level
0.01	0	0
0.01	1	0.01
0.01	2	0.0198
0.01	3	0.0296
0.01	4	0.0392
0.01	5	0.0488
0.01	6	0.0582
0.01	7	0.0676
0.01	8	0.0769
0.01	9	0.0861
0.01	10	0.0952
0.01	11	0.1042
0.01	12	0.1131
0.01	13	0.1219
0.01	14	0.1306
0.01	15	0.1393
0.01	16	0.1479
0.01	17	0.1563
0.01	18	0.1647
0.01	19	0.173
0.01	20	0.1813
0.01	21	0.1894
0.01	22	0.1975
0.01	23	0.2055
0.01	24	0.2134
0.01	25	0.2212
0.01	26	0.2289
0.01	27	0.2366
0.01	28	0.2442
0.01	29	0.2517
0.01	30	0.2592
0.01	31	0.2666
0.01	32	0.2739
0.01	33	0.2811
0.01	34	0.2882
0.01	35	0.2953
0.01	36	0.3023
0.01	37	0.3093
0.01	38	0.3161
0.01	39	0.3229
0.01	40	0.3297
0.01	41	0.3363
0.01	42	0.343
0.01	43	0.3495
0.01	44	0.356
0.01	45	0.3624
0.01	46	0.3687
0.01	47	0.375
0.01	48	0.3812
0.01	49	0.3874
0.01	50	0.3935
0.1	0	0
0.1	1	0.0952
0.1	2	0.1813
0.1	3	0.2592
0.1	4	0.3297
0.1	5	0.3935
0.1	6	0.4512
0.1	7	0.5034
0.1	8	0.5507
0.1	9	0.5934
0.1	10	0.6321
0.1	11	0.6671
0.1	12	0.6988
0.1	13	0.7275
0.1	14	0.7534
0.1	15	0.7769
0.1	16	0.7981
0.1	17	0.8173
0.1	18	0.8347
0.1	19	0.8504
0.1	20	0.8647
0.1	21	0.8775
0.1	22	0.8892
0.1	23	0.8997
0.1	24	0.9093
0.1	25	0.9179
0.1	26	0.9257
0.1	27	0.9328
0.1	28	0.9392
0.1	29	0.945
0.1	30	0.9502
0.1	31	0.955
0.1	32	0.9592
0.1	33	0.9631
0.1	34	0.9666
0.1	35	0.9698
0.1	36	0.9727
0.1	37	0.9753
0.1	38	0.9776
0.1	39	0.9798
0.1	40	0.9817
0.1	41	0.9834
0.1	42	0.985
0.1	43	0.9864
0.1	44	0.9877
0.1	45	0.9889
0.1	46	0.9899
0.1	47	0.9909
0.1	48	0.9918
0.1	49	0.9926
0.1	50	0.9933
1	0	0
1	1	0.6321
1	2	0.8647
1	3	0.9502
1	4	0.9817
1	5	0.9933
1	6	0.9975
1	7	0.9991
1	8	0.9997
1	9	0.9999
1	10	1
1	11	1
1	12	1
1	13	1
1	14	1
1	15	1
1	16	1
1	17	1
1	18	1
1	19	1
1	20	1
1	21	1
1	22	1
1	23	1
1	24	1
1	25	1
1	26	1
1	27	1
1	28	1
1	29	1
1	30	1
1	31	1
1	32	1
1	33	1
1	34	1
1	35	1
1	36	1
1	37	1
1	38	1
1	39	1
1	40	1
1	41	1
1	42	1
1	43	1
1	44	1
1	45	1
1	46	1
1	47	1
1	48	1
1	49	1
1	50	1
