# Supplementary material for: Robust tissue pattern formation by coupling morphogen signal and cell adhesion
Source: EMBO Rep. 2024 Sep 27;25(11):4803–26. doi: 10.1038/s44319-024-00261-z (PMC11549100; doi:10.1038/s44319-024-00261-z)
Supplement: Supplementary file 14 — Source data Fig. 6 [file 44319_2024_261_MOESM14_ESM.zip › Figure 6/6I/Fig.6I.xlsx]

## Sheet: Fig6I
τ	Sample ID	x-position	Ecad level
0.01	1	10	0.321918
0.01	1	20	0.312097
0.01	1	30	0.303699
0.01	1	40	0.290129
0.01	1	50	0.236578
0.01	1	60	0.159428
0.01	1	70	0.123842
0.01	1	80	0.0955052
0.01	1	90	0.0805818
0.01	1	100	0.036898
0.01	1	110	0.0355922
0.01	1	120	0.0288363
0.01	1	130	0.0219138
0.01	1	140	0.0161203
0.01	1	150	0.0187466
0.01	1	160	0.0143174
0.01	1	170	0.00979172
0.01	1	180	0.0111096
0.01	1	190	0.00904792
0.01	1	200	0.0126923
0.01	2	10	0.316396
0.01	2	20	0.311469
0.01	2	30	0.29329
0.01	2	40	0.290504
0.01	2	50	0.257442
0.01	2	60	0.167557
0.01	2	70	0.122622
0.01	2	80	0.0628444
0.01	2	90	0.0558338
0.01	2	100	0.0493409
0.01	2	110	0.0472407
0.01	2	120	0.0456832
0.01	2	130	0.0246451
0.01	2	140	0.0211633
0.01	2	150	0.0129311
0.01	2	160	0.0198813
0.01	2	170	0.00945001
0.01	2	180	0.00839384
0.01	2	190	0.00694145
0.01	2	200	0.0152157
0.01	3	10	0.32499
0.01	3	20	0.313259
0.01	3	30	0.30131
0.01	3	40	0.285678
0.01	3	50	0.236639
0.01	3	60	0.173612
0.01	3	70	0.124615
0.01	3	80	0.069765
0.01	3	90	0.0489701
0.01	3	100	0.0411707
0.01	3	110	0.0310162
0.01	3	120	0.0404102
0.01	3	130	0.0209338
0.01	3	140	0.0351255
0.01	3	150	0.0267195
0.01	3	160	0.0185374
0.01	3	170	0.0120375
0.01	3	180	0.0111456
0.01	3	190	0.00935363
0.01	3	200	0.0135558
0.01	4	10	0.31591
0.01	4	20	0.31626
0.01	4	30	0.302711
0.01	4	40	0.27531
0.01	4	50	0.245343
0.01	4	60	0.192768
0.01	4	70	0.115579
0.01	4	80	0.0677045
0.01	4	90	0.0674795
0.01	4	100	0.0465011
0.01	4	110	0.0262829
0.01	4	120	0.0494806
0.01	4	130	0.0267996
0.01	4	140	0.0273411
0.01	4	150	0.0110814
0.01	4	160	0.0121408
0.01	4	170	0.0114116
0.01	4	180	0.0105684
0.01	4	190	0.00787908
0.01	4	200	0.0102911
0.01	5	10	0.314202
0.01	5	20	0.319297
0.01	5	30	0.309417
0.01	5	40	0.258413
0.01	5	50	0.247464
0.01	5	60	0.181794
0.01	5	70	0.127084
0.01	5	80	0.0931443
0.01	5	90	0.0563209
0.01	5	100	0.0432042
0.01	5	110	0.0440999
0.01	5	120	0.0343834
0.01	5	130	0.0248937
0.01	5	140	0.0117958
0.01	5	150	0.0189766
0.01	5	160	0.00967268
0.01	5	170	0.0118906
0.01	5	180	0.00989503
0.01	5	190	0.0141183
0.01	5	200	0.00877732
0.01	6	10	0.319159
0.01	6	20	0.305426
0.01	6	30	0.315808
0.01	6	40	0.282456
0.01	6	50	0.231547
0.01	6	60	0.173322
0.01	6	70	0.120029
0.01	6	80	0.0975263
0.01	6	90	0.0703209
0.01	6	100	0.0350252
0.01	6	110	0.0334224
0.01	6	120	0.029584
0.01	6	130	0.0264298
0.01	6	140	0.0272165
0.01	6	150	0.0121408
0.01	6	160	0.0163449
0.01	6	170	0.013475
0.01	6	180	0.011515
0.01	6	190	0.00886708
0.01	6	200	0.00922878
0.01	7	10	0.305852
0.01	7	20	0.31244
0.01	7	30	0.309139
0.01	7	40	0.291416
0.01	7	50	0.245616
0.01	7	60	0.193395
0.01	7	70	0.122881
0.01	7	80	0.0745048
0.01	7	90	0.0449621
0.01	7	100	0.0388426
0.01	7	110	0.0309104
0.01	7	120	0.034427
0.01	7	130	0.028471
0.01	7	140	0.025464
0.01	7	150	0.0180186
0.01	7	160	0.0240374
0.01	7	170	0.0116447
0.01	7	180	0.00792211
0.01	7	190	0.00909371
0.01	7	200	0.00980661
0.01	8	10	0.303059
0.01	8	20	0.306904
0.01	8	30	0.312701
0.01	8	40	0.297403
0.01	8	50	0.234538
0.01	8	60	0.179034
0.01	8	70	0.117138
0.01	8	80	0.0985559
0.01	8	90	0.0466735
0.01	8	100	0.0507624
0.01	8	110	0.0330254
0.01	8	120	0.0323826
0.01	8	130	0.0261054
0.01	8	140	0.0208108
0.01	8	150	0.0144949
0.01	8	160	0.0139813
0.01	8	170	0.0127742
0.01	8	180	0.0113809
0.01	8	190	0.0124439
0.01	8	200	0.0146765
0.01	9	10	0.322497
0.01	9	20	0.309633
0.01	9	30	0.308774
0.01	9	40	0.265025
0.01	9	50	0.240999
0.01	9	60	0.185548
0.01	9	70	0.123652
0.01	9	80	0.0714372
0.01	9	90	0.0538441
0.01	9	100	0.054264
0.01	9	110	0.0400525
0.01	9	120	0.0282815
0.01	9	130	0.0304378
0.01	9	140	0.0204365
0.01	9	150	0.0144903
0.01	9	160	0.0211702
0.01	9	170	0.0103318
0.01	9	180	0.0114951
0.01	9	190	0.0158474
0.01	9	200	0.0106266
0.01	10	10	0.314827
0.01	10	20	0.318776
0.01	10	30	0.287548
0.01	10	40	0.304124
0.01	10	50	0.240761
0.01	10	60	0.178773
0.01	10	70	0.102681
0.01	10	80	0.0784552
0.01	10	90	0.0656506
0.01	10	100	0.0560871
0.01	10	110	0.0361964
0.01	10	120	0.0306291
0.01	10	130	0.0242558
0.01	10	140	0.0234455
0.01	10	150	0.0144702
0.01	10	160	0.0144975
0.01	10	170	0.0126917
0.01	10	180	0.014263
0.01	10	190	0.00961545
0.01	10	200	0.0110976
0.1	1	10	0.840152
0.1	1	20	0.813013
0.1	1	30	0.780545
0.1	1	40	0.688374
0.1	1	50	0.694691
0.1	1	60	0.667706
0.1	1	70	0.34053
0.1	1	80	0.239481
0.1	1	90	0.145804
0.1	1	100	0.0845669
0.1	1	110	0.0691209
0.1	1	120	0.0709848
0.1	1	130	0.0428511
0.1	1	140	0.0333786
0.1	1	150	0.0248856
0.1	1	160	0.0261932
0.1	1	170	0.0224773
0.1	1	180	0.0161916
0.1	1	190	0.015097
0.1	1	200	0.0147373
0.1	2	10	0.796915
0.1	2	20	0.777032
0.1	2	30	0.803471
0.1	2	40	0.752904
0.1	2	50	0.673086
0.1	2	60	0.679926
0.1	2	70	0.34178
0.1	2	80	0.239071
0.1	2	90	0.147462
0.1	2	100	0.101053
0.1	2	110	0.0680365
0.1	2	120	0.037722
0.1	2	130	0.0464093
0.1	2	140	0.0453167
0.1	2	150	0.0312722
0.1	2	160	0.0250347
0.1	2	170	0.0179113
0.1	2	180	0.0148028
0.1	2	190	0.016514
0.1	2	200	0.0150595
0.1	3	10	0.774089
0.1	3	20	0.813043
0.1	3	30	0.77817
0.1	3	40	0.700527
0.1	3	50	0.742636
0.1	3	60	0.675658
0.1	3	70	0.340829
0.1	3	80	0.232771
0.1	3	90	0.156937
0.1	3	100	0.10364
0.1	3	110	0.0631491
0.1	3	120	0.0444122
0.1	3	130	0.0457884
0.1	3	140	0.038397
0.1	3	150	0.0283355
0.1	3	160	0.0250696
0.1	3	170	0.0218605
0.1	3	180	0.0168711
0.1	3	190	0.0128815
0.1	3	200	0.0157147
0.1	4	10	0.822461
0.1	4	20	0.814118
0.1	4	30	0.739023
0.1	4	40	0.757802
0.1	4	50	0.668607
0.1	4	60	0.682407
0.1	4	70	0.340542
0.1	4	80	0.223524
0.1	4	90	0.159129
0.1	4	100	0.110014
0.1	4	110	0.0688523
0.1	4	120	0.0514616
0.1	4	130	0.037417
0.1	4	140	0.0314639
0.1	4	150	0.035246
0.1	4	160	0.0186215
0.1	4	170	0.0224391
0.1	4	180	0.0172035
0.1	4	190	0.0163463
0.1	4	200	0.0141023
0.1	5	10	0.800799
0.1	5	20	0.810521
0.1	5	30	0.762535
0.1	5	40	0.713961
0.1	5	50	0.70085
0.1	5	60	0.69602
0.1	5	70	0.340306
0.1	5	80	0.238955
0.1	5	90	0.157478
0.1	5	100	0.0986421
0.1	5	110	0.0679124
0.1	5	120	0.045457
0.1	5	130	0.0446038
0.1	5	140	0.0340586
0.1	5	150	0.0290002
0.1	5	160	0.0213866
0.1	5	170	0.0208358
0.1	5	180	0.0161473
0.1	5	190	0.0157529
0.1	5	200	0.0155574
0.1	6	10	0.828582
0.1	6	20	0.802429
0.1	6	30	0.767948
0.1	6	40	0.733983
0.1	6	50	0.68408
0.1	6	60	0.667069
0.1	6	70	0.34061
0.1	6	80	0.239573
0.1	6	90	0.138664
0.1	6	100	0.11189
0.1	6	110	0.0775115
0.1	6	120	0.0489417
0.1	6	130	0.034535
0.1	6	140	0.0279797
0.1	6	150	0.0315048
0.1	6	160	0.0274733
0.1	6	170	0.018662
0.1	6	180	0.0145009
0.1	6	190	0.0171171
0.1	6	200	0.0177247
0.1	7	10	0.807306
0.1	7	20	0.782385
0.1	7	30	0.763952
0.1	7	40	0.711847
0.1	7	50	0.729052
0.1	7	60	0.689898
0.1	7	70	0.340438
0.1	7	80	0.235214
0.1	7	90	0.156392
0.1	7	100	0.084482
0.1	7	110	0.0782149
0.1	7	120	0.0516954
0.1	7	130	0.0345983
0.1	7	140	0.0407055
0.1	7	150	0.0337268
0.1	7	160	0.0258586
0.1	7	170	0.0184552
0.1	7	180	0.0185219
0.1	7	190	0.0135364
0.1	7	200	0.014502
0.1	8	10	0.828294
0.1	8	20	0.784429
0.1	8	30	0.819735
0.1	8	40	0.735104
0.1	8	50	0.651893
0.1	8	60	0.665173
0.1	8	70	0.340595
0.1	8	80	0.235141
0.1	8	90	0.149193
0.1	8	100	0.0965538
0.1	8	110	0.078218
0.1	8	120	0.0637698
0.1	8	130	0.0319109
0.1	8	140	0.0284024
0.1	8	150	0.0308592
0.1	8	160	0.0223334
0.1	8	170	0.020081
0.1	8	180	0.0172287
0.1	8	190	0.0174623
0.1	8	200	0.0144008
0.1	9	10	0.795241
0.1	9	20	0.785638
0.1	9	30	0.781508
0.1	9	40	0.771809
0.1	9	50	0.659848
0.1	9	60	0.690475
0.1	9	70	0.340245
0.1	9	80	0.238859
0.1	9	90	0.140203
0.1	9	100	0.093074
0.1	9	110	0.0862782
0.1	9	120	0.0545813
0.1	9	130	0.0438047
0.1	9	140	0.0384111
0.1	9	150	0.0220838
0.1	9	160	0.01982
0.1	9	170	0.0193517
0.1	9	180	0.0177867
0.1	9	190	0.0160982
0.1	9	200	0.0156648
0.1	10	10	0.83022
0.1	10	20	0.777889
0.1	10	30	0.782536
0.1	10	40	0.743114
0.1	10	50	0.671782
0.1	10	60	0.679098
0.1	10	70	0.340491
0.1	10	80	0.237189
0.1	10	90	0.153414
0.1	10	100	0.0947082
0.1	10	110	0.0680699
0.1	10	120	0.0551053
0.1	10	130	0.0351662
0.1	10	140	0.0375555
0.1	10	150	0.0328022
0.1	10	160	0.0254142
0.1	10	170	0.0179086
0.1	10	180	0.0157312
0.1	10	190	0.0140267
0.1	10	200	0.0185579
1	1	10	0.945096
1	1	20	0.873403
1	1	30	0.830214
1	1	40	0.685478
1	1	50	0.668144
1	1	60	0.522712
1	1	70	0.343771
1	1	80	0.241081
1	1	90	0.162255
1	1	100	0.106506
1	1	110	0.0810457
1	1	120	0.0568979
1	1	130	0.0365011
1	1	140	0.0315794
1	1	150	0.0248948
1	1	160	0.0208987
1	1	170	0.0141802
1	1	180	0.0130981
1	1	190	0.0120385
1	1	200	0.0114491
1	2	10	0.923206
1	2	20	0.876043
1	2	30	0.830435
1	2	40	0.693911
1	2	50	0.650101
1	2	60	0.551351
1	2	70	0.343771
1	2	80	0.241749
1	2	90	0.161134
1	2	100	0.106053
1	2	110	0.0813212
1	2	120	0.053186
1	2	130	0.0420441
1	2	140	0.0321039
1	2	150	0.0247546
1	2	160	0.0176886
1	2	170	0.0156616
1	2	180	0.0137466
1	2	190	0.011639
1	2	200	0.0113435
1	3	10	0.907878
1	3	20	0.883769
1	3	30	0.74933
1	3	40	0.778211
1	3	50	0.648216
1	3	60	0.557644
1	3	70	0.343771
1	3	80	0.241737
1	3	90	0.15658
1	3	100	0.115856
1	3	110	0.0719934
1	3	120	0.0496071
1	3	130	0.0457694
1	3	140	0.0372188
1	3	150	0.0218632
1	3	160	0.0204746
1	3	170	0.0146746
1	3	180	0.0133049
1	3	190	0.0121129
1	3	200	0.0112325
1	4	10	0.923977
1	4	20	0.875587
1	4	30	0.786918
1	4	40	0.740959
1	4	50	0.646458
1	4	60	0.551148
1	4	70	0.343771
1	4	80	0.241749
1	4	90	0.165249
1	4	100	0.109365
1	4	110	0.0759322
1	4	120	0.0580775
1	4	130	0.0375622
1	4	140	0.0301176
1	4	150	0.0225829
1	4	160	0.0199346
1	4	170	0.0158917
1	4	180	0.0127023
1	4	190	0.0122431
1	4	200	0.0110187
1	5	10	0.926153
1	5	20	0.882766
1	5	30	0.785223
1	5	40	0.720759
1	5	50	0.635488
1	5	60	0.574658
1	5	70	0.343771
1	5	80	0.241749
1	5	90	0.157537
1	5	100	0.115028
1	5	110	0.0749519
1	5	120	0.057658
1	5	130	0.0362124
1	5	140	0.0337329
1	5	150	0.0243965
1	5	160	0.0177125
1	5	170	0.0155117
1	5	180	0.0139286
1	5	190	0.0125058
1	5	200	0.0115007
1	6	10	0.917388
1	6	20	0.883516
1	6	30	0.833793
1	6	40	0.663359
1	6	50	0.633772
1	6	60	0.593219
1	6	70	0.343771
1	6	80	0.236761
1	6	90	0.170048
1	6	100	0.104306
1	6	110	0.07874
1	6	120	0.052341
1	6	130	0.0449576
1	6	140	0.0275456
1	6	150	0.028261
1	6	160	0.0171569
1	6	170	0.0157865
1	6	180	0.013811
1	6	190	0.0113923
1	6	200	0.0113188
1	7	10	0.897625
1	7	20	0.907957
1	7	30	0.767577
1	7	40	0.750876
1	7	50	0.638603
1	7	60	0.56241
1	7	70	0.343771
1	7	80	0.241749
1	7	90	0.165773
1	7	100	0.0994758
1	7	110	0.0816143
1	7	120	0.0589282
1	7	130	0.0350691
1	7	140	0.029987
1	7	150	0.0273712
1	7	160	0.0196053
1	7	170	0.0164679
1	7	180	0.0132432
1	7	190	0.0114711
1	7	200	0.0116698
1	8	10	0.939946
1	8	20	0.805903
1	8	30	0.820325
1	8	40	0.765075
1	8	50	0.6549
1	8	60	0.538897
1	8	70	0.343771
1	8	80	0.241749
1	8	90	0.166201
1	8	100	0.102373
1	8	110	0.0792996
1	8	120	0.0542599
1	8	130	0.0476185
1	8	140	0.0282651
1	8	150	0.0217144
1	8	160	0.0196111
1	8	170	0.0137909
1	8	180	0.0141051
1	8	190	0.0122932
1	8	200	0.0111445
1	9	10	0.908748
1	9	20	0.846413
1	9	30	0.805267
1	9	40	0.745104
1	9	50	0.629265
1	9	60	0.590251
1	9	70	0.343771
1	9	80	0.239923
1	9	90	0.158903
1	9	100	0.119571
1	9	110	0.0700199
1	9	120	0.0531398
1	9	130	0.0466331
1	9	140	0.0300964
1	9	150	0.0238237
1	9	160	0.0174858
1	9	170	0.0159165
1	9	180	0.0136834
1	9	190	0.0120452
1	9	200	0.0111847
1	10	10	0.948683
1	10	20	0.831787
1	10	30	0.807443
1	10	40	0.720287
1	10	50	0.664354
1	10	60	0.552493
1	10	70	0.343771
1	10	80	0.241749
1	10	90	0.166924
1	10	100	0.099432
1	10	110	0.0816262
1	10	120	0.0591482
1	10	130	0.0359217
1	10	140	0.030596
1	10	150	0.0239688
1	10	160	0.0202199
1	10	170	0.0155706
1	10	180	0.0135556
1	10	190	0.0123319
1	10	200	0.0113814
