# Supplementary material for: Robust tissue pattern formation by coupling morphogen signal and cell adhesion
Source: EMBO Rep. 2024 Sep 27;25(11):4803–26. doi: 10.1038/s44319-024-00261-z (PMC11549100; doi:10.1038/s44319-024-00261-z)
Supplement: Supplementary file 14 — Source data Fig. 6 [file 44319_2024_261_MOESM14_ESM.zip › Figure 6/6I' and J/Fig.6I' and J.xlsx]

## Sheet: Fig6I' and J
τ	Sample ID	x-position	Ecad grad
0.01	1	10	0.0113416
0.01	1	20	0.00969683
0.01	1	30	0.0156702
0.01	1	40	0.0618375
0.01	1	50	0.0890869
0.01	1	60	0.0410929
0.01	1	70	0.0327213
0.01	1	80	0.0172325
0.01	1	90	0.0504432
0.01	1	100	0.00150788
0.01	1	110	0.00780127
0.01	1	120	0.00799368
0.01	1	130	0.00668988
0.01	1	140	0.00303262
0.01	1	150	0.00511449
0.01	1	160	0.00522598
0.01	1	170	0.0015218
0.01	1	180	0.00238069
0.01	1	190	0.00420824
0.01	2	10	0.00568918
0.01	2	20	0.0209915
0.01	2	30	0.00321791
0.01	2	40	0.0381774
0.01	2	50	0.103793
0.01	2	60	0.0518886
0.01	2	70	0.069027
0.01	2	80	0.00809535
0.01	2	90	0.00749762
0.01	2	100	0.00242513
0.01	2	110	0.00179853
0.01	2	120	0.0242934
0.01	2	130	0.00402052
0.01	2	140	0.00950603
0.01	2	150	0.00802565
0.01	2	160	0.0120453
0.01	2	170	0.0012196
0.01	2	180	0.00167713
0.01	2	190	0.00955451
0.01	3	10	0.0135465
0.01	3	20	0.0137971
0.01	3	30	0.0180508
0.01	3	40	0.0566275
0.01	3	50	0.0727796
0.01	3	60	0.056578
0.01	3	70	0.0633375
0.01	3	80	0.0240126
0.01	3	90	0.00900618
0.01	3	100	0.0117258
0.01	3	110	0.0108475
0.01	3	120	0.02249
0.01	3	130	0.0163877
0.01	3	140	0.00970671
0.01	3	150	0.00944813
0.01	3	160	0.00750574
0.01	3	170	0.0010298
0.01	3	180	0.00206931
0.01	3	190	0.00485241
0.01	4	10	0.000404194
0.01	4	20	0.0156456
0.01	4	30	0.0316407
0.01	4	40	0.034604
0.01	4	50	0.0607108
0.01	4	60	0.0891331
0.01	4	70	0.0552818
0.01	4	80	0.000259823
0.01	4	90	0.0242245
0.01	4	100	0.0233466
0.01	4	110	0.0267872
0.01	4	120	0.0261906
0.01	4	130	0.00062531
0.01	4	140	0.0187756
0.01	4	150	0.00122331
0.01	4	160	0.00084198
0.01	4	170	0.00097373
0.01	4	180	0.00310542
0.01	4	190	0.00278518
0.01	5	10	0.00588293
0.01	5	20	0.0114081
0.01	5	30	0.0588964
0.01	5	40	0.0126426
0.01	5	50	0.0758321
0.01	5	60	0.0631748
0.01	5	70	0.0391918
0.01	5	80	0.0425212
0.01	5	90	0.0151463
0.01	5	100	0.00103429
0.01	5	110	0.01122
0.01	5	120	0.010958
0.01	5	130	0.0151247
0.01	5	140	0.00829189
0.01	5	150	0.0107435
0.01	5	160	0.00256105
0.01	5	170	0.0023043
0.01	5	180	0.0048767
0.01	5	190	0.00616735
0.01	6	10	0.0158584
0.01	6	20	0.0119886
0.01	6	30	0.038512
0.01	6	40	0.0587869
0.01	6	50	0.0672342
0.01	6	60	0.0615393
0.01	6	70	0.0259847
0.01	6	80	0.031415
0.01	6	90	0.0407572
0.01	6	100	0.00185074
0.01	6	110	0.00443241
0.01	6	120	0.00364225
0.01	6	130	0.000908497
0.01	6	140	0.0174085
0.01	6	150	0.00485466
0.01	6	160	0.00331404
0.01	6	170	0.00226318
0.01	6	180	0.0030577
0.01	6	190	0.000417669
0.01	7	10	0.00760725
0.01	7	20	0.00381193
0.01	7	30	0.0204655
0.01	7	40	0.0528864
0.01	7	50	0.0603022
0.01	7	60	0.0814243
0.01	7	70	0.0558617
0.01	7	80	0.0341139
0.01	7	90	0.00706646
0.01	7	100	0.00915958
0.01	7	110	0.00406074
0.01	7	120	0.00687761
0.01	7	130	0.00347223
0.01	7	140	0.00859751
0.01	7	150	0.00695013
0.01	7	160	0.0143102
0.01	7	170	0.00429863
0.01	7	180	0.00135289
0.01	7	190	0.000823209
0.01	8	10	0.0044399
0.01	8	20	0.00669404
0.01	8	30	0.0176644
0.01	8	40	0.0725934
0.01	8	50	0.0640918
0.01	8	60	0.0714728
0.01	8	70	0.021458
0.01	8	80	0.0599103
0.01	8	90	0.00472152
0.01	8	100	0.0204815
0.01	8	110	0.000742249
0.01	8	120	0.00724845
0.01	8	130	0.00611394
0.01	8	140	0.00729316
0.01	8	150	0.00059307
0.01	8	160	0.00139385
0.01	8	170	0.0016089
0.01	8	180	0.00122744
0.01	8	190	0.00257813
0.01	9	10	0.0148549
0.01	9	20	0.000992593
0.01	9	30	0.0505177
0.01	9	40	0.0277434
0.01	9	50	0.0640315
0.01	9	60	0.0714731
0.01	9	70	0.0602947
0.01	9	80	0.0203154
0.01	9	90	0.000484894
0.01	9	100	0.0164105
0.01	9	110	0.0135923
0.01	9	120	0.00248987
0.01	9	130	0.0115488
0.01	9	140	0.00686626
0.01	9	150	0.00771345
0.01	9	160	0.0125154
0.01	9	170	0.00134333
0.01	9	180	0.00502568
0.01	9	190	0.00602862
0.01	10	10	0.00455954
0.01	10	20	0.0360592
0.01	10	30	0.0191398
0.01	10	40	0.0731672
0.01	10	50	0.0715796
0.01	10	60	0.0878661
0.01	10	70	0.0279741
0.01	10	80	0.0147859
0.01	10	90	0.0110432
0.01	10	100	0.0229685
0.01	10	110	0.00642882
0.01	10	120	0.00735944
0.01	10	130	0.000935615
0.01	10	140	0.0103641
0.01	10	150	3.14717e-05
0.01	10	160	0.00208525
0.01	10	170	0.00181443
0.01	10	180	0.00536664
0.01	10	190	0.0017115
0.018	1	10	0.00607255
0.018	1	20	0.00311867
0.018	1	30	0.0311076
0.018	1	40	0.0473909
0.018	1	50	0.0860582
0.018	1	60	0.0662137
0.018	1	70	0.0344833
0.018	1	80	0.0028846
0.018	1	90	0.0276534
0.018	1	100	0.0149457
0.018	1	110	0.0109943
0.018	1	120	0.00822053
0.018	1	130	0.00118359
0.018	1	140	0.00590272
0.018	1	150	0.00790035
0.018	1	160	0.00197732
0.018	1	170	0.00170068
0.018	1	180	0.0010563
0.018	1	190	0.00158699
0.018	2	10	0.00182738
0.018	2	20	0.0175005
0.018	2	30	0.0134778
0.018	2	40	0.0531118
0.018	2	50	0.0998715
0.018	2	60	0.0536946
0.018	2	70	0.0380929
0.018	2	80	0.0258625
0.018	2	90	0.000261455
0.018	2	100	0.0314273
0.018	2	110	0.00497828
0.018	2	120	0.000213927
0.018	2	130	0.0107373
0.018	2	140	0.0112091
0.018	2	150	0.0031256
0.018	2	160	0.00258216
0.018	2	170	0.00134505
0.018	2	180	0.00100751
0.018	2	190	0.00530655
0.018	3	10	0.00230534
0.018	3	20	0.011662
0.018	3	30	0.0502473
0.018	3	40	0.039749
0.018	3	50	0.0613255
0.018	3	60	0.0552321
0.018	3	70	0.0490951
0.018	3	80	0.0220279
0.018	3	90	0.032184
0.018	3	100	0.00444851
0.018	3	110	0.0254921
0.018	3	120	0.0014972
0.018	3	130	0.0122931
0.018	3	140	0.0050445
0.018	3	150	0.00193008
0.018	3	160	0.00035227
0.018	3	170	0.00087525
0.018	3	180	0.00996965
0.018	3	190	0.00189071
0.018	4	10	0.00413396
0.018	4	20	0.0134444
0.018	4	30	0.0291879
0.018	4	40	0.0493426
0.018	4	50	0.032476
0.018	4	60	0.0840085
0.018	4	70	0.0622597
0.018	4	80	0.0327036
0.018	4	90	0.012479
0.018	4	100	0.000729485
0.018	4	110	0.00360601
0.018	4	120	0.00691438
0.018	4	130	0.00518601
0.018	4	140	0.00979638
0.018	4	150	0.00307832
0.018	4	160	0.00215575
0.018	4	170	0.00229188
0.018	4	180	0.00032777
0.018	4	190	0.00263207
0.018	5	10	0.00602488
0.018	5	20	0.00904564
0.018	5	30	0.0307811
0.018	5	40	0.0235169
0.018	5	50	0.0696803
0.018	5	60	0.0900424
0.018	5	70	0.0677839
0.018	5	80	0.00339588
0.018	5	90	0.000341496
0.018	5	100	0.0226599
0.018	5	110	0.00399517
0.018	5	120	0.0163651
0.018	5	130	0.000650602
0.018	5	140	0.00528728
0.018	5	150	0.0068606
0.018	5	160	0.00172605
0.018	5	170	0.00339938
0.018	5	180	8.51738e-05
0.018	5	190	0.00040892
0.018	6	10	0.000674183
0.018	6	20	0.00623343
0.018	6	30	0.0216478
0.018	6	40	0.0619223
0.018	6	50	0.0801074
0.018	6	60	0.0551251
0.018	6	70	0.0487048
0.018	6	80	0.0259123
0.018	6	90	0.0186856
0.018	6	100	0.00423056
0.018	6	110	0.0118229
0.018	6	120	0.0138231
0.018	6	130	0.000971034
0.018	6	140	0.00306584
0.018	6	150	0.00168163
0.018	6	160	0.00647027
0.018	6	170	0.00476187
0.018	6	180	0.00194474
0.018	6	190	0.00384823
0.018	7	10	0.00357526
0.018	7	20	0.0088037
0.018	7	30	0.0481236
0.018	7	40	0.0587074
0.018	7	50	0.0390765
0.018	7	60	0.0386262
0.018	7	70	0.0919248
0.018	7	80	0.0102978
0.018	7	90	0.011801
0.018	7	100	0.0235415
0.018	7	110	0.0121666
0.018	7	120	0.0307191
0.018	7	130	0.00440349
0.018	7	140	0.00732961
0.018	7	150	0.00803361
0.018	7	160	0.00801869
0.018	7	170	0.000146276
0.018	7	180	0.00033594
0.018	7	190	0.00387584
0.018	8	10	0.0104878
0.018	8	20	0.00742384
0.018	8	30	0.0351771
0.018	8	40	0.0625832
0.018	8	50	0.0778316
0.018	8	60	0.0601699
0.018	8	70	0.0256414
0.018	8	80	0.0520147
0.018	8	90	0.00848247
0.018	8	100	0.0228679
0.018	8	110	0.00246372
0.018	8	120	0.00659973
0.018	8	130	0.0109264
0.018	8	140	0.00167038
0.018	8	150	0.00642835
0.018	8	160	0.00770504
0.018	8	170	0.00250955
0.018	8	180	0.000978521
0.018	8	190	0.0046302
0.018	9	10	0.00237536
0.018	9	20	0.00760272
0.018	9	30	0.0465264
0.018	9	40	0.0469479
0.018	9	50	0.0719511
0.018	9	60	0.0423317
0.018	9	70	0.0374064
0.018	9	80	0.0468484
0.018	9	90	0.0105116
0.018	9	100	0.0177264
0.018	9	110	0.00968029
0.018	9	120	0.00294353
0.018	9	130	0.00867652
0.018	9	140	0.00544976
0.018	9	150	0.00723048
0.018	9	160	0.000192582
0.018	9	170	0.00322828
0.018	9	180	0.00212889
0.018	9	190	0.00180148
0.018	10	10	0.0008699
0.018	10	20	0.00700461
0.018	10	30	0.018947
0.018	10	40	0.0530467
0.018	10	50	0.0871381
0.018	10	60	0.0448984
0.018	10	70	0.0741473
0.018	10	80	0.0131319
0.018	10	90	0.00337658
0.018	10	100	0.0274718
0.018	10	110	0.00519023
0.018	10	120	0.00508187
0.018	10	130	0.00779718
0.018	10	140	0.0108844
0.018	10	150	0.00596457
0.018	10	160	0.000460006
0.018	10	170	0.00721928
0.018	10	180	0.0115922
0.018	10	190	0.00084487
0.032	1	10	0.00637495
0.032	1	20	0.0154449
0.032	1	30	0.0112658
0.032	1	40	0.0285221
0.032	1	50	0.264393
0.032	1	60	0.116291
0.032	1	70	0.115805
0.032	1	80	0.0603905
0.032	1	90	0.0253473
0.032	1	100	0.0355946
0.032	1	110	0.0155633
0.032	1	120	0.00568169
0.032	1	130	0.00220114
0.032	1	140	0.00781993
0.032	1	150	0.00136033
0.032	1	160	0.0100459
0.032	1	170	0.00272582
0.032	1	180	0.00796393
0.032	1	190	0.00744633
0.032	2	10	0.0273783
0.032	2	20	0.0423624
0.032	2	30	0.0306807
0.032	2	40	0.02021
0.032	2	50	0.264088
0.032	2	60	0.124689
0.032	2	70	0.0913048
0.032	2	80	0.0649728
0.032	2	90	0.0573673
0.032	2	100	0.0197279
0.032	2	110	0.00785815
0.032	2	120	0.0228612
0.032	2	130	0.00833073
0.032	2	140	0.00610064
0.032	2	150	0.00291719
0.032	2	160	0.00286343
0.032	2	170	0.00803336
0.032	2	180	0.000391596
0.032	2	190	0.000594244
0.032	3	10	0.00970411
0.032	3	20	0.0381066
0.032	3	30	0.00605029
0.032	3	40	0.0137405
0.032	3	50	0.286146
0.032	3	60	0.1119
0.032	3	70	0.109085
0.032	3	80	0.0717897
0.032	3	90	0.0475605
0.032	3	100	0.0335402
0.032	3	110	0.0596725
0.032	3	120	0.00774338
0.032	3	130	0.0160597
0.032	3	140	0.0182119
0.032	3	150	0.0119936
0.032	3	160	0.000997512
0.032	3	170	0.00175231
0.032	3	180	0.00625696
0.032	3	190	0.00147343
0.032	4	10	0.0526941
0.032	4	20	0.0238447
0.032	4	30	0.00354822
0.032	4	40	0.041666
0.032	4	50	0.264196
0.032	4	60	0.1189
0.032	4	70	0.0886167
0.032	4	80	0.0748398
0.032	4	90	0.0492355
0.032	4	100	0.0224018
0.032	4	110	0.0127048
0.032	4	120	0.00738939
0.032	4	130	0.00685163
0.032	4	140	0.00703312
0.032	4	150	0.0145471
0.032	4	160	0.00460858
0.032	4	170	0.00501689
0.032	4	180	0.00333382
0.032	4	190	0.000404276
0.032	5	10	0.0121378
0.032	5	20	0.0384274
0.032	5	30	0.0288069
0.032	5	40	0.034352
0.032	5	50	0.255511
0.032	5	60	0.122997
0.032	5	70	0.114216
0.032	5	80	0.0668701
0.032	5	90	0.031529
0.032	5	100	0.0137136
0.032	5	110	0.0343873
0.032	5	120	0.0172631
0.032	5	130	0.0193849
0.032	5	140	0.0120384
0.032	5	150	0.00274962
0.032	5	160	0.00592185
0.032	5	170	0.0102609
0.032	5	180	0.0138831
0.032	5	190	0.00241496
0.032	6	10	0.0407928
0.032	6	20	0.0102788
0.032	6	30	0.00993405
0.032	6	40	0.0140211
0.032	6	50	0.27327
0.032	6	60	0.114225
0.032	6	70	0.0924111
0.032	6	80	0.0947366
0.032	6	90	0.0399175
0.032	6	100	0.0222389
0.032	6	110	0.00261818
0.032	6	120	0.00708018
0.032	6	130	0.0198528
0.032	6	140	0.00631076
0.032	6	150	0.0111852
0.032	6	160	0.00370926
0.032	6	170	0.00961056
0.032	6	180	0.00437462
0.032	6	190	0.00134401
0.032	7	10	0.0057153
0.032	7	20	0.0390727
0.032	7	30	0.0278767
0.032	7	40	0.0290702
0.032	7	50	0.264675
0.032	7	60	0.129182
0.032	7	70	0.074621
0.032	7	80	0.0955767
0.032	7	90	0.0325649
0.032	7	100	0.0186729
0.032	7	110	0.00978097
0.032	7	120	0.0243764
0.032	7	130	0.00455171
0.032	7	140	0.00445652
0.032	7	150	0.0128078
0.032	7	160	0.00493495
0.032	7	170	0.000942638
0.032	7	180	0.00225231
0.032	7	190	0.00431343
0.032	8	10	0.00727616
0.032	8	20	0.0207152
0.032	8	30	0.0364823
0.032	8	40	0.0399332
0.032	8	50	0.23709
0.032	8	60	0.141741
0.032	8	70	0.0845863
0.032	8	80	0.0673517
0.032	8	90	0.0516814
0.032	8	100	0.000243108
0.032	8	110	0.0332279
0.032	8	120	0.0130542
0.032	8	130	0.011157
0.032	8	140	0.00147356
0.032	8	150	0.00968268
0.032	8	160	0.0129172
0.032	8	170	0.000790707
0.032	8	180	0.00124659
0.032	8	190	0.0011466
0.032	9	10	0.00845168
0.032	9	20	0.0574006
0.032	9	30	0.014488
0.032	9	40	0.00869284
0.032	9	50	0.293479
0.032	9	60	0.107765
0.032	9	70	0.0743519
0.032	9	80	0.100919
0.032	9	90	0.0263944
0.032	9	100	0.0262728
0.032	9	110	0.0160765
0.032	9	120	0.011069
0.032	9	130	0.00373094
0.032	9	140	0.0010641
0.032	9	150	0.0109456
0.032	9	160	0.000581547
0.032	9	170	0.00522995
0.032	9	180	0.000269292
0.032	9	190	0.000573686
0.032	10	10	0.0630886
0.032	10	20	0.0309568
0.032	10	30	0.0412356
0.032	10	40	0.0239741
0.032	10	50	0.230245
0.032	10	60	0.122816
0.032	10	70	0.110622
0.032	10	80	0.0705262
0.032	10	90	0.0484157
0.032	10	100	0.004412
0.032	10	110	0.00394767
0.032	10	120	0.0292377
0.032	10	130	0.00431905
0.032	10	140	0.00997544
0.032	10	150	0.00327394
0.032	10	160	0.00525155
0.032	10	170	0.00330965
0.032	10	180	0.00367577
0.032	10	190	0.000859429
0.056	1	10	0.00392297
0.056	1	20	0.0535051
0.056	1	30	0.0523072
0.056	1	40	0.0508864
0.056	1	50	0.152408
0.056	1	60	0.27308
0.056	1	70	0.123121
0.056	1	80	0.0835567
0.056	1	90	0.0355372
0.056	1	100	0.0467078
0.056	1	110	0.0185332
0.056	1	120	0.00681838
0.056	1	130	0.00752155
0.056	1	140	0.0125277
0.056	1	150	0.00407413
0.056	1	160	0.00661645
0.056	1	170	0.0033997
0.056	1	180	0.000381528
0.056	1	190	0.0016384
0.056	2	10	0.0181813
0.056	2	20	0.0463801
0.056	2	30	0.00224254
0.056	2	40	0.0805087
0.056	2	50	0.0994147
0.056	2	60	0.284661
0.056	2	70	0.120523
0.056	2	80	0.0833074
0.056	2	90	0.038018
0.056	2	100	0.0551651
0.056	2	110	0.0105591
0.056	2	120	0.020517
0.056	2	130	0.0108593
0.056	2	140	0.0125523
0.056	2	150	0.00217995
0.056	2	160	0.00761681
0.056	2	170	0.00944113
0.056	2	180	0.0053622
0.056	2	190	0.00485213
0.056	3	10	0.00775796
0.056	3	20	0.00539036
0.056	3	30	0.00665761
0.056	3	40	0.0648777
0.056	3	50	0.0977955
0.056	3	60	0.304049
0.056	3	70	0.116352
0.056	3	80	0.0975875
0.056	3	90	0.0453641
0.056	3	100	0.030882
0.056	3	110	0.00953214
0.056	3	120	0.00533005
0.056	3	130	0.0164817
0.056	3	140	0.0065362
0.056	3	150	0.000703972
0.056	3	160	0.00327448
0.056	3	170	0.00736117
0.056	3	180	0.00583004
0.056	3	190	0.00483179
0.056	4	10	0.0186119
0.056	4	20	0.0668169
0.056	4	30	0.00872113
0.056	4	40	0.0873139
0.056	4	50	0.0654753
0.056	4	60	0.295651
0.056	4	70	0.119088
0.056	4	80	0.1069
0.056	4	90	0.0276865
0.056	4	100	0.00443809
0.056	4	110	0.0397016
0.056	4	120	0.014175
0.056	4	130	0.0177632
0.056	4	140	0.0014604
0.056	4	150	0.00776748
0.056	4	160	0.00162458
0.056	4	170	0.00311206
0.056	4	180	0.00696678
0.056	4	190	0.00171131
0.056	5	10	0.017457
0.056	5	20	0.0634868
0.056	5	30	0.00664919
0.056	5	40	0.0245843
0.056	5	50	0.170264
0.056	5	60	0.255651
0.056	5	70	0.124839
0.056	5	80	0.0626002
0.056	5	90	0.0487391
0.056	5	100	0.0486718
0.056	5	110	0.0241442
0.056	5	120	0.00747573
0.056	5	130	0.0147409
0.056	5	140	0.00135317
0.056	5	150	0.00719948
0.056	5	160	0.00690928
0.056	5	170	0.00198332
0.056	5	180	0.00162409
0.056	5	190	0.000913634
0.056	6	10	0.0054899
0.056	6	20	0.0318104
0.056	6	30	0.0602529
0.056	6	40	0.0377627
0.056	6	50	0.0507439
0.056	6	60	0.323888
0.056	6	70	0.124456
0.056	6	80	0.0724271
0.056	6	90	0.0513841
0.056	6	100	0.0157114
0.056	6	110	0.0356231
0.056	6	120	0.0189546
0.056	6	130	0.00103044
0.056	6	140	0.0083818
0.056	6	150	0.00277332
0.056	6	160	0.00956117
0.056	6	170	0.000498005
0.056	6	180	0.00177197
0.056	6	190	0.00365813
0.056	7	10	0.0336833
0.056	7	20	0.0228913
0.056	7	30	0.0197402
0.056	7	40	0.0381012
0.056	7	50	0.181746
0.056	7	60	0.226129
0.056	7	70	0.117991
0.056	7	80	0.0893474
0.056	7	90	0.0502229
0.056	7	100	0.0275915
0.056	7	110	0.0238221
0.056	7	120	0.0130808
0.056	7	130	0.00232581
0.056	7	140	0.00250255
0.056	7	150	0.0180475
0.056	7	160	0.00761008
0.056	7	170	0.00724557
0.056	7	180	0.00279231
0.056	7	190	0.000255076
0.056	8	10	0.0221321
0.056	8	20	0.0277645
0.056	8	30	0.00719271
0.056	8	40	0.139279
0.056	8	50	0.0328009
0.056	8	60	0.281157
0.056	8	70	0.124143
0.056	8	80	0.0811909
0.056	8	90	0.0709072
0.056	8	100	0.0339641
0.056	8	110	0.00305691
0.056	8	120	0.0084695
0.056	8	130	0.00980733
0.056	8	140	0.00543182
0.056	8	150	0.00661199
0.056	8	160	0.00408077
0.056	8	170	0.00232423
0.056	8	180	0.00584824
0.056	8	190	0.00117596
0.056	9	10	0.00349981
0.056	9	20	0.116219
0.056	9	30	0.00858632
0.056	9	40	0.0338552
0.056	9	50	0.119385
0.056	9	60	0.276773
0.056	9	70	0.114348
0.056	9	80	0.0844372
0.056	9	90	0.0555165
0.056	9	100	0.0186078
0.056	9	110	0.0153087
0.056	9	120	0.0230634
0.056	9	130	0.00331063
0.056	9	140	0.0119681
0.056	9	150	0.00585941
0.056	9	160	0.00422646
0.056	9	170	0.00185072
0.056	9	180	0.000746922
0.056	9	190	0.00284515
0.056	10	10	0.0208056
0.056	10	20	0.0230989
0.056	10	30	0.0422804
0.056	10	40	0.142433
0.056	10	50	0.0303347
0.056	10	60	0.322796
0.056	10	70	0.133291
0.056	10	80	0.0767923
0.056	10	90	0.0503823
0.056	10	100	0.0492677
0.056	10	110	0.00477769
0.056	10	120	0.0015312
0.056	10	130	0.00843391
0.056	10	140	0.0212278
0.056	10	150	0.00777803
0.056	10	160	0.0108217
0.056	10	170	0.00313157
0.056	10	180	0.00124593
0.056	10	190	0.000592437
0.1	1	10	0.0313387
0.1	1	20	0.0374913
0.1	1	30	0.106434
0.1	1	40	0.00729434
0.1	1	50	0.0311597
0.1	1	60	0.377802
0.1	1	70	0.116684
0.1	1	80	0.108172
0.1	1	90	0.0707128
0.1	1	100	0.0178361
0.1	1	110	0.00215236
0.1	1	120	0.0324869
0.1	1	130	0.0109383
0.1	1	140	0.00980708
0.1	1	150	0.00150986
0.1	1	160	0.00429089
0.1	1	170	0.00725825
0.1	1	180	0.00126397
0.1	1	190	0.000415434
0.1	2	10	0.0229602
0.1	2	20	0.0305301
0.1	2	30	0.0583906
0.1	2	40	0.0921686
0.1	2	50	0.00789819
0.1	2	60	0.390469
0.1	2	70	0.118602
0.1	2	80	0.105784
0.1	2	90	0.0535897
0.1	2	100	0.0381256
0.1	2	110	0.0350052
0.1	2	120	0.0100315
0.1	2	130	0.00126165
0.1	2	140	0.0162177
0.1	2	150	0.0072027
0.1	2	160	0.00822558
0.1	2	170	0.00358953
0.1	2	180	0.00197599
0.1	2	190	0.00167951
0.1	3	10	0.0449807
0.1	3	20	0.0402685
0.1	3	30	0.0896573
0.1	3	40	0.0486244
0.1	3	50	0.0773408
0.1	3	60	0.386639
0.1	3	70	0.124779
0.1	3	80	0.0875678
0.1	3	90	0.0615446
0.1	3	100	0.0467559
0.1	3	110	0.0216362
0.1	3	120	0.00158919
0.1	3	130	0.00853516
0.1	3	140	0.0116184
0.1	3	150	0.00377122
0.1	3	160	0.00370559
0.1	3	170	0.00576154
0.1	3	180	0.00460685
0.1	3	190	0.00327157
0.1	4	10	0.00963419
0.1	4	20	0.0867153
0.1	4	30	0.021685
0.1	4	40	0.102997
0.1	4	50	0.0159363
0.1	4	60	0.394764
0.1	4	70	0.135125
0.1	4	80	0.0743591
0.1	4	90	0.056715
0.1	4	100	0.0475305
0.1	4	110	0.0200816
0.1	4	120	0.0162178
0.1	4	130	0.0068743
0.1	4	140	0.00436736
0.1	4	150	0.0191969
0.1	4	160	0.00440827
0.1	4	170	0.00604568
0.1	4	180	0.000989857
0.1	4	190	0.00259126
0.1	5	10	0.0112254
0.1	5	20	0.0554112
0.1	5	30	0.0560892
0.1	5	40	0.0151398
0.1	5	50	0.00557782
0.1	5	60	0.410755
0.1	5	70	0.117034
0.1	5	80	0.094084
0.1	5	90	0.0679401
0.1	5	100	0.0354846
0.1	5	110	0.02593
0.1	5	120	0.000985299
0.1	5	130	0.0121768
0.1	5	140	0.0058411
0.1	5	150	0.00879178
0.1	5	160	0.00063596
0.1	5	170	0.00541404
0.1	5	180	0.00045535
0.1	5	190	0.000225791
0.1	6	10	0.0301997
0.1	6	20	0.0398171
0.1	6	30	0.0392205
0.1	6	40	0.0576244
0.1	6	50	0.0196429
0.1	6	60	0.376973
0.1	6	70	0.116671
0.1	6	80	0.116523
0.1	6	90	0.0309169
0.1	6	100	0.0396982
0.1	6	110	0.0329905
0.1	6	120	0.016636
0.1	6	130	0.00756966
0.1	6	140	0.0040706
0.1	6	150	0.00465533
0.1	6	160	0.0101748
0.1	6	170	0.00480496
0.1	6	180	0.00302104
0.1	6	190	0.00070165
0.1	7	10	0.0287774
0.1	7	20	0.0212848
0.1	7	30	0.0601668
0.1	7	40	0.0198667
0.1	7	50	0.0452126
0.1	7	60	0.403534
0.1	7	70	0.121506
0.1	7	80	0.0910184
0.1	7	90	0.0830366
0.1	7	100	0.00723685
0.1	7	110	0.0306231
0.1	7	120	0.0197425
0.1	7	130	0.00705219
0.1	7	140	0.00805862
0.1	7	150	0.00908563
0.1	7	160	0.00854896
0.1	7	170	7.70543e-05
0.1	7	180	0.00575694
0.1	7	190	0.00111501
0.1	8	10	0.0506528
0.1	8	20	0.0407696
0.1	8	30	0.0977268
0.1	8	40	0.0960861
0.1	8	50	0.0153343
0.1	8	60	0.374801
0.1	8	70	0.121772
0.1	8	80	0.0992467
0.1	8	90	0.0607847
0.1	8	100	0.021173
0.1	8	110	0.0166839
0.1	8	120	0.0367885
0.1	8	130	0.00405141
0.1	8	140	0.00283692
0.1	8	150	0.00984504
0.1	8	160	0.00260092
0.1	8	170	0.00329361
0.1	8	180	0.000269785
0.1	8	190	0.00353528
0.1	9	10	0.0110893
0.1	9	20	0.00476921
0.1	9	30	0.0111999
0.1	9	40	0.129285
0.1	9	50	0.0353656
0.1	9	60	0.404422
0.1	9	70	0.117073
0.1	9	80	0.113922
0.1	9	90	0.0544214
0.1	9	100	0.0078473
0.1	9	110	0.0366016
0.1	9	120	0.012444
0.1	9	130	0.00622814
0.1	9	140	0.0188537
0.1	9	150	0.00261407
0.1	9	160	0.000540784
0.1	9	170	0.00180717
0.1	9	180	0.00194977
0.1	9	190	0.00050049
0.1	10	10	0.0604281
0.1	10	20	0.00536565
0.1	10	30	0.0455221
0.1	10	40	0.0823689
0.1	10	50	0.00844771
0.1	10	60	0.391002
0.1	10	70	0.119286
0.1	10	80	0.0967385
0.1	10	90	0.0677894
0.1	10	100	0.0307601
0.1	10	110	0.0149707
0.1	10	120	0.0230244
0.1	10	130	0.00275909
0.1	10	140	0.00548882
0.1	10	150	0.00853117
0.1	10	160	0.008667
0.1	10	170	0.00251438
0.1	10	180	0.00196818
0.1	10	190	0.00523234
0.178	1	10	0.0191793
0.178	1	20	0.0456013
0.178	1	30	0.0671146
0.178	1	40	0.0905444
0.178	1	50	0.0105324
0.178	1	60	0.37021
0.178	1	70	0.118185
0.178	1	80	0.101653
0.178	1	90	0.0545187
0.178	1	100	0.0423716
0.178	1	110	0.0164369
0.178	1	120	0.0164099
0.178	1	130	0.00521558
0.178	1	140	0.0140326
0.178	1	150	0.00681385
0.178	1	160	0.00139898
0.178	1	170	0.00120595
0.178	1	180	0.00410916
0.178	1	190	0.00112936
0.178	2	10	0.0196098
0.178	2	20	0.0345706
0.178	2	30	0.10224
0.178	2	40	0.033788
0.178	2	50	0.0293506
0.178	2	60	0.360868
0.178	2	70	0.117784
0.178	2	80	0.103768
0.178	2	90	0.0452817
0.178	2	100	0.054605
0.178	2	110	0.0167581
0.178	2	120	0.00450754
0.178	2	130	0.012464
0.178	2	140	0.0138462
0.178	2	150	0.00119746
0.178	2	160	0.00653689
0.178	2	170	0.00374915
0.178	2	180	0.00118374
0.178	2	190	0.0027048
0.178	3	10	0.0385136
0.178	3	20	0.0954716
0.178	3	30	0.0719997
0.178	3	40	0.0900737
0.178	3	50	0.00387892
0.178	3	60	0.349065
0.178	3	70	0.120392
0.178	3	80	0.0988445
0.178	3	90	0.0578808
0.178	3	100	0.0347239
0.178	3	110	0.0190506
0.178	3	120	0.0134352
0.178	3	130	0.016722
0.178	3	140	0.0104423
0.178	3	150	0.00116223
0.178	3	160	0.00720919
0.178	3	170	0.00148176
0.178	3	180	0.00525435
0.178	3	190	0.00188414
0.178	4	10	0.018509
0.178	4	20	0.0447162
0.178	4	30	0.021146
0.178	4	40	0.091477
0.178	4	50	0.0675641
0.178	4	60	0.327908
0.178	4	70	0.117863
0.178	4	80	0.0989988
0.178	4	90	0.0652127
0.178	4	100	0.0414881
0.178	4	110	0.00661657
0.178	4	120	0.0051434
0.178	4	130	0.0263229
0.178	4	140	0.00306291
0.178	4	150	0.00647622
0.178	4	160	0.00470697
0.178	4	170	0.00284902
0.178	4	180	0.00357685
0.178	4	190	0.00176234
0.178	5	10	0.0230969
0.178	5	20	0.0450628
0.178	5	30	0.124177
0.178	5	40	0.0331437
0.178	5	50	0.0351442
0.178	5	60	0.39331
0.178	5	70	0.11814
0.178	5	80	0.102881
0.178	5	90	0.053528
0.178	5	100	0.0397347
0.178	5	110	0.0136807
0.178	5	120	0.0217438
0.178	5	130	0.0100581
0.178	5	140	0.00732129
0.178	5	150	0.00354481
0.178	5	160	0.00506187
0.178	5	170	0.00286279
0.178	5	180	0.00354363
0.178	5	190	0.000720163
0.178	6	10	0.00235009
0.178	6	20	0.0384426
0.178	6	30	0.106619
0.178	6	40	0.0770789
0.178	6	50	0.00664166
0.178	6	60	0.36139
0.178	6	70	0.117797
0.178	6	80	0.103975
0.178	6	90	0.0555002
0.178	6	100	0.0366053
0.178	6	110	0.0159296
0.178	6	120	0.024138
0.178	6	130	0.00359547
0.178	6	140	0.0207502
0.178	6	150	0.0022853
0.178	6	160	0.00191377
0.178	6	170	0.00447294
0.178	6	180	5.69589e-05
0.178	6	190	0.00308977
0.178	7	10	0.00163165
0.178	7	20	0.13718
0.178	7	30	0.0254056
0.178	7	40	0.0408124
0.178	7	50	0.0888362
0.178	7	60	0.339747
0.178	7	70	0.117895
0.178	7	80	0.104607
0.178	7	90	0.059052
0.178	7	100	0.0359497
0.178	7	110	0.00927659
0.178	7	120	0.0184493
0.178	7	130	0.0218328
0.178	7	140	0.00646821
0.178	7	150	0.0100569
0.178	7	160	0.00191846
0.178	7	170	0.00591083
0.178	7	180	0.00142764
0.178	7	190	0.000500048
0.178	8	10	0.0261531
0.178	8	20	0.0983555
0.178	8	30	0.00835482
0.178	8	40	0.0980665
0.178	8	50	0.0351449
0.178	8	60	0.337777
0.178	8	70	0.117787
0.178	8	80	0.103509
0.178	8	90	0.0546959
0.178	8	100	0.0448489
0.178	8	110	0.00913889
0.178	8	120	0.0143641
0.178	8	130	0.0137738
0.178	8	140	0.00472671
0.178	8	150	0.00921244
0.178	8	160	0.00654649
0.178	8	170	0.000429711
0.178	8	180	0.00165918
0.178	8	190	0.00142352
0.178	9	10	0.0619145
0.178	9	20	0.0911812
0.178	9	30	0.0110546
0.178	9	40	0.0362403
0.178	9	50	0.0253322
0.178	9	60	0.393304
0.178	9	70	0.117763
0.178	9	80	0.106444
0.178	9	90	0.0475391
0.178	9	100	0.0407246
0.178	9	110	0.0253748
0.178	9	120	0.0117714
0.178	9	130	0.00923919
0.178	9	140	0.00696032
0.178	9	150	0.00234012
0.178	9	160	0.0071932
0.178	9	170	0.00409203
0.178	9	180	0.000196663
0.178	9	190	0.000346261
0.178	10	10	0.0450442
0.178	10	20	0.0454375
0.178	10	30	0.0834248
0.178	10	40	0.0405931
0.178	10	50	0.0409428
0.178	10	60	0.348208
0.178	10	70	0.118276
0.178	10	80	0.107994
0.178	10	90	0.0364394
0.178	10	100	0.0560639
0.178	10	110	0.0136738
0.178	10	120	0.0169733
0.178	10	130	0.0119018
0.178	10	140	0.00140667
0.178	10	150	0.00954176
0.178	10	160	0.00428433
0.178	10	170	0.00325632
0.178	10	180	0.00134515
0.178	10	190	0.00194479
0.316	1	10	0.0624553
0.316	1	20	0.126884
0.316	1	30	0.0412465
0.316	1	40	0.0797507
0.316	1	50	0.0380012
0.316	1	60	0.336563
0.316	1	70	0.117809
0.316	1	80	0.101285
0.316	1	90	0.0530543
0.316	1	100	0.0392684
0.316	1	110	0.0225222
0.316	1	120	0.00411734
0.316	1	130	0.0228989
0.316	1	140	0.0141407
0.316	1	150	0.000968868
0.316	1	160	0.00513619
0.316	1	170	0.00126473
0.316	1	180	0.00239359
0.316	1	190	0.00171414
0.316	2	10	0.0369953
0.316	2	20	0.00291379
0.316	2	30	0.135067
0.316	2	40	0.127375
0.316	2	50	0.00366004
0.316	2	60	0.317369
0.316	2	70	0.117809
0.316	2	80	0.114733
0.316	2	90	0.023124
0.316	2	100	0.0594999
0.316	2	110	0.0131764
0.316	2	120	0.018836
0.316	2	130	0.016667
0.316	2	140	0.00697757
0.316	2	150	0.000455161
0.316	2	160	0.00600858
0.316	2	170	0.00081346
0.316	2	180	0.00357662
0.316	2	190	0.0010162
0.316	3	10	0.0807129
0.316	3	20	0.0272957
0.316	3	30	0.0839467
0.316	3	40	0.0823464
0.316	3	50	0.0434022
0.316	3	60	0.318316
0.316	3	70	0.117809
0.316	3	80	0.0903334
0.316	3	90	0.0722832
0.316	3	100	0.0296903
0.316	3	110	0.0264129
0.316	3	120	0.00728104
0.316	3	130	0.0186642
0.316	3	140	0.0067276
0.316	3	150	0.00215477
0.316	3	160	0.00438962
0.316	3	170	0.00585321
0.316	3	180	0.000804834
0.316	3	190	0.000387968
0.316	4	10	0.0723562
0.316	4	20	0.0354968
0.316	4	30	0.156061
0.316	4	40	0.0426108
0.316	4	50	0.0146303
0.316	4	60	0.331385
0.316	4	70	0.117946
0.316	4	80	0.105829
0.316	4	90	0.047777
0.316	4	100	0.0410878
0.316	4	110	0.0226822
0.316	4	120	0.0119921
0.316	4	130	0.00517738
0.316	4	140	0.0156295
0.316	4	150	0.0075167
0.316	4	160	0.0017084
0.316	4	170	0.00529119
0.316	4	180	0.00275418
0.316	4	190	0.00051023
0.316	5	10	0.055942
0.316	5	20	0.0373746
0.316	5	30	0.106391
0.316	5	40	0.0908913
0.316	5	50	0.0508059
0.316	5	60	0.295996
0.316	5	70	0.117809
0.316	5	80	0.0967912
0.316	5	90	0.0653458
0.316	5	100	0.0246127
0.316	5	110	0.03525
0.316	5	120	0.00572458
0.316	5	130	0.0108291
0.316	5	140	0.00827687
0.316	5	150	0.0109779
0.316	5	160	0.00168332
0.316	5	170	0.00381888
0.316	5	180	0.00103096
0.316	5	190	0.00080951
0.316	6	10	0.0409027
0.316	6	20	0.154712
0.316	6	30	0.00618613
0.316	6	40	0.0842708
0.316	6	50	0.107623
0.316	6	60	0.280194
0.316	6	70	0.117809
0.316	6	80	0.106337
0.316	6	90	0.046991
0.316	6	100	0.0337359
0.316	6	110	0.0182864
0.316	6	120	0.0355414
0.316	6	130	0.00284424
0.316	6	140	0.0123903
0.316	6	150	0.00890842
0.316	6	160	0.00125886
0.316	6	170	0.00538519
0.316	6	180	0.000223256
0.316	6	190	0.00112806
0.316	7	10	0.0139862
0.316	7	20	0.0321167
0.316	7	30	0.0876831
0.316	7	40	0.10838
0.316	7	50	0.0554762
0.316	7	60	0.298544
0.316	7	70	0.117809
0.316	7	80	0.0888094
0.316	7	90	0.0785945
0.316	7	100	0.0262975
0.316	7	110	0.0164667
0.316	7	120	0.0180819
0.316	7	130	0.0168447
0.316	7	140	0.00665934
0.316	7	150	0.00405219
0.316	7	160	0.00240477
0.316	7	170	0.00408254
0.316	7	180	0.00236294
0.316	7	190	8.27028e-05
0.316	8	10	0.0490016
0.316	8	20	0.000392672
0.316	8	30	0.191677
0.316	8	40	0.0223558
0.316	8	50	0.0971685
0.316	8	60	0.290488
0.316	8	70	0.117841
0.316	8	80	0.0967615
0.316	8	90	0.0594019
0.316	8	100	0.0396751
0.316	8	110	0.011625
0.316	8	120	0.0317524
0.316	8	130	0.00151375
0.316	8	140	0.00648289
0.316	8	150	0.00940284
0.316	8	160	0.00325183
0.316	8	170	0.00352643
0.316	8	180	0.000143556
0.316	8	190	0.000714269
0.316	9	10	0.0394446
0.316	9	20	0.0488806
0.316	9	30	0.11714
0.316	9	40	0.0234861
0.316	9	50	0.0401791
0.316	9	60	0.343329
0.316	9	70	0.117809
0.316	9	80	0.113425
0.316	9	90	0.0258617
0.316	9	100	0.0565055
0.316	9	110	0.0175326
0.316	9	120	0.0183781
0.316	9	130	0.0064233
0.316	9	140	0.0131281
0.316	9	150	0.00589538
0.316	9	160	0.00365273
0.316	9	170	9.9005e-05
0.316	9	180	0.00250468
0.316	9	190	0.002306
0.316	10	10	0.0807508
0.316	10	20	0.025982
0.316	10	30	0.0104575
0.316	10	40	0.176894
0.316	10	50	0.0443494
0.316	10	60	0.291672
0.316	10	70	0.11781
0.316	10	80	0.0964283
0.316	10	90	0.063582
0.316	10	100	0.0277635
0.316	10	110	0.0259058
0.316	10	120	0.0214338
0.316	10	130	0.0124725
0.316	10	140	0.000215603
0.316	10	150	0.00506831
0.316	10	160	0.00405001
0.316	10	170	0.00608279
0.316	10	180	0.0020297
0.316	10	190	0.000378527
0.562	1	10	0.0355828
0.562	1	20	0.0829095
0.562	1	30	0.0752169
0.562	1	40	0.0823126
0.562	1	50	0.126098
0.562	1	60	0.254636
0.562	1	70	0.118415
0.562	1	80	0.0965211
0.562	1	90	0.0612877
0.562	1	100	0.0237382
0.562	1	110	0.0375731
0.562	1	120	0.012818
0.562	1	130	0.00613276
0.562	1	140	0.0126119
0.562	1	150	0.00717549
0.562	1	160	0.000227193
0.562	1	170	0.00331243
0.562	1	180	0.00325278
0.562	1	190	0.000676225
0.562	2	10	0.0340072
0.562	2	20	0.0224673
0.562	2	30	0.106184
0.562	2	40	0.0890362
0.562	2	50	0.127083
0.562	2	60	0.242397
0.562	2	70	0.117809
0.562	2	80	0.0887665
0.562	2	90	0.075102
0.562	2	100	0.0276608
0.562	2	110	0.0185578
0.562	2	120	0.0219415
0.562	2	130	0.0136125
0.562	2	140	0.003062
0.562	2	150	0.00812361
0.562	2	160	0.00452704
0.562	2	170	0.0021248
0.562	2	180	0.000841993
0.562	2	190	0.00333352
0.562	3	10	0.0271603
0.562	3	20	0.123061
0.562	3	30	0.0413367
0.562	3	40	0.067233
0.562	3	50	0.10375
0.562	3	60	0.276411
0.562	3	70	0.117809
0.562	3	80	0.0869906
0.562	3	90	0.0769938
0.562	3	100	0.0358293
0.562	3	110	0.0133125
0.562	3	120	0.00954448
0.562	3	130	0.0182005
0.562	3	140	0.011738
0.562	3	150	0.00328185
0.562	3	160	0.00588449
0.562	3	170	7.51065e-05
0.562	3	180	0.00390058
0.562	3	190	0.000254311
0.562	4	10	0.00867508
0.562	4	20	0.128032
0.562	4	30	0.0817455
0.562	4	40	0.00458615
0.562	4	50	0.173843
0.562	4	60	0.247099
0.562	4	70	0.117809
0.562	4	80	0.0911147
0.562	4	90	0.0654591
0.562	4	100	0.0408579
0.562	4	110	0.00890348
0.562	4	120	0.0255682
0.562	4	130	0.0119915
0.562	4	140	0.0070014
0.562	4	150	0.0083845
0.562	4	160	0.000930039
0.562	4	170	0.00586957
0.562	4	180	0.000994002
0.562	4	190	0.000458603
0.562	5	10	0.00894083
0.562	5	20	0.133567
0.562	5	30	0.0675619
0.562	5	40	0.0545515
0.562	5	50	0.049233
0.562	5	60	0.316718
0.562	5	70	0.117921
0.562	5	80	0.0907084
0.562	5	90	0.0736731
0.562	5	100	0.0158391
0.562	5	110	0.0377972
0.562	5	120	0.0162796
0.562	5	130	0.00371506
0.562	5	140	0.0148444
0.562	5	150	0.0040887
0.562	5	160	0.00392495
0.562	5	170	0.00309875
0.562	5	180	0.000173189
0.562	5	190	0.000868294
0.562	6	10	0.0349577
0.562	6	20	0.109
0.562	6	30	0.11292
0.562	6	40	0.00602933
0.562	6	50	0.145805
0.562	6	60	0.257803
0.562	6	70	0.117809
0.562	6	80	0.0883717
0.562	6	90	0.0759205
0.562	6	100	0.0190823
0.562	6	110	0.0349803
0.562	6	120	0.0102717
0.562	6	130	0.0131394
0.562	6	140	0.0103055
0.562	6	150	0.0072021
0.562	6	160	0.00274041
0.562	6	170	0.000281817
0.562	6	180	0.00326665
0.562	6	190	0.00101478
0.562	7	10	0.0369995
0.562	7	20	0.0888273
0.562	7	30	0.131389
0.562	7	40	0.0497558
0.562	7	50	0.0721978
0.562	7	60	0.279101
0.562	7	70	0.117809
0.562	7	80	0.100637
0.562	7	90	0.0504705
0.562	7	100	0.0351391
0.562	7	110	0.0324127
0.562	7	120	0.0104675
0.562	7	130	0.0166946
0.562	7	140	0.00253398
0.562	7	150	0.00822961
0.562	7	160	0.00469083
0.562	7	170	0.0014059
0.562	7	180	0.00204777
0.562	7	190	0.000936636
0.562	8	10	0.099777
0.562	8	20	0.0290628
0.562	8	30	0.0704368
0.562	8	40	0.163458
0.562	8	50	0.0361652
0.562	8	60	0.273261
0.562	8	70	0.117809
0.562	8	80	0.10109
0.562	8	90	0.0491303
0.562	8	100	0.0382618
0.562	8	110	0.0283512
0.562	8	120	0.0117705
0.562	8	130	0.0131516
0.562	8	140	0.00861123
0.562	8	150	0.00885483
0.562	8	160	0.00138512
0.562	8	170	0.00323315
0.562	8	180	0.00186094
0.562	8	190	0.00153031
0.562	9	10	0.0934039
0.562	9	20	0.0223887
0.562	9	30	0.0973415
0.562	9	40	0.102429
0.562	9	50	0.112175
0.562	9	60	0.24044
0.562	9	70	0.117809
0.562	9	80	0.0893233
0.562	9	90	0.0715446
0.562	9	100	0.0214749
0.562	9	110	0.0334333
0.562	9	120	0.0185892
0.562	9	130	0.0107728
0.562	9	140	0.00427656
0.562	9	150	0.00876418
0.562	9	160	0.00334744
0.562	9	170	0.00184385
0.562	9	180	0.00176916
0.562	9	190	0.000307301
0.562	10	10	0.0655316
0.562	10	20	0.067333
0.562	10	30	0.0597617
0.562	10	40	0.112078
0.562	10	50	0.0852854
0.562	10	60	0.26487
0.562	10	70	0.118154
0.562	10	80	0.101331
0.562	10	90	0.0320643
0.562	10	100	0.067509
0.562	10	110	0.0159415
0.562	10	120	0.0110203
0.562	10	130	0.0134462
0.562	10	140	0.0135809
0.562	10	150	0.00339566
0.562	10	160	0.000541178
0.562	10	170	0.0050605
0.562	10	180	0.000651945
0.562	10	190	0.00235924
1	1	10	0.0827856
1	1	20	0.0498723
1	1	30	0.167131
1	1	40	0.0200166
1	1	50	0.167936
1	1	60	0.206629
1	1	70	0.118581
1	1	80	0.0910221
1	1	90	0.0643762
1	1	100	0.0293995
1	1	110	0.0278842
1	1	120	0.023553
1	1	130	0.00568322
1	1	140	0.00771892
1	1	150	0.00461438
1	1	160	0.00775812
1	1	170	0.00124956
1	1	180	0.00122354
1	1	190	0.000680648
1	2	10	0.0544611
1	2	20	0.0526655
1	2	30	0.157648
1	2	40	0.0505888
1	2	50	0.11403
1	2	60	0.2397
1	2	70	0.117809
1	2	80	0.0930889
1	2	90	0.0636033
1	2	100	0.0285592
1	2	110	0.0324886
1	2	120	0.0128659
1	2	130	0.0114783
1	2	140	0.00848644
1	2	150	0.00815933
1	2	160	0.00234075
1	2	170	0.00221129
1	2	180	0.00243373
1	2	190	0.000341194
1	3	10	0.0278393
1	3	20	0.155241
1	3	30	0.0333494
1	3	40	0.150109
1	3	50	0.104587
1	3	60	0.246966
1	3	70	0.117823
1	3	80	0.098333
1	3	90	0.0470256
1	3	100	0.05065
1	3	110	0.0258502
1	3	120	0.00443146
1	3	130	0.00987373
1	3	140	0.0177316
1	3	150	0.00160347
1	3	160	0.00669745
1	3	170	0.00158169
1	3	180	0.00137645
1	3	190	0.00101659
1	4	10	0.0558772
1	4	20	0.10239
1	4	30	0.0530696
1	4	40	0.109124
1	4	50	0.110057
1	4	60	0.239465
1	4	70	0.117809
1	4	80	0.0883371
1	4	90	0.0645316
1	4	100	0.0386055
1	4	110	0.0206174
1	4	120	0.0236898
1	4	130	0.00859646
1	4	140	0.00870066
1	4	150	0.00305805
1	4	160	0.00466844
1	4	170	0.00368291
1	4	180	0.000530292
1	4	190	0.00141391
1	5	10	0.050101
1	5	20	0.112635
1	5	30	0.0744394
1	5	40	0.0984649
1	5	50	0.0702429
1	5	60	0.266612
1	5	70	0.117809
1	5	80	0.0972422
1	5	90	0.0490867
1	5	100	0.0462773
1	5	110	0.0199699
1	5	120	0.024764
1	5	130	0.00286308
1	5	140	0.010781
1	5	150	0.00771826
1	5	160	0.00254142
1	5	170	0.00182796
1	5	180	0.00164301
1	5	190	0.00116064
1	6	10	0.0391135
1	6	20	0.0574171
1	6	30	0.196805
1	6	40	0.0341659
1	6	50	0.0468274
1	6	60	0.288046
1	6	70	0.123569
1	6	80	0.0770354
1	6	90	0.0759146
1	6	100	0.0295219
1	6	110	0.0304838
1	6	120	0.00852587
1	6	130	0.0201063
1	6	140	0.000826125
1	6	150	0.0128223
1	6	160	0.00158242
1	6	170	0.00228126
1	6	180	0.00279298
1	6	190	8.48686e-05
1	7	10	0.0119313
1	7	20	0.162102
1	7	30	0.019285
1	7	40	0.129646
1	7	50	0.0879827
1	7	60	0.252469
1	7	70	0.117809
1	7	80	0.0877315
1	7	90	0.0765559
1	7	100	0.0206253
1	7	110	0.0261964
1	7	120	0.027551
1	7	130	0.0058684
1	7	140	0.00302058
1	7	150	0.00896756
1	7	160	0.00362284
1	7	170	0.00372369
1	7	180	0.00204632
1	7	190	0.000229418
1	8	10	0.154784
1	8	20	0.016654
1	8	30	0.0637991
1	8	40	0.127223
1	8	50	0.133953
1	8	60	0.225318
1	8	70	0.117809
1	8	80	0.087238
1	8	90	0.0737037
1	8	100	0.026644
1	8	110	0.0289142
1	8	120	0.00766901
1	8	130	0.0223481
1	8	140	0.00756433
1	8	150	0.00242867
1	8	160	0.00672082
1	8	170	0.00036278
1	8	180	0.00209224
1	8	190	0.00132645
1	9	10	0.0719801
1	9	20	0.0475126
1	9	30	0.0694718
1	9	40	0.133763
1	9	50	0.0450518
1	9	60	0.284618
1	9	70	0.119918
1	9	80	0.093556
1	9	90	0.0454184
1	9	100	0.0572182
1	9	110	0.019492
1	9	120	0.00751353
1	9	130	0.0190955
1	9	140	0.0072433
1	9	150	0.00731857
1	9	160	0.00181216
1	9	170	0.00257859
1	9	180	0.00189172
1	9	190	0.000993637
1	10	10	0.134983
1	10	20	0.0281109
1	10	30	0.100642
1	10	40	0.0645879
1	10	50	0.129169
1	10	60	0.241018
1	10	70	0.117809
1	10	80	0.0864029
1	10	90	0.0779353
1	10	100	0.0205609
1	10	110	0.0259561
1	10	120	0.0268204
1	10	130	0.00614979
1	10	140	0.00765273
1	10	150	0.00432889
1	10	160	0.00536878
1	10	170	0.00232675
1	10	180	0.00141305
1	10	190	0.00109762
