# Supplementary material for: Robust tissue pattern formation by coupling morphogen signal and cell adhesion
Source: EMBO Rep. 2024 Sep 27;25(11):4803–26. doi: 10.1038/s44319-024-00261-z (PMC11549100; doi:10.1038/s44319-024-00261-z)
Supplement: Supplementary file 14 — Source data Fig. 6 [file 44319_2024_261_MOESM14_ESM.zip › Figure 6/6L/Fig.6L.xlsx]

## Sheet: Fig6L
ξ	initial position	probability
0	70	0.5
0	80	0.46154
0	90	0.4186
0	100	0.32917
0	110	0.30556
0	120	0.20638
0	130	0.16129
0	140	0.06383
0	150	0.0625
0	160	0
0	170	0
0	180	0
0	190	0
0	200	0
100	70	1
100	80	1
100	90	1
100	100	1
100	110	1
100	120	0.90566
100	130	0.81818
100	140	0.67917
100	150	0.45
100	160	0.31429
100	170	0.20833
100	180	0.068966
100	190	0.045455
100	200	0
